# Supplementary material for: The Expression Regulatory Network in the Lung Tissue of Tibetan Pigs Provides Insight Into Hypoxia-Sensitive Pathways in High-Altitude Hypoxia
Source: Front Genet. 2021 Oct 7;12:691592. doi: 10.3389/fgene.2021.691592 (PMC8529057; doi:10.3389/fgene.2021.691592)
Supplement: Supplementary file 3 [file Data_Sheet_3.xlsx]

## Sheet: LL-vs-LH.filter.annot
Supplement 3.1 Significant DEmRNAs were identified between LL and LH
id	LL-1_count	LL-2_count	LL-3_count	LH-1_count	LH-2_count	LH-3_count	LL-1_fpkm	LL-2_fpkm	LL-3_fpkm	LH-1_fpkm	LH-2_fpkm	LH-3_fpkm	LL_mean	LH_mean	log2(fc)	PValue	FDR	Symbol	Description	KEGG_A_class	KEGG_B_class	Pathway	K_ID	GO Component	GO Function	GO Process
ncbi_100153042	4058	2910	4222	134	119	166	58.19	40.06	62.82	1.96	1.65	2.73	53.69	2.11333	-4.66706	5.27e-85	5.83e-81	TGM3	transglutaminase 3	-	-	-	-	-	-	-
ncbi_100522045	2230	2085	2674	151	298	152	16.24	14.72	20.83	1.14	2.14	1.29	17.2633	1.52333	-3.50241	2.89e-44	1.6e-40	HAVCR2	hepatitis A virus cellular receptor 2, transcript variant X1	-	-	-	-	-	-	-
ncbi_100155423	6365	6774	11859	992	1135	1302	60.39	61.69	117.68	9.61	10.42	14.42	79.92	11.4833	-2.79902	3.9e-30	1.44e-26	FKBP5	FK506 binding protein 5	Organismal Systems	Endocrine system	ko04915//Estrogen signaling pathway	K09571	-	-	-
ncbi_445512	13782	14537	13393	3873	4559	3631	352.64	357.09	355.58	100.87	112.6	106.66	355.103	106.71	-1.73454	2.33e-26	6.45e-23	HMOX1	heme oxygenase 1	Metabolism;Human Diseases;Human Diseases;Human Diseases;Human Diseases;Environmental Information Processing;Cellular Processes;Organismal Systems;Metabolism	Global and overview maps;Cancers;Cancers;Cancers;Cardiovascular diseases;Signal transduction;Cell growth and death;Digestive system;Metabolism of cofactors and vitamins	ko01100//Metabolic pathways;ko05200//Pathways in cancer;ko05225//Hepatocellular carcinoma;ko05206//MicroRNAs in cancer;ko05418//Fluid shear stress and atherosclerosis;ko04066//HIF-1 signaling pathway;ko04216//Ferroptosis;ko04978//Mineral absorption;ko00860//Porphyrin and chlorophyll metabolism	K00510;K00510;K00510;K00510;K00510;K00510;K00510;K00510;K00510	-	-	-
ncbi_102157525	1696	1253	2191	9116	9731	6919	2.77	1.96	3.71	15.06	15.27	12.96	2.81333	14.43	2.35872	6.1e-25	1.35e-21	OBSCN	obscurin, cytoskeletal calmodulin and titin-interacting RhoGEF, transcript variant X1	-	-	-	-	-	-	-
ncbi_100625006	625	478	379	3187	3995	2084	7.78	5.72	4.9	40.41	48.03	29.8	6.13333	39.4133	2.68394	1.12e-23	2.06e-20	APLN	apelin	Environmental Information Processing	Signal transduction	ko04371//Apelin signaling pathway	K05225	-	-	-
ncbi_100152001	14866	18434	15885	74022	56524	54613	123.57	147.11	137.01	626.31	453.55	521.17	135.897	533.677	1.97346	1.8e-22	2.85e-19	COL3A1	collagen type III alpha 1 chain	Organismal Systems;Organismal Systems;Human Diseases;Human Diseases;Organismal Systems	Endocrine system;Immune system;Endocrine and metabolic diseases;Infectious diseases;Digestive system	ko04926//Relaxin signaling pathway;ko04611//Platelet activation;ko04933//AGE-RAGE signaling pathway in diabetic complications;ko05146//Amoebiasis;ko04974//Protein digestion and absorption	K19720;K19720;K19720;K19720;K19720	-	-	-
ncbi_397132	27739	38308	31862	7593	10695	8321	526.67	698.65	627.8	146.11	195.05	180.75	617.707	173.97	-1.82808	2.36e-22	3.27e-19	FMO1	flavin containing monooxygenase 1	Metabolism	Xenobiotics biodegradation and metabolism	ko00982//Drug metabolism - cytochrome P450	K00485	-	-	-
ncbi_100516578	1018	1249	916	5938	3845	5017	5.87	6.92	5.48	34.87	21.41	33.23	6.09	29.8367	2.29257	1.07e-21	1.32e-18	CCDC80	coiled-coil domain containing 80	-	-	-	-	-	-	-
ncbi_100738123	7190	7450	7775	66188	28552	36989	46.41	46.17	52.08	434.89	177.97	274.11	48.22	295.657	2.61622	2.24e-20	2.31e-17	COL1A1	collagen type I alpha 1 chain, transcript variant X1	Environmental Information Processing;Human Diseases;Cellular Processes;Organismal Systems;Organismal Systems;Human Diseases;Human Diseases;Organismal Systems;Environmental Information Processing	Signal transduction;Infectious diseases;Cellular community - eukaryotes;Endocrine system;Immune system;Endocrine and metabolic diseases;Infectious diseases;Digestive system;Signaling molecules and interaction	ko04151//PI3K-Akt signaling pathway;ko05165//Human papillomavirus infection;ko04510//Focal adhesion;ko04926//Relaxin signaling pathway;ko04611//Platelet activation;ko04933//AGE-RAGE signaling pathway in diabetic complications;ko05146//Amoebiasis;ko04974//Protein digestion and absorption;ko04512//ECM-receptor interaction	K06236;K06236;K06236;K06236;K06236;K06236;K06236;K06236;K06236	-	-	-
ncbi_110255708	483	441	449	2228	2234	1361	6.82	5.97	6.57	32	30.43	22.05	6.45333	28.16	2.12553	2.3e-20	2.31e-17	FZD8	frizzled class receptor 8	Human Diseases;Human Diseases;Human Diseases;Human Diseases;Human Diseases;Human Diseases;Environmental Information Processing;Environmental Information Processing;Human Diseases;Human Diseases;Environmental Information Processing;Cellular Processes;Organismal Systems;Human Diseases	Cancers;Infectious diseases;Infectious diseases;Cancers;Cancers;Endocrine and metabolic diseases;Signal transduction;Signal transduction;Cancers;Cancers;Signal transduction;Cellular community - eukaryotes;Endocrine system;Cancers	ko05200//Pathways in cancer;ko05165//Human papillomavirus infection;ko05166//HTLV-I infection;ko05205//Proteoglycans in cancer;ko05225//Hepatocellular carcinoma;ko04934//Cushing syndrome;ko04390//Hippo signaling pathway;ko04150//mTOR signaling pathway;ko05226//Gastric cancer;ko05224//Breast cancer;ko04310//Wnt signaling pathway;ko04550//Signaling pathways regulating pluripotency of stem cells;ko0…	K02375;K02375;K02375;K02375;K02375;K02375;K02375;K02375;K02375;K02375;K02375;K02375;K02375;K02375	-	-	-
ncbi_397124	466	538	1744	90	49	58	19.53	21.68	76.25	3.77	2	2.79	39.1533	2.85333	-3.77841	6.12e-19	5.65e-16	RBP4	retinol binding protein 4	-	-	-	-	-	-	-
ncbi_100155701	472	340	415	1423	1711	1319	2.44	1.69	2.23	7.49	8.54	7.83	2.12	7.95333	1.9075	1.56e-18	1.33e-15	NYNRIN	NYN domain and retroviral integrase containing	-	-	-	-	-	-	-
ncbi_399527	4819	4403	4487	1527	1747	1432	44.58	39.11	43.07	14.38	15.6	15.21	42.2533	15.0633	-1.48802	2.2e-18	1.74e-15	CPT1A	carnitine palmitoyltransferase 1A	Organismal Systems;Environmental Information Processing;Human Diseases;Organismal Systems;Organismal Systems;Organismal Systems;Metabolism;Metabolism	Environmental adaptation;Signal transduction;Endocrine and metabolic diseases;Endocrine system;Endocrine system;Endocrine system;Global and overview maps;Lipid metabolism	ko04714//Thermogenesis;ko04152//AMPK signaling pathway;ko04931//Insulin resistance;ko04922//Glucagon signaling pathway;ko03320//PPAR signaling pathway;ko04920//Adipocytokine signaling pathway;ko01212//Fatty acid metabolism;ko00071//Fatty acid degradation	K08765;K08765;K08765;K08765;K08765;K08765;K08765;K08765	-	-	-
ncbi_397537	880	894	1553	230	197	246	16.06	15.42	28.1	4.6	3.38	4.67	19.86	4.21667	-2.23569	2.1e-17	1.55e-14	LPL	lipoprotein lipase	Human Diseases;Organismal Systems;Metabolism;Organismal Systems	Neurodegenerative diseases;Endocrine system;Lipid metabolism;Digestive system	ko05010//Alzheimer disease;ko03320//PPAR signaling pathway;ko00561//Glycerolipid metabolism;ko04979//Cholesterol metabolism	K01059;K01059;K01059;K01059	-	-	-
ncbi_100512144	127	252	329	1974	1332	1081	2.09	3.96	5.6	32.95	21.07	20.35	3.88333	24.79	2.67439	2.46e-17	1.7e-14	CPXM1	carboxypeptidase X, M14 family member 1, transcript variant X2	-	-	-	-	-	-	-
ncbi_100626716	8051	8343	7661	43155	25146	26728	62.75	62.43	61.96	342.38	189.19	239.16	62.38	256.91	2.04211	2.64e-17	1.72e-14	COL1A2	collagen type I alpha 2 chain	Environmental Information Processing;Human Diseases;Cellular Processes;Organismal Systems;Organismal Systems;Human Diseases;Human Diseases;Organismal Systems;Environmental Information Processing	Signal transduction;Infectious diseases;Cellular community - eukaryotes;Endocrine system;Immune system;Endocrine and metabolic diseases;Infectious diseases;Digestive system;Signaling molecules and interaction	ko04151//PI3K-Akt signaling pathway;ko05165//Human papillomavirus infection;ko04510//Focal adhesion;ko04926//Relaxin signaling pathway;ko04611//Platelet activation;ko04933//AGE-RAGE signaling pathway in diabetic complications;ko05146//Amoebiasis;ko04974//Protein digestion and absorption;ko04512//ECM-receptor interaction	K06236;K06236;K06236;K06236;K06236;K06236;K06236;K06236;K06236	-	-	-
ncbi_100153503	687	555	619	2095	2143	1616	8.95	7.72	7.8	22.29	20.28	17.03	8.15667	19.8667	1.2843	2.05e-16	1.26e-13	MMP11	matrix metallopeptidase 11, transcript variant X1	-	-	-	-	-	-	-
ncbi_100153442	4425	5009	4947	1129	1914	1474	45.19	49.17	52.51	11.75	18.9	17.32	48.9567	15.99	-1.61434	6.92e-16	4.03e-13	SMPDL3A	sphingomyelin phosphodiesterase acid like 3A, transcript variant X1	-	-	-	-	-	-	-
ncbi_100622375	2820	2097	3695	10453	10996	8207	13.49	9.77	17.79	48.91	48.68	42.76	13.6833	46.7833	1.77357	9.56e-16	5.17e-13	SHANK3	SH3 and multiple ankyrin repeat domains 3, transcript variant X1	Organismal Systems	Nervous system	ko04724//Glutamatergic synapse	K15009	-	-	-
ncbi_100154609	544	503	511	1686	1427	1584	3.34	2.95	3.25	10.55	8.47	11.18	3.18	10.0667	1.66249	9.81e-16	5.17e-13	PER2	period circadian clock 2, transcript variant X1	Human Diseases;Human Diseases;Organismal Systems;Human Diseases;Organismal Systems	Cancers;Infectious diseases;Environmental adaptation;Cancers;Environmental adaptation	ko05202//Transcriptional misregulation in cancers;ko05168//Herpes simplex infection;ko04713//Circadian entrainment;ko05221//Acute myeloid leukemia;ko04710//Circadian rhythm	K02633;K02633;K02633;K02633;K02633	-	-	-
ncbi_100521659	263	197	221	1019	920	664	1.93	1.39	1.68	7.61	6.51	5.59	1.66667	6.57	1.97893	2.09e-15	1.05e-12	LOC100521659	cytochrome P450 26B1	Metabolism;Metabolism	Global and overview maps;Metabolism of cofactors and vitamins	ko01100//Metabolic pathways;ko00830//Retinol metabolism	K12664;K12664	-	-	-
ncbi_397402	2453	2874	3258	880	1198	887	59.08	65.84	77.23	22.62	26.76	24.83	67.3833	24.7367	-1.44574	3.04e-15	1.46e-12	PLIN2	perilipin 2	Organismal Systems	Endocrine system	ko03320//PPAR signaling pathway	K17284	-	-	-
ncbi_100626007	562	604	509	1537	1537	1511	3.63	3.75	3.41	10.11	9.59	11.21	3.59667	10.3033	1.51838	1.34e-14	6.18e-12	MFSD4A	major facilitator superfamily domain containing 4A	-	-	-	-	-	-	-
ncbi_396598	14703	15023	11210	5123	4887	3983	372.36	365.25	294.58	132.06	119.47	115.8	344.063	122.443	-1.49056	4.27e-14	1.89e-11	GPX3	glutathione peroxidase 3	Organismal Systems;Metabolism;Metabolism	Endocrine system;Lipid metabolism;Metabolism of other amino acids	ko04918//Thyroid hormone synthesis;ko00590//Arachidonic acid metabolism;ko00480//Glutathione metabolism	K00432;K00432;K00432	-	-	-
ncbi_100519719	660	586	555	189	193	168	26.3	22.48	22.8	7.7	7.44	7.72	23.86	7.62	-1.64673	1.23e-13	5.22e-11	FAM167B	family with sequence similarity 167 member B, transcript variant X1	-	-	-	-	-	-	-
ncbi_100627898	685	573	531	1477	1924	1798	3.59	2.9	2.79	8.23	9.76	10.85	3.09333	9.61333	1.63587	1.41e-13	5.78e-11	PER3	period circadian clock 3, transcript variant X1	Human Diseases;Organismal Systems;Organismal Systems	Infectious diseases;Environmental adaptation;Environmental adaptation	ko05168//Herpes simplex infection;ko04713//Circadian entrainment;ko04710//Circadian rhythm	K21945;K21945;K21945	-	-	-
ncbi_396902	1189	941	1170	3053	2854	2827	5.84	4.43	5.96	15.25	13.52	15.93	5.41	14.9	1.46161	1.65e-13	6.52e-11	MYO10	myosin X	Organismal Systems	Immune system	ko04666//Fc gamma R-mediated phagocytosis	K12559	-	-	-
ncbi_102159686	614	491	622	2976	1470	2462	3.2	2.41	3.28	17.1	7.51	15.72	2.96333	13.4433	2.1816	1.91e-13	7.28e-11	COL27A1	collagen type XXVII alpha 1 chain, transcript variant X1	Organismal Systems	Digestive system	ko04974//Protein digestion and absorption	K19721	-	-	-
MSTRG.18532	777	2113	1484	340	206	275	72.37	193.81	148.78	32.86	18.24	30.56	138.32	27.22	-2.34527	2.8e-13	1.03e-10	IGKV2D-28	immunoglobulin kappa variable region, partial [Sus scrofa]	-	-	-	-	-	-	-
ncbi_100524747	239	187	83	849	1080	764	4.87	3.67	1.76	17.62	21.25	17.89	3.43333	18.92	2.46223	2.96e-13	1.06e-10	DBP	D-box binding PAR bZIP transcription factor, transcript variant X2	-	-	-	-	-	-	-
ncbi_397031	21743	21295	26308	10093	9296	8589	245.6	231.21	308.13	117.37	101.53	111.27	261.647	110.057	-1.24937	5.29e-13	1.83e-10	CD163	CD163 molecule	-	-	-	-	-	-	-
ncbi_100510939	499	591	861	3415	2147	1835	6.11	6.94	10.94	42.55	25.37	25.79	7.99667	31.2367	1.96577	8.26e-13	2.77e-10	MATN4	matrilin 4	-	-	-	-	-	-	-
ncbi_100155402	4290	3783	3136	1431	1422	1121	63	53.38	47.81	21.51	20.24	18.88	54.73	20.21	-1.43726	1.28e-12	4.18e-10	VIPR1	vasoactive intestinal peptide receptor 1	Environmental Information Processing	Signaling molecules and interaction	ko04080//Neuroactive ligand-receptor interaction	K04589	-	-	-
ncbi_100739295	203	214	178	557	790	521	2.89	2.89	2.66	8.05	10.91	8.49	2.81333	9.15	1.70149	2.57e-12	8.14e-10	WDR86	WD repeat domain 86, transcript variant X1	-	-	-	-	-	-	-
ncbi_100144510	3670	3138	4262	1535	1491	1255	75.17	61.71	90.58	32	29.48	29.51	75.82	30.33	-1.32183	4.09e-12	1.26e-09	SLCO2A1	solute carrier organic anion transporter family member 2A1	-	-	-	-	-	-	-
ncbi_100156452	141	137	168	556	452	420	1.72	1.59	2.13	6.93	5.33	5.88	1.81333	6.04667	1.7375	5.7e-12	1.71e-09	OLFML2B	olfactomedin like 2B, transcript variant X3	-	-	-	-	-	-	-
ncbi_100522214	42	47	36	201	301	152	1.34	1.44	1.19	6.54	9.29	5.58	1.32333	7.13667	2.43107	6.45e-12	1.88e-09	TM4SF18	transmembrane 4 L six family member 18	-	-	-	-	-	-	-
ncbi_100520068	779	522	581	2019	2284	1451	6.06	3.9	4.69	15.97	17.14	12.95	4.88333	15.3533	1.65261	1.08e-11	3.05e-09	PCDH12	protocadherin 12	-	-	-	-	-	-	-
ncbi_110262047	78	86	94	815	264	389	1.43	1.51	1.79	15.21	4.67	8.19	1.57667	9.35667	2.56912	1.67e-11	4.63e-09	CPZ	carboxypeptidase Z	-	-	-	-	-	-	-
ncbi_100517143	1021	896	1055	2270	2632	2005	6.23	5.26	6.62	14.51	15.98	14.49	6.03667	14.9933	1.3125	2.51e-11	6.78e-09	DTX4	deltex E3 ubiquitin ligase 4, transcript variant X1	Environmental Information Processing	Signal transduction	ko04330//Notch signaling pathway	K06058	-	-	-
ncbi_100154398	519	385	555	1467	1405	1126	2.27	1.4	2.33	6.69	6.36	5.68	2	6.24333	1.64232	2.59e-11	6.83e-09	ADAMTS7	ADAM metallopeptidase with thrombospondin type 1 motif 7, transcript variant X1	-	-	-	-	-	-	-
ncbi_397400	315	353	413	988	992	775	4.47	4.95	6.18	14.44	13.71	12.45	5.2	13.5333	1.37993	5.19e-11	1.34e-08	TGFB3	transforming growth factor beta 3	Human Diseases;Environmental Information Processing;Human Diseases;Environmental Information Processing;Human Diseases;Human Diseases;Cellular Processes;Environmental Information Processing;Human Diseases;Human Diseases;Environmental Information Processing;Cellular Processes;Human Diseases;Human Diseases;Human Diseases;Human Diseases;Human Diseases;Human Diseases;Environmental Information Process…	Cancers;Signal transduction;Infectious diseases;Signaling molecules and interaction;Infectious diseases;Cancers;Cell growth and death;Signal transduction;Cancers;Infectious diseases;Signal transduction;Cell growth and death;Infectious diseases;Infectious diseases;Endocrine and metabolic diseases;Immune diseases;Infectious diseases;Cancers;Signal transduction;Cardiovascular diseases;Cardiovascular…	ko05200//Pathways in cancer;ko04010//MAPK signaling pathway;ko05166//HTLV-I infection;ko04060//Cytokine-cytokine receptor interaction;ko05152//Tuberculosis;ko05225//Hepatocellular carcinoma;ko04218//Cellular senescence;ko04390//Hippo signaling pathway;ko05226//Gastric cancer;ko05161//Hepatitis B;ko04068//FoxO signaling pathway;ko04110//Cell cycle;ko05142//Chagas disease (American trypanosomiasis)…	K13377;K13377;K13377;K13377;K13377;K13377;K13377;K13377;K13377;K13377;K13377;K13377;K13377;K13377;K13377;K13377;K13377;K13377;K13377;K13377;K13377;K13377;K13377;K13377;K13377;K13377;K13377	-	-	-
ncbi_110258336	495	433	649	1653	1742	1104	2.89	2.43	3.93	9.82	9.81	7.4	3.08333	9.01	1.54704	5.86e-11	1.47e-08	KIF26A	kinesin family member 26A	-	-	-	-	-	-	-
ncbi_100156262	1669	1570	1839	617	433	663	22.51	21.49	26.74	9	6.02	10.93	23.58	8.65	-1.44679	9.84e-11	2.42e-08	PAPSS2	3'-phosphoadenosine 5'-phosphosulfate synthase 2, transcript variant X1	Metabolism;Metabolism;Metabolism;Metabolism	Global and overview maps;Nucleotide metabolism;Metabolism of other amino acids;Energy metabolism	ko01100//Metabolic pathways;ko00230//Purine metabolism;ko00450//Selenocompound metabolism;ko00920//Sulfur metabolism	K13811;K13811;K13811;K13811	-	-	-
ncbi_100628185	1090	954	952	2599	2884	1910	10.47	8.81	9.51	25.38	26.73	21.04	9.59667	24.3833	1.34529	1.21e-10	2.92e-08	EML1	echinoderm microtubule associated protein like 1, transcript variant X1	-	-	-	-	-	-	-
ncbi_110258214	132	130	152	666	337	523	3.98	3.77	4.78	20.5	9.85	18.16	4.17667	16.17	1.9529	2e-10	4.72e-08	LOC110258214	basic salivary proline-rich protein 4-like	-	-	-	-	-	-	-
ncbi_448797	365	442	418	1330	1385	777	32.95	38.31	39.16	122.22	120.7	80.53	36.8067	107.817	1.55054	2.13e-10	4.9e-08	CCL21	C-C motif chemokine ligand 21	Environmental Information Processing;Organismal Systems;Environmental Information Processing	Signaling molecules and interaction;Immune system;Signal transduction	ko04060//Cytokine-cytokine receptor interaction;ko04062//Chemokine signaling pathway;ko04064//NF-kappa B signaling pathway	K16062;K16062;K16062	-	-	-
ncbi_733600	1409	1231	990	3881	3312	2561	10.14	8.22	6.81	30.23	22.4	21.39	8.39	24.6733	1.55621	3.19e-10	7.2e-08	UNC5B	unc-5 netrin receptor B	Organismal Systems	Development	ko04360//Axon guidance	K07521	-	-	-
MSTRG.12104	327	279	337	70	121	79	10.02	7.78	10.83	2.01	3.13	2.47	9.54333	2.53667	-1.91156	4.44e-10	9.63e-08	--	-	-	-	-	-	-	-	-
ncbi_397533	1650	1305	1594	3877	3277	3424	11.13	8.45	11.16	26.63	21.34	26.52	10.2467	24.83	1.27693	4.66e-10	9.93e-08	COL5A1	collagen type V alpha 1 chain	Organismal Systems	Digestive system	ko04974//Protein digestion and absorption	K19721	-	-	-
ncbi_100154873	118	128	118	288	462	368	2.73	2.84	2.83	6.77	10.31	9.76	2.8	8.94667	1.67592	5.26e-10	1.1e-07	LOC100154873	carbonic anhydrase 2	Organismal Systems;Organismal Systems;Organismal Systems;Organismal Systems;Organismal Systems;Metabolism	Digestive system;Digestive system;Digestive system;Excretory system;Excretory system;Energy metabolism	ko04972//Pancreatic secretion;ko04971//Gastric acid secretion;ko04976//Bile secretion;ko04966//Collecting duct acid secretion;ko04964//Proximal tubule bicarbonate reclamation;ko00910//Nitrogen metabolism	K18245;K18245;K18245;K18245;K18245;K18245	-	-	-
ncbi_100037286	325	524	578	124	166	143	4.9	7.43	8.64	1.88	2.24	2.53	6.99	2.21667	-1.6569	5.6e-10	1.15e-07	ARNTL	aryl hydrocarbon receptor nuclear translocator like	Human Diseases;Organismal Systems;Organismal Systems	Infectious diseases;Nervous system;Environmental adaptation	ko05168//Herpes simplex infection;ko04728//Dopaminergic synapse;ko04710//Circadian rhythm	K02296;K02296;K02296	-	-	-
ncbi_100623166	1772	1255	1848	5117	4070	3517	6.54	4.45	7.07	19.22	14.5	14.9	6.02	16.2067	1.42875	6.68e-10	1.34e-07	DCHS1	dachsous cadherin-related 1	Environmental Information Processing	Signal transduction	ko04392//Hippo signaling pathway - multiple species	K16507	-	-	-
ncbi_110260086	2645	4072	4130	1242	1682	1386	120.08	177.48	194.55	57.39	73.71	72.24	164.037	67.78	-1.27509	7.2e-10	1.41e-07	NUPR1	nuclear protein 1, transcriptional regulator	Human Diseases	Cancers	ko05202//Transcriptional misregulation in cancers	K15626	-	-	-
ncbi_100156239	19467	19632	10304	5092	5865	5586	394.2	383.24	215.5	104.39	113.86	129.93	330.98	116.06	-1.51187	7.25e-10	1.41e-07	VSIG4	V-set and immunoglobulin domain containing 4	Organismal Systems	Immune system	ko04610//Complement and coagulation cascades	K19822	-	-	-
ncbi_106504183	3176	2339	4599	9631	9738	7930	28.05	20.96	39.62	76.42	73.6	71.24	29.5433	73.7533	1.31988	8.26e-10	1.58e-07	LENG8	leukocyte receptor cluster member 8, transcript variant X1	-	-	-	-	-	-	-
ncbi_595124	18976	24208	21575	57876	48599	39614	407.64	499.24	480.91	1265.51	1007.76	976.95	462.597	1083.41	1.22775	1.24e-09	2.32e-07	SPARC	secreted protein acidic and cysteine rich	-	-	-	-	-	-	-
ncbi_102158247	425	289	376	1542	916	942	4.89	3.29	4.47	16.95	9.38	11.11	4.21667	12.48	1.56544	1.28e-09	2.36e-07	VASN	vasorin, transcript variant X2	-	-	-	-	-	-	-
ncbi_100517234	348	342	584	1090	1796	1003	4.39	4.14	7.64	13.99	21.86	14.52	5.39	16.79	1.63925	1.32e-09	2.37e-07	HLX	H2.0 like homeobox	-	-	-	-	-	-	-
ncbi_100628176	1029	973	1349	2311	2900	2288	2.59	2.35	3.53	5.92	7.05	6.61	2.82333	6.52667	1.20895	1.33e-09	2.37e-07	STARD9	StAR related lipid transfer domain containing 9	-	-	-	-	-	-	-
ncbi_397038	689	956	1412	355	356	285	21.95	29.24	46.68	11.51	10.95	10.42	32.6233	10.96	-1.57366	1.42e-09	2.5e-07	FBP1	fructose-bisphosphatase 1	Metabolism;Organismal Systems;Environmental Information Processing;Metabolism;Metabolism;Metabolism;Metabolism	Global and overview maps;Endocrine system;Signal transduction;Global and overview maps;Carbohydrate metabolism;Carbohydrate metabolism;Carbohydrate metabolism	ko01100//Metabolic pathways;ko04910//Insulin signaling pathway;ko04152//AMPK signaling pathway;ko01200//Carbon metabolism;ko00010//Glycolysis / Gluconeogenesis;ko00051//Fructose and mannose metabolism;ko00030//Pentose phosphate pathway	K03841;K03841;K03841;K03841;K03841;K03841;K03841	-	-	-
ncbi_100156280	327	344	180	1023	735	1231	3.33	3.36	1.9	10.61	7.23	14.4	2.86333	10.7467	1.90812	1.53e-09	2.64e-07	GREM1	gremlin 1, DAN family BMP antagonist, transcript variant X1	-	-	-	-	-	-	-
ncbi_106510206	712	531	541	1963	1311	1621	2.61	1.87	2.05	7.31	4.63	6.81	2.17667	6.25	1.52174	1.63e-09	2.77e-07	CELSR2	cadherin EGF LAG seven-pass G-type receptor 2	-	-	-	-	-	-	-
ncbi_100737468	98	99	54	372	280	298	2.95	2.84	1.56	11.63	8.12	10.09	2.45	9.94667	2.02143	1.7e-09	2.84e-07	IL34	interleukin 34	Environmental Information Processing	Signaling molecules and interaction	ko04060//Cytokine-cytokine receptor interaction	K22633	-	-	-
ncbi_100519877	1270	1254	1671	529	395	579	40.82	38.7	55.73	17.31	12.26	21.37	45.0833	16.98	-1.40876	1.78e-09	2.94e-07	IDO1	indoleamine 2,3-dioxygenase 1	Metabolism;Metabolism;Human Diseases	Global and overview maps;Amino acid metabolism;Infectious diseases	ko01100//Metabolic pathways;ko00380//Tryptophan metabolism;ko05143//African trypanosomiasis	K00463;K00463;K00463	-	-	-
ncbi_100152055	2316	2484	2313	1106	1254	890	24.71	25.41	25.58	11.97	12.83	10.79	25.2333	11.8633	-1.08882	2.52e-09	4.1e-07	NCF4	neutrophil cytosolic factor 4, transcript variant X3	Cellular Processes;Organismal Systems;Organismal Systems;Human Diseases	Transport and catabolism;Development;Immune system;Infectious diseases	ko04145//Phagosome;ko04380//Osteoclast differentiation;ko04670//Leukocyte transendothelial migration;ko05140//Leishmaniasis	K08012;K08012;K08012;K08012	-	-	-
MSTRG.4043	12733	20133	17334	7593	6201	6703	580.31	892.19	831.17	358.9	274.89	354.28	767.89	329.357	-1.22125	2.94e-09	4.72e-07	IGKV2D-28	immunoglobulin kappa light chain [Felis catus]	-	-	-	-	GO:0031988//membrane-bounded vesicle;GO:0044421//extracellular region part	-	-
ncbi_100625969	559	520	622	1359	1664	1021	4.98	4.44	5.74	12.15	14.11	10.14	5.05333	12.1333	1.26367	3.45e-09	5.46e-07	MGAT3	mannosyl (beta-1,4-)-glycoprotein beta-1,4-N-acetylglucosaminyltransferase, transcript variant X2	Metabolism;Metabolism	Global and overview maps;Glycan biosynthesis and metabolism	ko01100//Metabolic pathways;ko00510//N-Glycan biosynthesis	K00737;K00737	-	-	-
ncbi_100513967	1596	1359	1191	2825	3634	2916	7.55	6.21	5.88	13.63	16.69	15.84	6.54667	15.3867	1.23285	3.65e-09	5.64e-07	SHROOM4	shroom family member 4, transcript variant X1	-	-	-	-	-	-	-
ncbi_100152827	118	151	162	424	352	595	4.47	5.5	6.37	16.37	12.9	25.93	5.44667	18.4	1.75626	3.67e-09	5.64e-07	FCER1A	Fc fragment of IgE receptor Ia, transcript variant X1	Environmental Information Processing;Environmental Information Processing;Organismal Systems;Human Diseases	Signal transduction;Signal transduction;Immune system;Immune diseases	ko04072//Phospholipase D signaling pathway;ko04071//Sphingolipid signaling pathway;ko04664//Fc epsilon RI signaling pathway;ko05310//Asthma	K08089;K08089;K08089;K08089	-	-	-
ncbi_100155010	2408	3086	2107	8300	5243	6327	51.84	63.78	47.07	181.88	108.96	156.37	54.23	149.07	1.45883	3.78e-09	5.72e-07	PI16	peptidase inhibitor 16	-	-	-	-	-	-	-
ncbi_397064	1151	1327	1365	583	539	579	32.94	36.46	40.53	16.98	14.89	19.02	36.6433	16.9633	-1.11113	3.92e-09	5.86e-07	IGFBP2	insulin like growth factor binding protein 2	-	-	-	-	-	-	-
ncbi_100625456	425	337	298	1007	866	850	1.69	1.28	1.23	4.07	3.32	3.87	1.4	3.75333	1.42275	4.29e-09	6.33e-07	BAHCC1	BAH domain and coiled-coil containing 1	-	-	-	-	-	-	-
ncbi_396764	1958	1915	1844	821	1039	691	37.49	35.2	36.63	16	19.2	15.19	36.44	16.7967	-1.11735	4.61e-09	6.72e-07	SLC11A1	solute carrier family 11 member 1	Cellular Processes	Transport and catabolism	ko04142//Lysosome	K12347	-	-	-
ncbi_100156238	193	195	187	406	682	467	1.53	1.49	1.54	3.29	5.23	4.26	1.52	4.26	1.48678	5.92e-09	8.43e-07	DACH1	dachshund family transcription factor 1	-	-	-	-	-	-	-
ncbi_100524999	2917	2426	3010	1358	1035	1113	85.57	75.26	99.11	45.56	30.94	42.7	86.6467	39.7333	-1.12479	5.94e-09	8.43e-07	LOC100524999	placenta-specific gene 8 protein, transcript variant X1	-	-	-	-	-	-	-
ncbi_100158059	1402	1354	869	4898	2405	4443	8.02	7.39	5.12	28.42	13.39	29.36	6.84333	23.7233	1.79354	6.08e-09	8.52e-07	COL14A1	collagen type XIV alpha 1 chain, transcript variant X2	Organismal Systems	Digestive system	ko04974//Protein digestion and absorption	K08133	-	-	-
ncbi_100519950	2567	2609	3343	1294	1417	1282	24	23.42	32.43	12.31	12.79	13.76	26.6167	12.9533	-1.03901	6.26e-09	8.67e-07	TBC1D8	TBC1 domain family member 8, transcript variant X1	-	-	-	-	-	-	-
ncbi_397389	553	525	1160	3753	1870	2278	19.58	17.83	42.65	135.31	63.93	92.62	26.6867	97.2867	1.86612	8.11e-09	1.11e-06	MCT7	tryptase	-	-	-	-	-	-	-
ncbi_110259322	51400	47342	33347	16955	21948	16042	861.26	760.85	579.97	289.66	355.01	308.54	734.027	317.737	-1.208	9.07e-09	1.22e-06	PLVAP	plasmalemma vesicle associated protein, transcript variant X1	-	-	-	-	-	-	-
ncbi_100515346	875	833	1300	3297	3596	1721	16.43	15.01	25.33	63.01	65.17	37.09	18.9233	55.09	1.54162	9.73e-09	1.3e-06	ACKR3	atypical chemokine receptor 3	Environmental Information Processing	Signaling molecules and interaction	ko04060//Cytokine-cytokine receptor interaction	K04304	-	-	-
ncbi_110260205	118	126	154	412	338	329	1.63	1.54	1.92	4.85	3.6	4.36	1.69667	4.27	1.33153	1.36e-08	1.8e-06	TSNARE1	t-SNARE domain containing 1, transcript variant X1	-	-	-	-	-	-	-
ncbi_100628052	350	449	851	1366	1872	1674	8.86	10.91	22.35	35.19	45.73	48.64	14.04	43.1867	1.62104	1.58e-08	2.06e-06	C17H8orf4	chromosome 17 C8orf4 homolog	-	-	-	-	-	-	-
ncbi_100037285	497	627	812	1222	1883	1577	10.05	12.23	17.33	24.83	36.91	36.09	13.2033	32.61	1.30441	1.66e-08	2.14e-06	NREP	neuronal regeneration related protein, transcript variant X1	-	-	-	-	-	-	-
ncbi_100152849	186	213	256	518	638	447	3.73	3.9	5	11.43	13.44	10.9	4.21	11.9233	1.5019	1.72e-08	2.19e-06	EMID1	EMI domain containing 1, transcript variant X5	-	-	-	-	-	-	-
ncbi_100516272	1923	1799	1274	406	847	439	28.48	25.57	19.58	6.12	12.11	7.46	24.5433	8.56333	-1.51909	2.03e-08	2.55e-06	SIGLEC14	sialic acid binding Ig like lectin 14	-	-	-	-	-	-	-
ncbi_110258061	8227	6271	6828	17963	16101	12822	34.33	25.12	29.57	76.31	64.86	61.43	29.6733	67.5333	1.18643	2.16e-08	2.68e-06	NOTCH1	notch 1	Human Diseases;Human Diseases;Human Diseases;Human Diseases;Organismal Systems;Organismal Systems;Human Diseases;Environmental Information Processing;Human Diseases	Cancers;Infectious diseases;Cancers;Cancers;Endocrine system;Immune system;Drug resistance;Signal transduction;Neurodegenerative diseases	ko05200//Pathways in cancer;ko05165//Human papillomavirus infection;ko05224//Breast cancer;ko05206//MicroRNAs in cancer;ko04919//Thyroid hormone signaling pathway;ko04658//Th1 and Th2 cell differentiation;ko01522//Endocrine resistance;ko04330//Notch signaling pathway;ko05020//Prion diseases	K02599;K02599;K02599;K02599;K02599;K02599;K02599;K02599;K02599	-	-	-
ncbi_100514653	2401	2355	1913	558	1186	736	21.99	20.71	18.18	5.21	10.48	7.74	20.2933	7.81	-1.37761	2.2e-08	2.71e-06	SIGLEC5	sialic acid binding Ig like lectin 5	-	-	-	-	-	-	-
ncbi_102165253	721	559	612	2035	1381	1335	5.03	3.79	4.47	14.49	9.32	10.77	4.43	11.5267	1.3796	2.26e-08	2.75e-06	MEGF6	multiple EGF like domains 6, transcript variant X1	-	-	-	-	-	-	-
ncbi_100515440	515	573	646	1169	2176	1136	4	4.27	5.18	9.2	16.16	10.03	4.48333	11.7967	1.39574	2.48e-08	2.98e-06	FAM198B	family with sequence similarity 198 member B, transcript variant X1	-	-	-	-	-	-	-
ncbi_100515017	2503	1746	2727	6148	4835	5281	9.15	6.13	10.35	22.88	17.07	22.17	8.54333	20.7067	1.27722	2.7e-08	3.22e-06	TNRC18	trinucleotide repeat containing 18	-	-	-	-	-	-	-
ncbi_100153933	1010	854	984	1795	2328	1762	7.17	5.82	7.25	12.97	15.95	14.36	6.74667	14.4267	1.09649	2.84e-08	3.34e-06	NES	nestin	-	-	-	-	-	-	-
ncbi_100157535	213	211	253	628	682	413	1.15	1.09	1.42	3.45	3.55	2.55	1.22	3.18333	1.38366	2.92e-08	3.4e-06	TMEM151B	transmembrane protein 151B	-	-	-	-	-	-	-
ncbi_396886	7796	9863	8472	19178	23375	13867	519.31	630.73	585.56	1300.32	1503.01	1060.44	578.533	1287.92	1.15457	3.26e-08	3.76e-06	SLPI	secretory leukocyte peptidase inhibitor	-	-	-	-	-	-	-
ncbi_100516908	701	662	604	1333	1403	1289	5.23	4.74	4.67	9.71	9.92	11.16	4.88	10.2633	1.07255	3.33e-08	3.8e-06	NCKAP5L	NCK associated protein 5 like, transcript variant X2	-	-	-	-	-	-	-
ncbi_397121	1450	1131	1208	617	479	472	23.68	17.73	20.47	10.26	7.55	8.85	20.6267	8.88667	-1.2148	3.91e-08	4.42e-06	PLAT	plasminogen activator, tissue type	Human Diseases;Human Diseases;Environmental Information Processing;Human Diseases;Organismal Systems	Cancers;Cardiovascular diseases;Signal transduction;Cancers;Immune system	ko05202//Transcriptional misregulation in cancers;ko05418//Fluid shear stress and atherosclerosis;ko04371//Apelin signaling pathway;ko05215//Prostate cancer;ko04610//Complement and coagulation cascades	K01343;K01343;K01343;K01343;K01343	-	-	-
ncbi_100512968	379	277	515	1251	881	1022	2.19	1.54	3.09	7.37	4.92	6.79	2.27333	6.36	1.48422	4.04e-08	4.52e-06	AHDC1	AT-hook DNA binding motif containing 1	-	-	-	-	-	-	-
ncbi_396915	474	409	716	1105	1864	1215	10.22	8.46	16.01	24.24	38.78	30.06	11.5633	31.0267	1.42395	4.46e-08	4.94e-06	EDN1	endothelin 1	Human Diseases;Organismal Systems;Environmental Information Processing;Human Diseases;Organismal Systems;Environmental Information Processing	Cardiovascular diseases;Endocrine system;Signal transduction;Endocrine and metabolic diseases;Endocrine system;Signal transduction	ko05418//Fluid shear stress and atherosclerosis;ko04926//Relaxin signaling pathway;ko04668//TNF signaling pathway;ko04933//AGE-RAGE signaling pathway in diabetic complications;ko04916//Melanogenesis;ko04066//HIF-1 signaling pathway	K16366;K16366;K16366;K16366;K16366;K16366	-	-	-
ncbi_100620523	3304	3017	2343	1422	1234	965	50.35	44.14	37.05	22.06	18.15	16.88	43.8467	19.03	-1.20419	4.83e-08	5.29e-06	OLFM1	olfactomedin 1	-	-	-	-	-	-	-
ncbi_397391	7052	8135	11677	21193	20355	16619	90.72	100.47	155.86	277.5	252.76	245.43	115.683	258.563	1.16034	5.77e-08	6.26e-06	MMP2	matrix metallopeptidase 2	Human Diseases;Human Diseases;Human Diseases;Organismal Systems;Organismal Systems;Organismal Systems;Human Diseases;Human Diseases;Organismal Systems;Human Diseases	Cancers;Cancers;Cardiovascular diseases;Endocrine system;Endocrine system;Immune system;Endocrine and metabolic diseases;Drug resistance;Endocrine system;Cancers	ko05200//Pathways in cancer;ko05205//Proteoglycans in cancer;ko05418//Fluid shear stress and atherosclerosis;ko04926//Relaxin signaling pathway;ko04915//Estrogen signaling pathway;ko04670//Leukocyte transendothelial migration;ko04933//AGE-RAGE signaling pathway in diabetic complications;ko01522//Endocrine resistance;ko04912//GnRH signaling pathway;ko05219//Bladder cancer	K01398;K01398;K01398;K01398;K01398;K01398;K01398;K01398;K01398;K01398	-	-	-
ncbi_110257935	860	719	559	3340	1268	2356	5.08	4.07	3.42	20.08	7.23	15.97	4.19	14.4267	1.78372	7.06e-08	7.55e-06	LOC110257935	matrix-remodeling-associated protein 5-like	-	-	-	-	-	-	-
ncbi_100626906	438	478	491	1326	913	981	5.91	6.19	6.87	18.21	11.89	15.19	6.32333	15.0967	1.25547	7.1e-08	7.55e-06	SIX5	SIX homeobox 5	-	-	-	-	-	-	-
ncbi_397626	3662	6381	11818	1686	3003	1654	72.6	118.08	232.75	39.58	53.93	35.72	141.143	43.0767	-1.71218	8e-08	8.43e-06	LYVE1	lymphatic vessel endothelial hyaluronan receptor 1, transcript variant X2	-	-	-	-	-	-	-
ncbi_100510911	1280	956	1028	2619	2554	1954	8.4	5.86	6.54	16.82	14.85	14.01	6.93333	15.2267	1.13498	8.19e-08	8.56e-06	CASZ1	castor zinc finger 1, transcript variant X1	-	-	-	-	-	-	-
ncbi_100513373	1148	1127	902	2290	2615	1844	11.82	11.14	9.63	24	25.99	21.79	10.8633	23.9267	1.13915	8.36e-08	8.65e-06	THSD1	thrombospondin type 1 domain containing 1	-	-	-	-	-	-	-
ncbi_100738366	176	141	93	564	425	327	1.83	1.41	1.01	5.98	4.27	3.91	1.41667	4.72	1.73629	8.85e-08	9.07e-06	ADAM33	ADAM metallopeptidase domain 33, transcript variant X1	-	-	-	-	-	-	-
ncbi_100152865	1479	1171	1635	2885	2837	3255	4.56	3.46	5.23	9.05	8.44	11.52	4.41667	9.67	1.13056	9.25e-08	9.39e-06	SOGA1	suppressor of glucose, autophagy associated 1	-	-	-	-	-	-	-
ncbi_100513936	603	698	1264	2858	1895	2244	9.74	10.75	17.1	33.77	18.75	28.12	12.53	26.88	1.10115	9.4e-08	9.44e-06	SLC25A29	solute carrier family 25 member 29, transcript variant X2	Organismal Systems	Environmental adaptation	ko04714//Thermogenesis	K15109	-	-	-
ncbi_100154475	636	471	659	1238	1257	1353	2.37	1.68	2.55	4.69	4.52	5.78	2.2	4.99667	1.18346	9.46e-08	9.44e-06	KIAA1671	KIAA1671 ortholog	-	-	-	-	-	-	-
ncbi_100620394	2044	1707	1630	3471	4507	3170	15.35	12.31	12.7	26.54	32.68	27.33	13.4533	28.85	1.10061	1.1e-07	1.07e-05	COL15A1	collagen type XV alpha 1 chain	Organismal Systems	Digestive system	ko04974//Protein digestion and absorption	K08135	-	-	-
ncbi_100037938	2880	2522	4331	1398	1569	970	72.66	61.08	113.37	35.9	38.21	28.09	82.37	34.0667	-1.27376	1.1e-07	1.07e-05	CD14	CD14 molecule	Environmental Information Processing;Human Diseases;Human Diseases;Cellular Processes;Environmental Information Processing;Organismal Systems;Human Diseases;Organismal Systems;Human Diseases;Human Diseases;Human Diseases;Human Diseases	Signal transduction;Cancers;Infectious diseases;Transport and catabolism;Signal transduction;Immune system;Infectious diseases;Immune system;Infectious diseases;Infectious diseases;Cancers;Infectious diseases	ko04010//MAPK signaling pathway;ko05202//Transcriptional misregulation in cancers;ko05152//Tuberculosis;ko04145//Phagosome;ko04064//NF-kappa B signaling pathway;ko04620//Toll-like receptor signaling pathway;ko05146//Amoebiasis;ko04640//Hematopoietic cell lineage;ko05132//Salmonella infection;ko05133//Pertussis;ko05221//Acute myeloid leukemia;ko05134//Legionellosis	K04391;K04391;K04391;K04391;K04391;K04391;K04391;K04391;K04391;K04391;K04391;K04391	-	-	-
ncbi_100515438	513	583	678	1503	1210	1102	5.59	6.04	7.65	16.64	12.68	13.78	6.42667	14.3667	1.16058	1.12e-07	1.08e-05	TMEM200B	transmembrane protein 200B, transcript variant X1	-	-	-	-	-	-	-
ncbi_100620310	125	156	251	977	367	584	2.73	3.37	5.77	22.74	7.87	15.06	3.95667	15.2233	1.94393	1.14e-07	1.08e-05	CLEC11A	C-type lectin domain containing 11A, transcript variant X2	-	-	-	-	-	-	-
ncbi_100511744	2879	2418	3221	6179	6820	4572	21.94	17.4	25.19	48.69	50.15	40.12	21.51	46.32	1.10663	1.29e-07	1.22e-05	ARAP3	ArfGAP with RhoGAP domain, ankyrin repeat and PH domain 3, transcript variant X5	Cellular Processes;Environmental Information Processing;Environmental Information Processing	Transport and catabolism;Signal transduction;Signal transduction	ko04144//Endocytosis;ko04015//Rap1 signaling pathway;ko04024//cAMP signaling pathway	K12490;K12490;K12490	-	-	-
ncbi_641349	186	160	131	431	357	522	2.21	1.83	1.62	5.21	4.1	7.12	1.88667	5.47667	1.53746	1.38e-07	1.3e-05	PPP1R3C	protein phosphatase 1 regulatory subunit 3C	Organismal Systems;Human Diseases	Endocrine system;Endocrine and metabolic diseases	ko04910//Insulin signaling pathway;ko04931//Insulin resistance	K07189;K07189	-	-	-
ncbi_100037269	880	853	716	1844	2040	1361	9.28	8.39	7.43	20.21	20.14	16.38	8.36667	18.91	1.17642	1.49e-07	1.37e-05	SLC27A1	solute carrier family 27 member 1	Human Diseases;Organismal Systems	Endocrine and metabolic diseases;Endocrine system	ko04931//Insulin resistance;ko03320//PPAR signaling pathway	K08745;K08745	-	-	-
ncbi_100513016	798	677	694	1513	1446	1397	6.6	5.4	5.95	12.71	11.56	13.21	5.98333	12.4933	1.06214	1.51e-07	1.38e-05	MTSS1L	MTSS1L, I-BAR domain containing, transcript variant X1	-	-	-	-	-	-	-
ncbi_654406	8708	9530	5044	3076	3410	2950	250.91	263.53	150.73	90.15	94.79	97.53	221.723	94.1567	-1.23563	1.59e-07	1.43e-05	AKR1CL1	aldo-keto reductase family 1, member C-like 1	-	-	-	-	-	-	-
ncbi_110259344	3148	2434	3045	6250	6604	4733	19.25	14.32	19.34	39.18	39.35	33.61	17.6367	37.38	1.08369	1.65e-07	1.47e-05	DOCK6	dedicator of cytokinesis 6, transcript variant X1	-	-	-	-	-	-	-
ncbi_100155963	1174	1231	1554	2211	3004	2650	3.88	3.91	5.34	7.45	9.59	10.07	4.37667	9.03667	1.04596	1.67e-07	1.48e-05	MMRN2	multimerin 2	-	-	-	-	-	-	-
ncbi_100523587	412	332	313	1208	753	761	6.2	4.8	4.89	18.5	10.94	13.15	5.29667	14.1967	1.4224	1.84e-07	1.61e-05	CD248	CD248 molecule	-	-	-	-	-	-	-
ncbi_100153809	6538	7074	5193	2331	3420	2969	102.96	106.96	84.86	37.56	52.14	53.65	98.26	47.7833	-1.0401	1.9e-07	1.65e-05	ALDH9A1	aldehyde dehydrogenase 9 family member A1, transcript variant X1	Metabolism;Metabolism;Metabolism;Metabolism;Metabolism;Metabolism;Metabolism;Metabolism;Metabolism;Metabolism;Metabolism;Metabolism	Global and overview maps;Carbohydrate metabolism;Lipid metabolism;Amino acid metabolism;Amino acid metabolism;Amino acid metabolism;Amino acid metabolism;Lipid metabolism;Carbohydrate metabolism;Metabolism of other amino acids;Amino acid metabolism;Carbohydrate metabolism	ko01100//Metabolic pathways;ko00010//Glycolysis / Gluconeogenesis;ko00561//Glycerolipid metabolism;ko00310//Lysine degradation;ko00280//Valine, leucine and isoleucine degradation;ko00330//Arginine and proline metabolism;ko00380//Tryptophan metabolism;ko00071//Fatty acid degradation;ko00620//Pyruvate metabolism;ko00410//beta-Alanine metabolism;ko00340//Histidine metabolism;ko00053//Ascorbate and a…	K00149;K00149;K00149;K00149;K00149;K00149;K00149;K00149;K00149;K00149;K00149;K00149	-	-	-
ncbi_100523618	521	495	417	867	1335	975	4.71	4.6	4.32	8.32	11.97	10.26	4.54333	10.1833	1.16439	2.12e-07	1.83e-05	COL21A1	collagen type XXI alpha 1 chain, transcript variant X1	Organismal Systems	Digestive system	ko04974//Protein digestion and absorption	K16629	-	-	-
ncbi_100152451	648	693	1072	338	214	308	8.37	8.76	14.29	4.42	2.65	4.45	10.4733	3.84	-1.44754	2.26e-07	1.94e-05	SEC14L2	SEC14 like lipid binding 2	-	-	-	-	-	-	-
ncbi_397051	158	137	130	313	378	338	1.59	1.53	1.75	3.25	4.01	3.75	1.62333	3.67	1.17682	2.59e-07	2.2e-05	DNASE1	deoxyribonuclease 1	-	-	-	-	-	-	-
ncbi_103158530	8499	7490	7501	3023	4850	3429	274.76	232.46	251.61	99.47	151.35	127.26	252.943	126.027	-1.00509	2.62e-07	2.22e-05	CD68	CD68 molecule	Cellular Processes	Transport and catabolism	ko04142//Lysosome	K06501	-	-	-
ncbi_100518179	1047	920	890	2203	2047	1600	7	5.9	6.17	14.99	13.21	12.28	6.35667	13.4933	1.0859	2.68e-07	2.25e-05	FLT4	fms related tyrosine kinase 4	Human Diseases;Environmental Information Processing;Environmental Information Processing;Environmental Information Processing;Environmental Information Processing;Cellular Processes;Human Diseases	Cancers;Signal transduction;Signal transduction;Signal transduction;Signal transduction;Cellular community - eukaryotes;Cancers	ko05200//Pathways in cancer;ko04151//PI3K-Akt signaling pathway;ko04010//MAPK signaling pathway;ko04014//Ras signaling pathway;ko04015//Rap1 signaling pathway;ko04510//Focal adhesion;ko05224//Breast cancer	K05097;K05097;K05097;K05097;K05097;K05097;K05097	-	-	-
ncbi_110260403	15761	11361	12909	36814	25953	25755	41.87	28.96	35.59	99.5	66.54	78.53	35.4733	81.5233	1.20048	2.76e-07	2.29e-05	PLEC	plectin, transcript variant X1	-	-	-	-	-	-	-
ncbi_100154573	2613	2514	2405	1120	1554	1094	38.54	34.16	36.12	16.48	19.74	17.48	36.2733	17.9	-1.01895	2.83e-07	2.33e-05	GMPR	guanosine monophosphate reductase, transcript variant X2	Metabolism	Nucleotide metabolism	ko00230//Purine metabolism	K00364	-	-	-
ncbi_100158102	362	266	210	703	739	640	6.39	4.52	3.85	12.59	12.62	13.06	4.92	12.7567	1.37452	2.84e-07	2.33e-05	GATA5	GATA binding protein 5, transcript variant X1	-	-	-	-	-	-	-
ncbi_100125343	156	131	83	665	280	381	7.19	6.18	4.03	33.31	12.94	21.61	5.8	22.62	1.96347	3.08e-07	2.49e-05	SNCG	synuclein gamma	-	-	-	-	-	-	-
ncbi_100523794	435	497	479	1120	1102	758	10.86	11.91	12.41	28.46	26.56	21.73	11.7267	25.5833	1.12541	3.44e-07	2.74e-05	MFAP2	microfibrillar associated protein 2, transcript variant X1	-	-	-	-	-	-	-
MSTRG.1648	358	480	434	1477	809	921	6.89	8.87	8.67	28.95	15.04	20.36	8.14333	21.45	1.39729	3.61e-07	2.85e-05	--	PREDICTED: LOW QUALITY PROTEIN: polysialoglycoprotein [Orcinus orca]	-	-	-	-	-	-	-
ncbi_100157182	349	355	365	764	825	604	4.24	4.14	4.6	9.44	9.67	8.42	4.32667	9.17667	1.08471	3.76e-07	2.94e-05	SLC46A2	solute carrier family 46 member 2, transcript variant X1	-	-	-	-	-	-	-
ncbi_100153591	383	545	632	193	256	174	8.17	11.17	14	4.19	5.27	4.26	11.1133	4.57333	-1.28097	3.81e-07	2.94e-05	SMIM10	small integral membrane protein 10	-	-	-	-	-	-	-
ncbi_110260656	3382	2542	5479	8736	8856	9585	6.26	4.52	10.53	16.46	15.83	20.37	7.10333	17.5533	1.30518	3.83e-07	2.94e-05	KMT2D	lysine methyltransferase 2D	Human Diseases;Metabolism	Endocrine and metabolic diseases;Amino acid metabolism	ko04934//Cushing syndrome;ko00310//Lysine degradation	K09187;K09187	-	-	-
ncbi_100512495	1131	859	1241	2480	2137	2071	5.95	4.34	6.77	13.27	10.84	12.5	5.68667	12.2033	1.10162	3.83e-07	2.94e-05	KDM6B	lysine demethylase 6B	-	-	-	-	-	-	-
ncbi_100525453	1006	1030	1156	2706	1812	2239	9.55	9.38	11.38	26.14	16.6	24.39	10.1033	22.3767	1.14716	3.85e-07	2.94e-05	DPYSL3	dihydropyrimidinase like 3	-	-	-	-	-	-	-
ncbi_100517994	1392	1293	1387	2992	2519	2327	13.25	11.82	13.7	28.99	23.14	25.43	12.9233	25.8533	1.00037	4.31e-07	3.24e-05	RGS3	regulator of G protein signaling 3	Organismal Systems	Development	ko04360//Axon guidance	K07524	-	-	-
ncbi_100620970	216	200	198	403	474	482	1.75	1.47	1.51	3.15	3.21	4.05	1.57667	3.47	1.13806	4.45e-07	3.33e-05	NR3C2	nuclear receptor subfamily 3 group C member 2, transcript variant X3	Organismal Systems	Excretory system	ko04960//Aldosterone-regulated sodium reabsorption	K08555	-	-	-
ncbi_100141403	1633	1783	1808	695	1100	684	44.06	46.18	50.62	19.09	28.65	21.19	46.9533	22.9767	-1.03106	4.55e-07	3.36e-05	ICAM3	intercellular adhesion molecule 3	Environmental Information Processing	Signaling molecules and interaction	ko04514//Cell adhesion molecules (CAMs)	K06486	-	-	-
ncbi_396916	2712	3248	3051	7265	5501	5136	38.85	41.19	43.44	122.37	75.63	86.21	41.16	94.7367	1.20268	4.55e-07	3.36e-05	IGF2	insulin like growth factor 2	Human Diseases;Environmental Information Processing;Environmental Information Processing;Environmental Information Processing;Human Diseases;Human Diseases	Cancers;Signal transduction;Signal transduction;Signal transduction;Cancers;Cancers	ko05200//Pathways in cancer;ko04151//PI3K-Akt signaling pathway;ko04010//MAPK signaling pathway;ko04014//Ras signaling pathway;ko05205//Proteoglycans in cancer;ko05225//Hepatocellular carcinoma	K13769;K13769;K13769;K13769;K13769;K13769	-	-	-
ncbi_100625171	1350	1216	1882	626	742	682	12.82	11.06	18.55	5.98	6.9	7.54	14.1433	6.80667	-1.0551	4.73e-07	3.46e-05	DSE	dermatan sulfate epimerase, transcript variant X1	Metabolism;Metabolism	Global and overview maps;Glycan biosynthesis and metabolism	ko01100//Metabolic pathways;ko00532//Glycosaminoglycan biosynthesis - chondroitin sulfate / dermatan sulfate	K01794;K01794	-	-	-
ncbi_397396	5013	4383	4985	13479	8848	8610	86.78	72.84	89.52	237.47	147.82	171.09	83.0467	185.46	1.15911	4.81e-07	3.5e-05	BGN	biglycan, transcript variant X2	-	-	-	-	-	-	-
ncbi_100739769	243	197	242	583	466	503	1.87	1.45	1.93	4.56	3.46	4.44	1.75	4.15333	1.24691	4.86e-07	3.52e-05	ZNF521	zinc finger protein 521	-	-	-	-	-	-	-
ncbi_100621280	1195	1014	1369	2560	2318	2123	7.33	5.88	8.74	16.13	13.92	15.15	7.31667	15.0667	1.0421	4.9e-07	3.52e-05	DIP2A	disco interacting protein 2 homolog A, transcript variant X1	-	-	-	-	-	-	-
ncbi_396613	2986	2923	4623	1649	1831	1305	161.9	152.15	260.08	91.01	95.83	81.23	191.377	89.3567	-1.09877	4.97e-07	3.55e-05	CCL5	C-C motif chemokine ligand 5	Environmental Information Processing;Human Diseases;Human Diseases;Organismal Systems;Human Diseases;Organismal Systems;Human Diseases;Environmental Information Processing;Human Diseases;Organismal Systems;Organismal Systems;Human Diseases	Signaling molecules and interaction;Infectious diseases;Infectious diseases;Immune system;Infectious diseases;Immune system;Infectious diseases;Signal transduction;Immune diseases;Immune system;Immune system;Neurodegenerative diseases	ko04060//Cytokine-cytokine receptor interaction;ko05163//Human cytomegalovirus infection;ko05168//Herpes simplex infection;ko04062//Chemokine signaling pathway;ko05164//Influenza A;ko04621//NOD-like receptor signaling pathway;ko05142//Chagas disease (American trypanosomiasis);ko04668//TNF signaling pathway;ko05323//Rheumatoid arthritis;ko04620//Toll-like receptor signaling pathway;ko04623//Cytoso…	K12499;K12499;K12499;K12499;K12499;K12499;K12499;K12499;K12499;K12499;K12499;K12499	-	-	-
ncbi_100135667	2273	1807	3226	4958	6221	4585	13.32	10.06	19.54	29.37	34.91	30.35	14.3067	31.5433	1.14065	5.56e-07	3.94e-05	NLRC5	NLR family CARD domain containing 5	-	-	-	-	-	-	-
MSTRG.5891	797	752	625	1692	1402	1391	8.68	7.86	7.06	18.75	14.73	17.38	7.86667	16.9533	1.10774	5.71e-07	4e-05	Rarg	PREDICTED: retinoic acid receptor gamma isoform X1 [Leptonychotes weddellii]	-	-	-	-	GO:0000785//chromatin;GO:0043231//intracellular membrane-bounded organelle;GO:0043234//protein complex	GO:0000976//transcription regulatory region sequence-specific DNA binding;GO:0004879//RNA polymerase II transcription factor activity, ligand-activated sequence-specific DNA binding;GO:0038023//signaling receptor activity;GO:0042974//retinoic acid receptor binding;GO:0046914//transition metal ion binding	GO:0002009//morphogenesis of an epithelium;GO:0002066//columnar/cuboidal epithelial cell development;GO:0003002//regionalization;GO:0003006//developmental process involved in reproduction;GO:0003415//chondrocyte hypertrophy;GO:0006357//regulation of transcription from RNA polymerase II promoter;GO:0009755//hormone-mediated signaling pathway;GO:0030326//embryonic limb morphogenesis;GO:0030522//int…
ncbi_100154087	1155	1236	892	2499	3340	1733	19.47	20	15.6	42.88	54.35	33.54	18.3567	43.59	1.24769	5.87e-07	4.08e-05	SOX17	SRY-box 17	Environmental Information Processing	Signal transduction	ko04310//Wnt signaling pathway	K04495	-	-	-
ncbi_100152205	4511	3671	3732	7617	7204	8150	9.96	7.87	8.95	19.07	15.47	21.57	8.92667	18.7033	1.0671	6.54e-07	4.52e-05	DST	dystonin, transcript variant X30	-	-	-	-	-	-	-
ncbi_100515110	559	500	382	1257	1203	839	6.21	5.34	4.41	14.22	12.91	10.71	5.32	12.6133	1.24545	6.71e-07	4.61e-05	SMO	smoothened, frizzled class receptor	Human Diseases;Human Diseases;Organismal Systems;Human Diseases;Environmental Information Processing	Cancers;Cancers;Development;Cancers;Signal transduction	ko05200//Pathways in cancer;ko05205//Proteoglycans in cancer;ko04360//Axon guidance;ko05217//Basal cell carcinoma;ko04340//Hedgehog signaling pathway	K06226;K06226;K06226;K06226;K06226	-	-	-
ncbi_100518049	1738	1583	1832	764	673	933	17.24	15.07	18.85	7.71	6.44	10.62	17.0533	8.25667	-1.04642	6.85e-07	4.68e-05	FAM155B	family with sequence similarity 155 member B, transcript variant X2	-	-	-	-	-	-	-
ncbi_100514486	1060	909	570	345	215	320	13.43	11.17	7.45	4.34	2.58	4.58	10.6833	3.83333	-1.47869	6.95e-07	4.72e-05	STAC2	SH3 and cysteine rich domain 2, transcript variant X1	-	-	-	-	-	-	-
ncbi_100514179	1090	1069	1305	403	643	559	15.56	14.65	19.33	5.86	8.86	9.16	16.5133	7.96	-1.05279	7.91e-07	5.29e-05	APBB1IP	amyloid beta precursor protein binding family B member 1 interacting protein	Environmental Information Processing;Organismal Systems	Signal transduction;Immune system	ko04015//Rap1 signaling pathway;ko04611//Platelet activation	K17704;K17704	-	-	-
ncbi_100519194	1145	878	973	1947	1903	2090	2.87	2.11	2.53	4.97	4.6	6.01	2.50333	5.19333	1.05281	7.94e-07	5.29e-05	ZFHX3	zinc finger homeobox 3	Cellular Processes	Cellular community - eukaryotes	ko04550//Signaling pathways regulating pluripotency of stem cells	K09378	-	-	-
ncbi_100512551	1826	1506	1458	2998	3492	2711	10.02	7.94	8.3	17.08	18.61	17.24	8.75333	17.6433	1.01122	8.5e-07	5.6e-05	PIK3C2B	phosphatidylinositol-4-phosphate 3-kinase catalytic subunit type 2 beta, transcript variant X1	Metabolism;Environmental Information Processing;Metabolism	Global and overview maps;Signal transduction;Carbohydrate metabolism	ko01100//Metabolic pathways;ko04070//Phosphatidylinositol signaling system;ko00562//Inositol phosphate metabolism	K00923;K00923;K00923	-	-	-
ncbi_100524377	91	64	85	267	265	167	1.87	1.26	1.8	5.57	5.22	3.92	1.64333	4.90333	1.57714	8.86e-07	5.8e-05	NTN5	netrin 5, transcript variant X1	-	-	-	-	-	-	-
ncbi_100516147	2262	1762	1829	4344	3830	3391	11.07	8.28	9.29	21.64	18.1	19.06	9.54667	19.6	1.03778	9.54e-07	6.21e-05	ARHGEF17	Rho guanine nucleotide exchange factor 17	-	-	-	-	-	-	-
ncbi_396608	4672	4202	2824	1913	1482	1643	79.32	68.47	49.73	33.04	24.27	32.02	65.84	29.7767	-1.14478	1.06e-06	6.83e-05	SCNN1A	sodium channel epithelial 1 alpha subunit	Organismal Systems;Organismal Systems	Sensory system;Excretory system	ko04742//Taste transduction;ko04960//Aldosterone-regulated sodium reabsorption	K04824;K04824	-	-	-
ncbi_100514368	843	726	673	1539	1509	1322	7.15	5.91	5.92	13.28	12.35	12.87	6.32667	12.8333	1.02038	1.1e-06	7.04e-05	ARHGAP23	Rho GTPase activating protein 23	-	-	-	-	-	-	-
ncbi_100628118	5623	7436	11926	32065	14837	20543	67.69	82.36	141.33	385.41	171.04	287.36	97.1267	281.27	1.53402	1.15e-06	7.28e-05	ELN	elastin	Organismal Systems	Digestive system	ko04974//Protein digestion and absorption	K14211	-	-	-
ncbi_397004	639	578	542	303	213	227	11.87	9.25	9.31	6.45	3.55	3.86	10.1433	4.62	-1.13457	1.15e-06	7.28e-05	SSTR1	somatostatin receptor 1	Environmental Information Processing;Environmental Information Processing	Signaling molecules and interaction;Signal transduction	ko04080//Neuroactive ligand-receptor interaction;ko04024//cAMP signaling pathway	K04217;K04217	-	-	-
ncbi_493185	1477	1584	1897	569	974	778	34.25	34.9	45.15	13.48	21.44	20.11	38.1	18.3433	-1.05454	1.17e-06	7.33e-05	IFRD1	interferon related developmental regulator 1	-	-	-	-	-	-	-
ncbi_100512467	924	793	699	1786	2420	1257	8.86	7.31	6.96	19.61	23.56	14.73	7.71	19.3	1.3238	1.18e-06	7.36e-05	GPR182	G protein-coupled receptor 182, transcript variant X1	-	-	-	-	-	-	-
ncbi_100621722	1573	1547	2189	5025	3941	2774	14.9	14.07	21.62	48.5	36.26	30.21	16.8633	38.3233	1.18433	1.18e-06	7.36e-05	FBLN2	fibulin 2, transcript variant X1	-	-	-	-	-	-	-
ncbi_100512921	79	97	107	684	134	395	4.5	5.3	6.32	39.65	7.37	25.82	5.37333	24.28	2.17588	1.22e-06	7.56e-05	VMO1	vitelline membrane outer layer 1 homolog	-	-	-	-	-	-	-
ncbi_100512891	587	465	801	1165	1754	1212	4.78	3.64	6.77	9.59	13.73	11.28	5.06333	11.5333	1.18765	1.25e-06	7.72e-05	SPRY4	sprouty RTK signaling antagonist 4, transcript variant X2	-	-	-	-	-	-	-
ncbi_100127160	402	577	703	194	296	179	16.38	22.1	29.02	8.07	11.48	8.47	22.5	9.34	-1.26843	1.28e-06	7.81e-05	CIDEB	cell death-inducing DFFA-like effector b	-	-	-	-	-	-	-
ncbi_397148	547	626	625	170	274	299	13.36	14.68	15.84	4.23	6.46	8.38	14.6267	6.35667	-1.20226	1.28e-06	7.81e-05	KMO	kynurenine 3-monooxygenase	Metabolism;Metabolism	Global and overview maps;Amino acid metabolism	ko01100//Metabolic pathways;ko00380//Tryptophan metabolism	K00486;K00486	-	-	-
ncbi_397357	503	456	658	1207	1170	922	11.6	9.91	13.55	26.55	23.91	22.97	11.6867	24.4767	1.06654	1.33e-06	8.06e-05	ADRB2	adrenoceptor beta 2	Environmental Information Processing;Environmental Information Processing;Environmental Information Processing;Environmental Information Processing;Organismal Systems;Organismal Systems;Organismal Systems;Organismal Systems	Signaling molecules and interaction;Signal transduction;Signal transduction;Signal transduction;Circulatory system;Digestive system;Endocrine system;Endocrine system	ko04080//Neuroactive ligand-receptor interaction;ko04020//Calcium signaling pathway;ko04024//cAMP signaling pathway;ko04022//cGMP - PKG signaling pathway;ko04261//Adrenergic signaling in cardiomyocytes;ko04970//Salivary secretion;ko04924//Renin secretion;ko04923//Regulation of lipolysis in adipocyte	K04142;K04142;K04142;K04142;K04142;K04142;K04142;K04142	-	-	-
ncbi_100621391	407	368	394	934	795	671	3.26	2.93	3.3	7.45	6.12	6.1	3.16333	6.55667	1.05152	1.35e-06	8.12e-05	SSC5D	scavenger receptor cysteine rich family member with 5 domains, transcript variant X1	-	-	-	-	-	-	-
ncbi_100626085	631	547	506	1383	993	1216	3.42	2.8	2.91	7.65	5.17	7.44	3.04333	6.75333	1.14995	1.38e-06	8.26e-05	BOC	BOC cell adhesion associated, oncogene regulated, transcript variant X14	Organismal Systems;Environmental Information Processing	Development;Signal transduction	ko04360//Axon guidance;ko04340//Hedgehog signaling pathway	K20020;K20020	-	-	-
ncbi_110259225	191	232	227	610	458	406	4	4.67	4.94	13.01	9.27	9.77	4.53667	10.6833	1.23566	1.46e-06	8.6e-05	CDKN1C	cyclin dependent kinase inhibitor 1C	Cellular Processes	Cell growth and death	ko04110//Cell cycle	K09993	-	-	-
ncbi_397160	3486	2847	2806	6234	6850	4718	50.09	39.66	42.13	92.12	95.6	77.94	43.96	88.5533	1.01036	1.46e-06	8.6e-05	CD34	CD34 molecule	Environmental Information Processing;Organismal Systems	Signaling molecules and interaction;Immune system	ko04514//Cell adhesion molecules (CAMs);ko04640//Hematopoietic cell lineage	K06474;K06474	-	-	-
ncbi_110257086	753	635	415	1519	1743	1085	4.13	3.34	2.36	8.47	9.2	6.82	3.27667	8.16333	1.31693	1.5e-06	8.8e-05	ARHGEF4	Rho guanine nucleotide exchange factor 4, transcript variant X1	Cellular Processes	Cell motility	ko04810//Regulation of actin cytoskeleton	K05769	-	-	-
ncbi_100628318	237	304	535	105	115	134	2.27	2.61	4.74	1	1	1.26	3.20667	1.08667	-1.56116	1.52e-06	8.83e-05	IL1RAP	interleukin 1 receptor accessory protein, transcript variant X1	Environmental Information Processing;Environmental Information Processing;Organismal Systems;Organismal Systems	Signal transduction;Signaling molecules and interaction;Immune system;Sensory system	ko04010//MAPK signaling pathway;ko04060//Cytokine-cytokine receptor interaction;ko04659//Th17 cell differentiation;ko04750//Inflammatory mediator regulation of TRP channels	K04723;K04723;K04723;K04723	-	-	-
ncbi_100516968	289	291	322	766	710	481	4.6	4.45	5.32	12.41	10.91	8.79	4.79	10.7033	1.15996	1.52e-06	8.83e-05	PKDCC	protein kinase domain containing, cytoplasmic, transcript variant X1	-	-	-	-	-	-	-
ncbi_100521889	53894	46277	25839	15178	20402	16621	561.89	469.24	292.5	167.28	206.84	204.62	441.21	192.913	-1.19351	1.55e-06	8.92e-05	ADGRE1	adhesion G protein-coupled receptor E1, transcript variant X1	-	-	-	-	-	-	-
ncbi_100153630	502	782	739	1732	1905	1009	12.75	19.95	21.7	35.13	49.07	31.62	18.1333	38.6067	1.09021	1.67e-06	9.53e-05	CSRP2	cysteine and glycine rich protein 2, transcript variant X1	-	-	-	-	-	-	-
ncbi_100034246	108	101	174	421	293	305	1.37	1.21	2.35	5.56	3.62	4.45	1.64333	4.54333	1.46713	1.87e-06	0.000105592	PIK3R6	phosphoinositide-3-kinase regulatory subunit 6, transcript variant X1	Environmental Information Processing;Human Diseases;Environmental Information Processing;Organismal Systems;Environmental Information Processing;Organismal Systems;Environmental Information Processing;Organismal Systems;Organismal Systems;Human Diseases	Signal transduction;Infectious diseases;Signal transduction;Endocrine system;Signal transduction;Circulatory system;Signal transduction;Immune system;Nervous system;Infectious diseases	ko04151//PI3K-Akt signaling pathway;ko05167//Kaposi sarcoma-associated herpesvirus infection;ko04022//cGMP - PKG signaling pathway;ko04921//Oxytocin signaling pathway;ko04072//Phospholipase D signaling pathway;ko04261//Adrenergic signaling in cardiomyocytes;ko04371//Apelin signaling pathway;ko04611//Platelet activation;ko04725//Cholinergic synapse;ko05145//Toxoplasmosis	K21290;K21290;K21290;K21290;K21290;K21290;K21290;K21290;K21290;K21290	-	-	-
ncbi_100157179	501	420	536	1043	900	931	2.12	1.71	2.36	4.5	3.68	4.53	2.06333	4.23667	1.03795	1.98e-06	0.000111265	ZNF618	zinc finger protein 618	-	-	-	-	-	-	-
ncbi_407066	24088	19393	15347	204670	54067	112535	1924.82	1487.69	1272.47	16647	4170.4	10323.5	1561.66	10380.3	2.7327	2.37e-06	0.000132063	HBB	hemoglobin, beta	Human Diseases;Human Diseases	Infectious diseases;Infectious diseases	ko05144//Malaria;ko05143//African trypanosomiasis	K13823;K13823	-	-	-
ncbi_100738589	1764	1574	1226	3505	3157	2585	16.33	13.99	11.77	33.02	28.21	27.47	14.03	29.5667	1.07546	2.46e-06	0.000136147	CCND1	cyclin D1	Human Diseases;Environmental Information Processing;Human Diseases;Human Diseases;Human Diseases;Cellular Processes;Human Diseases;Human Diseases;Human Diseases;Cellular Processes;Human Diseases;Cellular Processes;Environmental Information Processing;Human Diseases;Environmental Information Processing;Organismal Systems;Human Diseases;Human Diseases;Environmental Information Processing;Human Dise…	Cancers;Signal transduction;Infectious diseases;Infectious diseases;Infectious diseases;Cellular community - eukaryotes;Cancers;Cancers;Infectious diseases;Cellular community - eukaryotes;Cancers;Cell growth and death;Signal transduction;Endocrine and metabolic diseases;Signal transduction;Endocrine system;Cancers;Cancers;Signal transduction;Infectious diseases;Infectious diseases;Cancers;Signal …	ko05200//Pathways in cancer;ko04151//PI3K-Akt signaling pathway;ko05165//Human papillomavirus infection;ko05166//HTLV-I infection;ko05163//Human cytomegalovirus infection;ko04510//Focal adhesion;ko05205//Proteoglycans in cancer;ko05203//Viral carcinogenesis;ko05167//Kaposi sarcoma-associated herpesvirus infection;ko04530//Tight junction;ko05225//Hepatocellular carcinoma;ko04218//Cellular senescen…	K04503;K04503;K04503;K04503;K04503;K04503;K04503;K04503;K04503;K04503;K04503;K04503;K04503;K04503;K04503;K04503;K04503;K04503;K04503;K04503;K04503;K04503;K04503;K04503;K04503;K04503;K04503;K04503;K04503;K04503;K04503;K04503;K04503;K04503;K04503;K04503;K04503;K04503;K04503;K04503;K04503;K04503;K04503;K04503;K04503	-	-	-
ncbi_100152419	225	225	229	1147	269	1003	3.55	3.5	3.9	19.26	4.11	18.55	3.65	13.9733	1.93671	2.54e-06	0.000138927	FRZB	frizzled-related protein	-	-	-	-	-	-	-
ncbi_100522166	447	408	422	749	1069	728	2.59	2.27	2.54	4.42	5.99	4.85	2.46667	5.08667	1.04416	2.66e-06	0.000144546	TMEM37	transmembrane protein 37	-	-	-	-	-	-	-
ncbi_397181	487	568	788	308	197	230	6.87	7.68	11.59	4.48	2.71	3.75	8.71333	3.64667	-1.25665	2.78e-06	0.000150221	SHMT1	serine hydroxymethyltransferase 1, transcript variant X6	Metabolism;Metabolism;Metabolism;Metabolism;Human Diseases;Metabolism;Metabolism	Global and overview maps;Global and overview maps;Global and overview maps;Amino acid metabolism;Drug resistance;Carbohydrate metabolism;Metabolism of cofactors and vitamins	ko01100//Metabolic pathways;ko01200//Carbon metabolism;ko01230//Biosynthesis of amino acids;ko00260//Glycine, serine and threonine metabolism;ko01523//Antifolate resistance;ko00630//Glyoxylate and dicarboxylate metabolism;ko00670//One carbon pool by folate	K00600;K00600;K00600;K00600;K00600;K00600;K00600	-	-	-
ncbi_100156195	177	155	241	370	583	392	3.92	3.24	5.1	7.1	9.77	8.44	4.08667	8.43667	1.04575	2.95e-06	0.000158377	CIART	circadian associated repressor of transcription, transcript variant X3	-	-	-	-	-	-	-
ncbi_100622710	345	350	439	154	202	148	4.66	4.55	6.17	2.14	2.62	2.28	5.12667	2.34667	-1.12741	3.06e-06	0.000163097	LOC100622710	leukocyte immunoglobulin-like receptor subfamily B member 3, transcript variant X4	Organismal Systems	Development	ko04380//Osteoclast differentiation	K06512	-	-	-
ncbi_110256137	585	389	659	1377	1045	1153	3.18	2.02	3.76	7.61	5.47	7.23	2.98667	6.77	1.18062	3.53e-06	0.00018557	RAI1	retinoic acid induced 1, transcript variant X1	-	-	-	-	-	-	-
ncbi_100624581	4645	4764	10211	2085	2838	2841	106.16	103.25	237.88	48.96	61.63	74.12	149.097	61.57	-1.27595	3.54e-06	0.00018557	LAMP3	lysosomal associated membrane protein 3, transcript variant X3	Cellular Processes	Transport and catabolism	ko04142//Lysosome	K06562	-	-	-
ncbi_100517927	6516	4702	3255	1443	2667	1768	67.55	46.79	35.01	15.22	26.68	21.04	49.7833	20.98	-1.24665	3.55e-06	0.00018557	STXBP1	syntaxin binding protein 1, transcript variant X2	Organismal Systems	Nervous system	ko04721//Synaptic vesicle cycle	K15292	-	-	-
ncbi_100516957	1698	1412	1594	304	930	535	17.68	13.67	16.57	3.46	9.14	5.98	15.9733	6.19333	-1.36688	3.63e-06	0.000187826	LOC100516957	adhesion G protein-coupled receptor E2-like, transcript variant X31	-	-	-	-	-	-	-
ncbi_100522636	124	131	89	376	272	246	2.2	2.34	1.65	6.83	4.87	5.19	2.06333	5.63	1.44816	3.8e-06	0.00019361	RAB40B	RAB40B, member RAS oncogene family, transcript variant X2	-	-	-	-	-	-	-
ncbi_397052	867	974	871	281	285	513	17.8	19.07	18.37	5.83	5.57	12.07	18.4133	7.82333	-1.2349	4.03e-06	0.000204771	SULT1E1	sulfotransferase family 1E, estrogen-preferring, member 1	Metabolism	Lipid metabolism	ko00140//Steroid hormone biosynthesis	K01016	-	-	-
ncbi_100514215	807	545	962	1930	1485	1550	4.23	2.7	4.96	10.51	7.18	9.07	3.96333	8.92	1.17033	4.74e-06	0.000235113	ADGRL1	adhesion G protein-coupled receptor L1, transcript variant X1	-	-	-	-	-	-	-
ncbi_397251	1467	1632	1629	2266	4111	2903	20.9	22.32	24.08	32.86	56.54	47.48	22.4333	45.6267	1.02423	4.8e-06	0.000237437	PLK2	polo like kinase 2	Environmental Information Processing	Signal transduction	ko04068//FoxO signaling pathway	K08861	-	-	-
ncbi_397061	10396	9663	22485	5852	4589	5961	307.49	274.38	690.04	176.17	131.01	202.39	423.97	169.857	-1.31964	4.84e-06	0.000238123	HP	haptoglobin	-	-	-	-	-	-	-
ncbi_100511937	286	288	373	762	540	712	2.62	2.16	3.47	6.46	4.12	7.73	2.75	6.10333	1.15017	4.99e-06	0.000244185	LOC100511937	phosphatidylinositol 3-kinase regulatory subunit gamma, transcript variant X1	Human Diseases;Environmental Information Processing;Human Diseases;Human Diseases;Environmental Information Processing;Human Diseases;Environmental Information Processing;Cellular Processes;Cellular Processes;Human Diseases;Environmental Information Processing;Human Diseases;Human Diseases;Human Diseases;Organismal Systems;Organismal Systems;Human Diseases;Human Diseases;Cellular Processes;Enviro…	Cancers;Signal transduction;Infectious diseases;Infectious diseases;Signal transduction;Infectious diseases;Signal transduction;Cell motility;Cellular community - eukaryotes;Cancers;Signal transduction;Infectious diseases;Cancers;Infectious diseases;Development;Immune system;Cancers;Infectious diseases;Cell growth and death;Signal transduction;Endocrine and metabolic diseases;Signal transduction;…	ko05200//Pathways in cancer;ko04151//PI3K-Akt signaling pathway;ko05165//Human papillomavirus infection;ko05166//HTLV-I infection;ko04014//Ras signaling pathway;ko05163//Human cytomegalovirus infection;ko04015//Rap1 signaling pathway;ko04810//Regulation of actin cytoskeleton;ko04510//Focal adhesion;ko05205//Proteoglycans in cancer;ko04024//cAMP signaling pathway;ko05169//Epstein-Barr virus infect…	K02649;K02649;K02649;K02649;K02649;K02649;K02649;K02649;K02649;K02649;K02649;K02649;K02649;K02649;K02649;K02649;K02649;K02649;K02649;K02649;K02649;K02649;K02649;K02649;K02649;K02649;K02649;K02649;K02649;K02649;K02649;K02649;K02649;K02649;K02649;K02649;K02649;K02649;K02649;K02649;K02649;K02649;K02649;K02649;K02649;K02649;K02649;K02649;K02649;K02649;K02649;K02649;K02649;K02649;K02649;K02649;K02649;…	-	-	-
ncbi_100152163	1812	1816	3181	5287	6400	3495	20.94	20.15	38.15	62.2	71.41	46.38	26.4133	59.9967	1.18362	5.06e-06	0.000246549	DLL4	delta like canonical Notch ligand 4	Human Diseases;Human Diseases;Organismal Systems;Human Diseases;Environmental Information Processing	Cancers;Cancers;Immune system;Drug resistance;Signal transduction	ko05200//Pathways in cancer;ko05224//Breast cancer;ko04658//Th1 and Th2 cell differentiation;ko01522//Endocrine resistance;ko04330//Notch signaling pathway	K06051;K06051;K06051;K06051;K06051	-	-	-
ncbi_100049669	11367	10992	13493	3528	7271	5879	218.41	202.79	266.13	73.93	133.82	127.83	229.11	111.86	-1.03435	5.16e-06	0.000248335	GPNMB	glycoprotein nmb	-	-	-	-	-	-	-
ncbi_100155595	4887	4735	6038	2780	1127	2057	125.94	117.14	161.45	72.92	28.03	60.86	134.843	53.9367	-1.32195	5.19e-06	0.000248559	SDS	serine dehydratase	Metabolism;Metabolism;Metabolism;Metabolism;Metabolism;Metabolism	Global and overview maps;Global and overview maps;Global and overview maps;Amino acid metabolism;Amino acid metabolism;Amino acid metabolism	ko01100//Metabolic pathways;ko01200//Carbon metabolism;ko01230//Biosynthesis of amino acids;ko00270//Cysteine and methionine metabolism;ko00260//Glycine, serine and threonine metabolism;ko00290//Valine, leucine and isoleucine biosynthesis	K17989;K17989;K17989;K17989;K17989;K17989	-	-	-
ncbi_100154395	458	374	521	1146	715	1209	7.41	5.81	8.75	18.88	11.17	22.46	7.32333	17.5033	1.25706	5.39e-06	0.0002571	NOV	nephroblastoma overexpressed	-	-	-	-	-	-	-
ncbi_100622802	316	201	266	572	617	503	2.49	1.52	2.18	4.6	4.7	4.56	2.06333	4.62	1.16292	5.45e-06	0.000258896	CXHXorf36	chromosome X CXorf36 homolog	-	-	-	-	-	-	-
ncbi_414836	2748	2781	4095	6932	5422	6260	11.43	11.11	17.68	29.36	21.78	29.9	13.4067	27.0133	1.01072	5.48e-06	0.000259207	FBN1	fibrillin 1	-	-	-	-	-	-	-
ncbi_100310802	427	338	458	145	95	196	10.57	8.03	11.76	3.65	2.27	5.57	10.12	3.83	-1.40179	5.61e-06	0.000264433	STEAP4	STEAP4 metalloreductase	-	-	-	-	-	-	-
ncbi_733702	980	1006	1185	196	509	496	11.56	11.16	12.76	1.93	4.97	6.28	11.8267	4.39333	-1.42866	6.09e-06	0.000285841	CD36	CD36 molecule	Cellular Processes;Environmental Information Processing;Human Diseases;Organismal Systems;Environmental Information Processing;Organismal Systems;Organismal Systems;Human Diseases;Organismal Systems;Organismal Systems	Transport and catabolism;Signal transduction;Endocrine and metabolic diseases;Immune system;Signaling molecules and interaction;Endocrine system;Endocrine system;Infectious diseases;Digestive system;Digestive system	ko04145//Phagosome;ko04152//AMPK signaling pathway;ko04931//Insulin resistance;ko04640//Hematopoietic cell lineage;ko04512//ECM-receptor interaction;ko03320//PPAR signaling pathway;ko04920//Adipocytokine signaling pathway;ko05144//Malaria;ko04979//Cholesterol metabolism;ko04975//Fat digestion and absorption	K06259;K06259;K06259;K06259;K06259;K06259;K06259;K06259;K06259;K06259	-	-	-
ncbi_100158092	132	141	115	490	222	352	1.11	1.14	1.01	4.2	1.81	3.41	1.08667	3.14	1.53086	6.46e-06	0.000300323	EFS	embryonal Fyn-associated substrate, transcript variant X1	-	-	-	-	-	-	-
ncbi_110262039	368	241	496	909	719	951	2.22	1.68	2.7	6.62	3.87	6.13	2.2	5.54	1.33238	6.98e-06	0.000323488	UVSSA	UV stimulated scaffold protein A, transcript variant X1	-	-	-	-	-	-	-
ncbi_102162332	185	201	137	413	390	350	3.73	3.89	2.87	8.48	7.59	8.1	3.49667	8.05667	1.2042	7.66e-06	0.000352039	SNAI2	snail family transcriptional repressor 2	Environmental Information Processing;Cellular Processes	Signal transduction;Cellular community - eukaryotes	ko04390//Hippo signaling pathway;ko04520//Adherens junction	K05706;K05706	-	-	-
ncbi_102164483	2328	2227	1621	4554	4628	3130	26.98	24.78	19.57	53.7	51.76	41.61	23.7767	49.0233	1.04392	8.14e-06	0.000372475	ALS2CL	ALS2 C-terminal like, transcript variant X1	-	-	-	-	-	-	-
ncbi_100152696	567	427	644	1133	1165	910	4.59	3.31	5.41	9.31	9.08	8.43	4.43667	8.94	1.0108	8.37e-06	0.000381134	ABCC10	ATP binding cassette subfamily C member 10, transcript variant X1	Environmental Information Processing	Membrane transport	ko02010//ABC transporters	K05674	-	-	-
ncbi_100621265	1436	1328	3102	4082	6791	3737	12.75	11.32	28.58	36.9	58.21	38.1	17.55	44.4033	1.3392	8.77e-06	0.000397785	SIK1	salt inducible kinase 1	Organismal Systems	Endocrine system	ko04922//Glucagon signaling pathway	K19008	-	-	-
ncbi_100515653	2285	2613	2083	696	1571	854	70.11	76.9	66.27	21.71	46.43	30.03	71.0933	32.7233	-1.11939	9.99e-06	0.000447599	PILRA	paired immunoglobin like type 2 receptor alpha, transcript variant X1	-	-	-	-	-	-	-
ncbi_100526237	2747	2429	1692	7824	3218	6430	34.04	28.9	21.76	98.7	38.5	91.49	28.2333	76.23	1.43296	1.01e-05	0.000451546	FMOD	fibromodulin	-	-	-	-	-	-	-
ncbi_110257485	606	385	725	1313	1099	1246	2.85	1.74	3.53	6.28	4.98	6.72	2.70667	5.99333	1.14684	1.12e-05	0.000488042	DIDO1	death inducer-obliterator 1	-	-	-	-	-	-	-
ncbi_100158140	557	287	629	1757	748	1608	2.66	1.32	3.07	8.65	3.49	8.84	2.35	6.99333	1.57332	1.12e-05	0.000490222	CFAP46	cilia and flagella associated protein 46, transcript variant X1	-	-	-	-	-	-	-
ncbi_100153622	252	227	395	637	606	594	2.27	1.97	3.7	5.85	5.28	6.15	2.64667	5.76	1.12189	1.26e-05	0.000541955	SLC25A37	solute carrier family 25 member 37	-	-	-	-	-	-	-
ncbi_494022	4833	4392	3733	9645	9925	5905	46.35	41.02	37.51	92.83	92.99	65.04	41.6267	83.62	1.00634	1.26e-05	0.000541955	TIE1	tyrosine kinase with immunoglobulin like and EGF like domains 1, transcript variant X1	-	-	-	-	-	-	-
ncbi_100152732	370	379	569	181	236	177	7.71	7.58	12.3	3.84	4.75	4.23	9.19667	4.27333	-1.10575	1.26e-05	0.000542553	GPATCH4	G-patch domain containing 4	-	-	-	-	-	-	-
ncbi_100737727	275	192	82	1044	378	525	20.04	13.43	6.2	77.42	26.58	43.91	13.2233	49.3033	1.8986	1.28e-05	0.000546172	HBM	hemoglobin subunit mu	-	-	-	-	-	-	-
ncbi_110260633	2207	1703	1089	3553	3805	3410	18.36	13.6	9.4	30.08	30.55	32.56	13.7867	31.0633	1.17194	1.35e-05	0.000573774	TEF	TEF, PAR bZIP transcription factor	-	-	-	-	-	-	-
ncbi_497623	359	329	296	527	792	629	2.66	2.35	2.26	3.96	5.62	5.35	2.42333	4.97667	1.03819	1.43e-05	0.000601338	P2RX7	purinergic receptor P2X 7, transcript variant X1	Environmental Information Processing;Environmental Information Processing;Organismal Systems	Signaling molecules and interaction;Signal transduction;Immune system	ko04080//Neuroactive ligand-receptor interaction;ko04020//Calcium signaling pathway;ko04621//NOD-like receptor signaling pathway	K05220;K05220;K05220	-	-	-
ncbi_100627912	288	255	347	761	529	553	3.23	2.74	4.04	8.66	5.71	7.1	3.33667	7.15667	1.10088	1.64e-05	0.000664743	GDPD5	glycerophosphodiester phosphodiesterase domain containing 5, transcript variant X1	-	-	-	-	-	-	-
ncbi_733628	4514	4091	3131	13253	5949	8040	43.21	37.6	31.1	129.15	54.98	88.36	37.3033	90.83	1.28386	1.65e-05	0.000666753	AEBP1	AE binding protein 1	-	-	-	-	-	-	-
ncbi_100518817	455	367	189	3036	993	2039	8.96	7.06	3.86	61.08	18.93	46.27	6.62667	42.0933	2.66724	1.78e-05	0.000715109	ALAS2	5'-aminolevulinate synthase 2, transcript variant X2	Metabolism;Metabolism;Metabolism	Global and overview maps;Amino acid metabolism;Metabolism of cofactors and vitamins	ko01100//Metabolic pathways;ko00260//Glycine, serine and threonine metabolism;ko00860//Porphyrin and chlorophyll metabolism	K00643;K00643;K00643	-	-	-
ncbi_110261225	300	244	262	657	473	525	1.97	1.54	1.77	4.4	2.99	3.96	1.76	3.78333	1.10408	1.84e-05	0.000738965	ACOT11	acyl-CoA thioesterase 11, transcript variant X1	-	-	-	-	-	-	-
ncbi_106510597	319	287	462	621	780	718	1.21	1.04	1.81	2.39	2.84	3.12	1.35333	2.78333	1.0403	1.91e-05	0.000762042	ZNF671	zinc finger protein 671	-	-	-	-	-	-	-
ncbi_100622658	4443	3794	2520	7960	8106	5828	63.83	52.32	37.56	116.39	112.4	96.11	51.2367	108.3	1.07978	2.15e-05	0.000842515	TBX2	T-box 2	-	-	-	-	-	-	-
ncbi_100511770	208	401	562	141	126	155	3.93	7.27	11.01	2.71	2.3	3.36	7.40333	2.79	-1.40791	2.27e-05	0.000880709	RGS18	regulator of G protein signaling 18	-	-	-	-	-	-	-
ncbi_106505696	547	430	599	1288	783	1268	3.75	2.83	4.26	8.96	5.2	9.99	3.61333	8.05	1.15566	2.41e-05	0.000928134	DZIP1L	DAZ interacting zinc finger protein 1 like, transcript variant X1	-	-	-	-	-	-	-
ncbi_100623510	2536	2577	1641	5064	4217	3890	62.32	60.73	41.83	126.49	99.98	109.14	54.96	111.87	1.02537	2.54e-05	0.000977928	S100B	S100 calcium binding protein B, transcript variant X1	-	-	-	-	-	-	-
ncbi_448980	1777	2174	3945	673	1250	1275	14.06	16.53	32.49	5.49	9.57	11.61	21.0267	8.89	-1.24196	2.58e-05	0.000982688	ACSL4	acyl-CoA synthetase long-chain family member 4	Metabolism;Organismal Systems;Cellular Processes;Organismal Systems;Organismal Systems;Metabolism;Cellular Processes;Metabolism;Metabolism	Global and overview maps;Environmental adaptation;Transport and catabolism;Endocrine system;Endocrine system;Global and overview maps;Cell growth and death;Lipid metabolism;Lipid metabolism	ko01100//Metabolic pathways;ko04714//Thermogenesis;ko04146//Peroxisome;ko03320//PPAR signaling pathway;ko04920//Adipocytokine signaling pathway;ko01212//Fatty acid metabolism;ko04216//Ferroptosis;ko00071//Fatty acid degradation;ko00061//Fatty acid biosynthesis	K01897;K01897;K01897;K01897;K01897;K01897;K01897;K01897;K01897	-	-	-
ncbi_102160087	8286	7251	4137	13456	16272	11780	109	91.57	56.47	180.17	206.62	177.9	85.68	188.23	1.13547	2.58e-05	0.000982688	LBH	limb bud and heart development, transcript variant X2	-	-	-	-	-	-	-
ncbi_100155350	366	219	287	737	542	607	2.52	1.45	2.05	5.17	3.61	4.81	2.00667	4.53	1.17471	2.67e-05	0.00100313	JPH2	junctophilin 2	-	-	-	-	-	-	-
ncbi_100515476	131	107	127	394	206	301	1.35	1.06	1.36	4.14	2.06	3.57	1.25667	3.25667	1.37379	2.7e-05	0.00100991	AUTS2	AUTS2, activator of transcription and developmental regulator	-	-	-	-	-	-	-
ncbi_100521434	989	850	1048	2441	1518	1676	5.7	4.85	6.51	14.6	8.63	11.26	5.68667	11.4967	1.01556	3.01e-05	0.00111358	ADAMTS2	ADAM metallopeptidase with thrombospondin type 1 motif 2, transcript variant X2	-	-	-	-	-	-	-
ncbi_100156099	1171	1223	2594	768	751	637	12.12	12.15	27.85	8.09	7.5	7.57	17.3733	7.72	-1.1702	3.39e-05	0.00124561	SLA	Src like adaptor, transcript variant X4	-	-	-	-	-	-	-
ncbi_102167710	408	431	1067	1176	2335	1380	3.07	3.08	7.94	8.61	16.14	11.39	4.69667	12.0467	1.35892	3.69e-05	0.00134525	FOXS1	forkhead box S1, transcript variant X1	-	-	-	-	-	-	-
ncbi_100525327	175	128	263	506	450	341	2.01	1.41	2.79	5.17	4.49	3.73	2.07	4.46333	1.10849	3.86e-05	0.00139241	ANKRD24	ankyrin repeat domain 24, transcript variant X2	-	-	-	-	-	-	-
ncbi_100152082	1193	1038	874	2942	1726	1758	19.74	16.6	15.08	51.22	27.7	34.31	17.14	37.7433	1.13885	4.05e-05	0.00144994	ISLR	immunoglobulin superfamily containing leucine rich repeat, transcript variant X3	-	-	-	-	-	-	-
ncbi_100737107	232	216	289	497	426	506	1.48	1.3	1.89	3.17	2.61	3.67	1.55667	3.15	1.01689	4.14e-05	0.00147646	IFFO2	intermediate filament family orphan 2, transcript variant X1	-	-	-	-	-	-	-
ncbi_102162253	187	181	146	365	443	276	2.36	2.13	1.81	4.32	4.84	3.64	2.1	4.26667	1.02272	4.19e-05	0.0014908	KIAA0895L	KIAA0895 like, transcript variant X1	-	-	-	-	-	-	-
ncbi_396859	1575	1378	1033	2637	3924	1857	15.57	13.07	10.57	26.5	37.4	21.06	13.07	28.32	1.11556	4.24e-05	0.0014995	NOS2	nitric oxide synthase 2	Metabolism;Human Diseases;Environmental Information Processing;Human Diseases;Environmental Information Processing;Organismal Systems;Human Diseases;Human Diseases;Environmental Information Processing;Human Diseases;Human Diseases;Cellular Processes;Human Diseases;Human Diseases;Human Diseases;Metabolism;Metabolism	Global and overview maps;Cancers;Signal transduction;Infectious diseases;Signal transduction;Endocrine system;Infectious diseases;Infectious diseases;Signal transduction;Infectious diseases;Cancers;Transport and catabolism;Infectious diseases;Infectious diseases;Infectious diseases;Amino acid metabolism;Amino acid metabolism	ko01100//Metabolic pathways;ko05200//Pathways in cancer;ko04020//Calcium signaling pathway;ko05152//Tuberculosis;ko04371//Apelin signaling pathway;ko04926//Relaxin signaling pathway;ko05142//Chagas disease (American trypanosomiasis);ko05145//Toxoplasmosis;ko04066//HIF-1 signaling pathway;ko05146//Amoebiasis;ko05222//Small cell lung cancer;ko04146//Peroxisome;ko05132//Salmonella infection;ko05133/…	K13241;K13241;K13241;K13241;K13241;K13241;K13241;K13241;K13241;K13241;K13241;K13241;K13241;K13241;K13241;K13241;K13241	-	-	-
ncbi_100522551	220	200	153	660	297	458	3.14	2.76	2.28	9.64	4.1	7.57	2.72667	7.10333	1.38136	4.24e-05	0.0014995	LOC100522551	carbohydrate sulfotransferase 6, transcript variant X1	Metabolism	Glycan biosynthesis and metabolism	ko00533//Glycosaminoglycan biosynthesis - keratan sulfate	K09671	-	-	-
ncbi_100286741	967	938	1497	2599	2510	1591	14.24	13.26	22.88	38.96	35.69	26.9	16.7933	33.85	1.01127	4.31e-05	0.00151598	FSCN1	fascin actin-bundling protein 1	-	-	-	-	-	-	-
ncbi_100515635	144	155	182	295	309	374	1.02	1.55	1.71	3.07	2.98	3.73	1.42667	3.26	1.19222	4.35e-05	0.00151768	CREB5	cAMP responsive element binding protein 5, transcript variant X1	Environmental Information Processing;Human Diseases;Organismal Systems;Human Diseases;Environmental Information Processing;Human Diseases;Human Diseases;Environmental Information Processing;Human Diseases;Human Diseases;Human Diseases;Organismal Systems;Organismal Systems;Organismal Systems;Organismal Systems;Environmental Information Processing;Organismal Systems;Human Diseases;Environmental Inf…	Signal transduction;Infectious diseases;Environmental adaptation;Infectious diseases;Signal transduction;Neurodegenerative diseases;Cancers;Signal transduction;Endocrine and metabolic diseases;Substance dependence;Infectious diseases;Circulatory system;Endocrine system;Endocrine system;Nervous system;Signal transduction;Nervous system;Endocrine and metabolic diseases;Signal transduction;Endocrine…	ko04151//PI3K-Akt signaling pathway;ko05165//Human papillomavirus infection;ko04714//Thermogenesis;ko05163//Human cytomegalovirus infection;ko04024//cAMP signaling pathway;ko05016//Huntington disease;ko05203//Viral carcinogenesis;ko04022//cGMP - PKG signaling pathway;ko04934//Cushing syndrome;ko05034//Alcoholism;ko05161//Hepatitis B;ko04261//Adrenergic signaling in cardiomyocytes;ko04926//Relaxin…	K09047;K09047;K09047;K09047;K09047;K09047;K09047;K09047;K09047;K09047;K09047;K09047;K09047;K09047;K09047;K09047;K09047;K09047;K09047;K09047;K09047;K09047;K09047;K09047;K09047;K09047;K09047;K09047;K09047;K09047	-	-	-
ncbi_110257348	2008	2013	1176	4066	4322	2529	35.42	34.09	21.52	73	73.59	51.21	30.3433	65.9333	1.11963	4.4e-05	0.0015265	NKD2	naked cuticle homolog 2	Environmental Information Processing	Signal transduction	ko04310//Wnt signaling pathway	K03213	-	-	-
ncbi_100516298	44989	44027	24419	13734	24013	15593	1145.22	1075.92	644.98	355.85	590.04	455.68	955.373	467.19	-1.03206	4.85e-05	0.00165545	MARCO	macrophage receptor with collagenous structure	Cellular Processes	Transport and catabolism	ko04145//Phagosome	K13884	-	-	-
ncbi_100738889	973	1041	761	1763	2129	1304	11	11.12	8.8	22.43	23.35	17.24	10.3067	21.0067	1.02727	4.96e-05	0.00168573	EFCC1	EF-hand and coiled-coil domain containing 1, transcript variant X8	-	-	-	-	-	-	-
ncbi_654325	209	182	421	509	868	558	3.6	3.01	7.52	8.92	14.43	11.03	4.71	11.46	1.28281	5.23e-05	0.00174935	MMP9	matrix metallopeptidase 9	Human Diseases;Human Diseases;Human Diseases;Human Diseases;Human Diseases;Human Diseases;Organismal Systems;Organismal Systems;Organismal Systems;Environmental Information Processing;Human Diseases;Human Diseases;Organismal Systems;Human Diseases	Cancers;Cancers;Cancers;Infectious diseases;Cancers;Cardiovascular diseases;Endocrine system;Endocrine system;Immune system;Signal transduction;Cancers;Drug resistance;Immune system;Cancers	ko05200//Pathways in cancer;ko05205//Proteoglycans in cancer;ko05202//Transcriptional misregulation in cancers;ko05161//Hepatitis B;ko05206//MicroRNAs in cancer;ko05418//Fluid shear stress and atherosclerosis;ko04926//Relaxin signaling pathway;ko04915//Estrogen signaling pathway;ko04670//Leukocyte transendothelial migration;ko04668//TNF signaling pathway;ko05215//Prostate cancer;ko01522//Endocrin…	K01403;K01403;K01403;K01403;K01403;K01403;K01403;K01403;K01403;K01403;K01403;K01403;K01403;K01403	-	-	-
ncbi_100518051	173	155	157	329	367	269	2.34	1.97	2.17	4.66	5.01	4.36	2.16	4.67667	1.11445	5.37e-05	0.00178336	TMEM8B	transmembrane protein 8B, transcript variant X1	-	-	-	-	-	-	-
ncbi_396865	35001	29730	16244	13268	14702	9250	808.41	659.21	389.3	311.93	327.78	245.27	618.973	294.993	-1.06919	5.76e-05	0.00189605	CHI3L1	chitinase 3 like 1	-	-	-	-	-	-	-
ncbi_110260578	331	339	336	866	526	612	3	2.95	3.16	7.99	4.6	6.37	3.03667	6.32	1.05744	5.78e-05	0.00189605	ITGA7	integrin subunit alpha 7	Environmental Information Processing;Human Diseases;Cellular Processes;Cellular Processes;Environmental Information Processing;Human Diseases;Human Diseases;Human Diseases	Signal transduction;Infectious diseases;Cell motility;Cellular community - eukaryotes;Signaling molecules and interaction;Cardiovascular diseases;Cardiovascular diseases;Cardiovascular diseases	ko04151//PI3K-Akt signaling pathway;ko05165//Human papillomavirus infection;ko04810//Regulation of actin cytoskeleton;ko04510//Focal adhesion;ko04512//ECM-receptor interaction;ko05414//Dilated cardiomyopathy (DCM);ko05410//Hypertrophic cardiomyopathy (HCM);ko05412//Arrhythmogenic right ventricular cardiomyopathy (ARVC)	K06583;K06583;K06583;K06583;K06583;K06583;K06583;K06583	-	-	-
ncbi_399528	111	151	178	355	347	240	1.66	2.02	2.66	5.51	5.1	4.05	2.11333	4.88667	1.20933	5.79e-05	0.00189605	CPT1B	carnitine palmitoyltransferase 1B	Organismal Systems;Environmental Information Processing;Human Diseases;Organismal Systems;Organismal Systems;Organismal Systems;Metabolism;Metabolism	Environmental adaptation;Signal transduction;Endocrine and metabolic diseases;Endocrine system;Endocrine system;Endocrine system;Global and overview maps;Lipid metabolism	ko04714//Thermogenesis;ko04152//AMPK signaling pathway;ko04931//Insulin resistance;ko04922//Glucagon signaling pathway;ko03320//PPAR signaling pathway;ko04920//Adipocytokine signaling pathway;ko01212//Fatty acid metabolism;ko00071//Fatty acid degradation	K19523;K19523;K19523;K19523;K19523;K19523;K19523;K19523	-	-	-
ncbi_100048931	2975	3238	1723	772	1501	1285	32.88	34.36	19.78	8.71	16.05	16.34	29.0067	13.7	-1.08221	6.01e-05	0.00195002	HSPH1	heat shock protein family H (Hsp110) member 1	Genetic Information Processing	Folding, sorting and degradation	ko04141//Protein processing in endoplasmic reticulum	K09485	-	-	-
ncbi_733603	156	187	270	72	103	36	8.97	11.81	17.85	4.24	5.73	2.52	12.8767	4.16333	-1.62895	6.13e-05	0.00197022	SAA3	serum amyloid A-3 protein	-	-	-	-	-	-	-
ncbi_110258064	875	445	716	2735	807	2031	3.78	1.85	3.22	12.04	3.36	10.08	2.95	8.49333	1.52562	6.26e-05	0.00199743	CCDC187	coiled-coil domain containing 187, transcript variant X1	-	-	-	-	-	-	-
ncbi_100156469	92	64	143	259	275	201	1.6	1.07	2.59	4.6	4.63	4.03	1.75333	4.42	1.33395	6.3e-05	0.00200487	LOC100156469	mast cell protease 2, transcript variant X1	Organismal Systems	Endocrine system	ko04614//Renin-angiotensin system	K01329	-	-	-
ncbi_397355	434	429	639	1218	1369	630	12.2	11.58	18.64	34.85	37.15	20.33	14.14	30.7767	1.12205	6.37e-05	0.00201996	ADRB1	adrenoceptor beta 1	Environmental Information Processing;Environmental Information Processing;Environmental Information Processing;Environmental Information Processing;Organismal Systems;Cellular Processes;Human Diseases;Organismal Systems;Organismal Systems;Organismal Systems	Signaling molecules and interaction;Signal transduction;Signal transduction;Signal transduction;Circulatory system;Cellular community - eukaryotes;Cardiovascular diseases;Digestive system;Endocrine system;Endocrine system	ko04080//Neuroactive ligand-receptor interaction;ko04020//Calcium signaling pathway;ko04024//cAMP signaling pathway;ko04022//cGMP - PKG signaling pathway;ko04261//Adrenergic signaling in cardiomyocytes;ko04540//Gap junction;ko05414//Dilated cardiomyopathy (DCM);ko04970//Salivary secretion;ko04924//Renin secretion;ko04923//Regulation of lipolysis in adipocyte	K04141;K04141;K04141;K04141;K04141;K04141;K04141;K04141;K04141;K04141	-	-	-
ncbi_100522651	640	462	633	1435	863	1189	4.17	2.82	4.3	9.16	5.31	8.84	3.76333	7.77	1.0459	6.61e-05	0.00207842	NEURL1B	neuralized E3 ubiquitin protein ligase 1B, transcript variant X2	-	-	-	-	-	-	-
ncbi_397463	3974	4737	4618	1283	3302	1658	147.8	163.46	167.83	48.83	110.7	68.3	159.697	75.9433	-1.07234	6.78e-05	0.00211394	GLRX	glutaredoxin	-	-	-	-	-	-	-
ncbi_100737228	442	371	209	1042	674	667	5.83	4.68	2.88	14.05	8.6	10.14	4.46333	10.93	1.2921	6.82e-05	0.00211998	SMOC2	SPARC related modular calcium binding 2, transcript variant X1	-	-	-	-	-	-	-
ncbi_110255862	345	286	332	183	86	113	13.43	10.69	13.41	7.25	3.23	5.05	12.51	5.17667	-1.27299	7.3e-05	0.00224318	HRCT1	histidine rich carboxyl terminus 1	-	-	-	-	-	-	-
ncbi_100515954	148	150	174	63	74	60	11.71	11.39	14.28	5.07	5.65	5.45	12.46	5.39	-1.20895	7.49e-05	0.00229143	CDA	cytidine deaminase	Metabolism;Metabolism;Metabolism	Global and overview maps;Nucleotide metabolism;Xenobiotics biodegradation and metabolism	ko01100//Metabolic pathways;ko00240//Pyrimidine metabolism;ko00983//Drug metabolism - other enzymes	K01489;K01489;K01489	-	-	-
ncbi_397087	71	138	181	313	435	227	1.96	3.65	5.2	8.78	11.6	7.19	3.60333	9.19	1.35073	8.74e-05	0.00259397	SPP1	secreted phosphoprotein 1	Environmental Information Processing;Human Diseases;Cellular Processes;Environmental Information Processing;Organismal Systems;Environmental Information Processing	Signal transduction;Infectious diseases;Cellular community - eukaryotes;Signal transduction;Immune system;Signaling molecules and interaction	ko04151//PI3K-Akt signaling pathway;ko05165//Human papillomavirus infection;ko04510//Focal adhesion;ko04371//Apelin signaling pathway;ko04620//Toll-like receptor signaling pathway;ko04512//ECM-receptor interaction	K06250;K06250;K06250;K06250;K06250;K06250	-	-	-
ncbi_100519976	487	822	1084	164	428	351	7.77	12.59	17.94	2.66	6.59	6.43	12.7667	5.22667	-1.28842	9.17e-05	0.00270785	AGTR1	angiotensin II receptor type 1	Human Diseases;Environmental Information Processing;Environmental Information Processing;Environmental Information Processing;Human Diseases;Environmental Information Processing;Organismal Systems;Environmental Information Processing;Organismal Systems;Human Diseases;Organismal Systems;Organismal Systems;Organismal Systems;Organismal Systems	Cancers;Signaling molecules and interaction;Signal transduction;Signal transduction;Endocrine and metabolic diseases;Signal transduction;Circulatory system;Signal transduction;Circulatory system;Endocrine and metabolic diseases;Endocrine system;Endocrine system;Endocrine system;Endocrine system	ko05200//Pathways in cancer;ko04080//Neuroactive ligand-receptor interaction;ko04020//Calcium signaling pathway;ko04022//cGMP - PKG signaling pathway;ko04934//Cushing syndrome;ko04072//Phospholipase D signaling pathway;ko04261//Adrenergic signaling in cardiomyocytes;ko04371//Apelin signaling pathway;ko04270//Vascular smooth muscle contraction;ko04933//AGE-RAGE signaling pathway in diabetic compli…	K04166;K04166;K04166;K04166;K04166;K04166;K04166;K04166;K04166;K04166;K04166;K04166;K04166;K04166	-	-	-
ncbi_100517000	236	236	260	360	706	428	3.91	3.74	4.47	6.06	11.27	8.12	4.04	8.48333	1.07028	9.72e-05	0.00284499	SLC16A13	solute carrier family 16 member 13	-	-	-	-	-	-	-
ncbi_100625457	481	438	257	963	1380	516	13.79	12.02	7.57	27.75	37.86	16.77	11.1267	27.46	1.30331	9.78e-05	0.00285508	RND2	Rho family GTPase 2, transcript variant X1	-	-	-	-	-	-	-
ncbi_399501	119	136	438	726	658	519	3.49	3.82	13.31	21.65	18.61	17.45	6.87333	19.2367	1.48478	0.000110976	0.0032157	ADRA2A	adrenoceptor alpha 2A	Environmental Information Processing;Environmental Information Processing	Signaling molecules and interaction;Signal transduction	ko04080//Neuroactive ligand-receptor interaction;ko04022//cGMP - PKG signaling pathway	K04138;K04138	-	-	-
ncbi_100517015	102	156	167	317	247	336	2.15	3.11	3.59	6.92	5	7.97	2.95	6.63	1.16829	0.000121111	0.00344408	PKIB	cAMP-dependent protein kinase inhibitor beta, transcript variant X7	-	-	-	-	-	-	-
ncbi_100048952	119	163	364	57	81	76	3.05	3.98	9.87	1.49	2.06	2.28	5.63333	1.94333	-1.53546	0.000122853	0.00346904	PON1	paraoxonase 1	-	-	-	-	-	-	-
ncbi_100157209	318	246	173	521	476	531	2.95	2.2	1.68	4.88	4.24	5.67	2.27667	4.93	1.11466	0.000126489	0.00356262	PRICKLE1	prickle planar cell polarity protein 1, transcript variant X1	Environmental Information Processing	Signal transduction	ko04310//Wnt signaling pathway	K04511	-	-	-
ncbi_100154970	161	175	139	270	311	365	1.55	1.6	1.3	2.52	2.7	3.72	1.48333	2.98	1.00647	0.000131643	0.00365227	MAB21L3	mab-21 like 3, transcript variant X1	-	-	-	-	-	-	-
ncbi_102160500	526	346	524	1294	620	1133	2.28	1.44	2.36	5.72	2.6	5.65	2.02667	4.65667	1.20019	0.000133729	0.00370063	SHANK2	SH3 and multiple ankyrin repeat domains 2	Organismal Systems	Nervous system	ko04724//Glutamatergic synapse	K15009	-	-	-
MSTRG.7453	249	343	460	77	220	112	4.54	6	8.71	1.43	3.88	2.34	6.41667	2.55	-1.33133	0.000142907	0.00393492	LILRA6	PREDICTED: leukocyte immunoglobulin-like receptor subfamily A member 6 [Equus caballus]	Organismal Systems;Organismal Systems	Development;Immune system	ko04380//Osteoclast differentiation;ko04662//B cell receptor signaling pathway	K06512;K06512	-	-	-
ncbi_100513622	134	94	211	423	238	405	1.77	1.19	2.9	5.7	3.04	6.15	1.95333	4.96333	1.34537	0.000145407	0.00399383	MYCBPAP	MYCBP associated protein	-	-	-	-	-	-	-
ncbi_100736738	338	379	349	817	501	719	8.14	8.77	8.73	20.04	11.65	19.89	8.54667	17.1933	1.00842	0.000151119	0.00409983	PDGFRL	platelet derived growth factor receptor like, transcript variant X1	-	-	-	-	-	-	-
ncbi_100521003	169	271	734	73	177	110	2.91	4.49	13.14	1.28	2.95	2.18	6.84667	2.13667	-1.68004	0.000158073	0.00427801	GPER1	G protein-coupled estrogen receptor 1	Organismal Systems;Human Diseases	Endocrine system;Drug resistance	ko04915//Estrogen signaling pathway;ko01522//Endocrine resistance	K04246;K04246	-	-	-
ncbi_100624077	46999	47652	27697	10539	25748	19991	682.58	664.4	417.38	155.8	360.97	333.31	588.12	283.36	-1.05347	0.000160838	0.00432115	LOC100624077	endogenous retrovirus group V member 2 Env polyprotein, transcript variant X1	-	-	-	-	-	-	-
ncbi_100156989	2959	2594	1153	936	1102	984	40.95	34.46	16.56	13.18	14.72	15.63	30.6567	14.51	-1.07915	0.000163064	0.00437035	BAG3	BCL2 associated athanogene 3	-	-	-	-	-	-	-
MSTRG.18350	60	139	61	300	221	171	1.78	3.89	1.85	8.79	6.18	5.66	2.50667	6.87667	1.45594	0.000166121	0.00443274	--	PREDICTED: interleukin-3 receptor subunit alpha isoform X2 [Camelus dromedarius]	Human Diseases;Environmental Information Processing;Environmental Information Processing;Environmental Information Processing;Cellular Processes;Organismal Systems	Cancers;Signal transduction;Signaling molecules and interaction;Signal transduction;Cell growth and death;Immune system	ko05200//Pathways in cancer;ko04151//PI3K-Akt signaling pathway;ko04060//Cytokine-cytokine receptor interaction;ko04630//Jak-STAT signaling pathway;ko04210//Apoptosis;ko04640//Hematopoietic cell lineage	K04737;K04737;K04737;K04737;K04737;K04737	-	-	-
ncbi_100737096	113	126	113	326	227	199	1.53	1.64	1.59	4.49	2.96	3.09	1.58667	3.51333	1.14684	0.000169334	0.00448411	LGI4	leucine rich repeat LGI family member 4	-	-	-	-	-	-	-
ncbi_100514248	3671	3862	1708	1249	1907	1079	118.1	119.27	57.01	40.9	59.22	39.85	98.1267	46.6567	-1.07256	0.000173273	0.00455572	CD300C	CD300c molecule	-	-	-	-	-	-	-
ncbi_100520156	150	137	178	377	283	265	1.81	1.59	2.23	4.63	3.29	3.67	1.87667	3.86333	1.04167	0.000182643	0.00475687	SOX12	SRY-box 12	-	-	-	-	-	-	-
ncbi_110258749	4322	3989	2300	7867	7236	5463	46.06	40.81	25.43	85.34	74.44	66.84	37.4333	75.54	1.01292	0.000185	0.0047957	APLNR	apelin receptor	Environmental Information Processing;Environmental Information Processing	Signaling molecules and interaction;Signal transduction	ko04080//Neuroactive ligand-receptor interaction;ko04371//Apelin signaling pathway	K04174;K04174	-	-	-
ncbi_100736831	1129	1211	436	319	500	339	19.93	20.52	7.99	5.73	8.52	6.87	16.1467	7.04	-1.19759	0.000195908	0.00504304	TNFSF9	TNF superfamily member 9	Environmental Information Processing	Signaling molecules and interaction	ko04060//Cytokine-cytokine receptor interaction	K05472	-	-	-
ncbi_503661	267	297	218	589	564	362	2.68	2.86	2.27	6.02	5.47	4.17	2.60333	5.22	1.00369	0.000207483	0.00529177	ADORA2A	adenosine A2a receptor	Environmental Information Processing;Environmental Information Processing;Environmental Information Processing;Environmental Information Processing;Human Diseases;Human Diseases;Organismal Systems	Signaling molecules and interaction;Signal transduction;Signal transduction;Signal transduction;Substance dependence;Neurodegenerative diseases;Circulatory system	ko04080//Neuroactive ligand-receptor interaction;ko04015//Rap1 signaling pathway;ko04020//Calcium signaling pathway;ko04024//cAMP signaling pathway;ko05034//Alcoholism;ko05012//Parkinson disease;ko04270//Vascular smooth muscle contraction	K04266;K04266;K04266;K04266;K04266;K04266;K04266	-	-	-
ncbi_100302016	193	214	239	461	545	277	10.68	11.37	13.73	25.97	29.12	17.6	11.9267	24.23	1.0226	0.000226387	0.00563118	CLDN11	claudin 11	Cellular Processes;Environmental Information Processing;Human Diseases;Organismal Systems	Cellular community - eukaryotes;Signaling molecules and interaction;Infectious diseases;Immune system	ko04530//Tight junction;ko04514//Cell adhesion molecules (CAMs);ko05160//Hepatitis C;ko04670//Leukocyte transendothelial migration	K06087;K06087;K06087;K06087	-	-	-
ncbi_100513276	442	299	522	1217	607	835	3.55	2.31	4.36	9.96	4.71	7.71	3.40667	7.46	1.13081	0.00023862	0.00586188	ARHGAP39	Rho GTPase activating protein 39	-	-	-	-	-	-	-
ncbi_100511336	327	404	759	884	1016	1087	3.76	4.3	8.61	10.33	10.78	13.56	5.55667	11.5567	1.05643	0.000242171	0.00591741	PROM1	prominin 1, transcript variant X1	Human Diseases	Cancers	ko05202//Transcriptional misregulation in cancers	K06532	-	-	-
ncbi_100157120	604	435	553	759	975	1235	7.69	5.01	7.67	10.81	12.12	18.46	6.79	13.7967	1.02284	0.000245687	0.00599011	NR4A2	nuclear receptor subfamily 4 group A member 2	Organismal Systems;Organismal Systems	Endocrine system;Endocrine system	ko04928//Parathyroid hormone synthesis, secretion and action;ko04925//Aldosterone synthesis and secretion	K08558;K08558	-	-	-
ncbi_100523199	268	407	1001	138	251	216	2.29	3.34	8.87	1.2	2.07	2.12	4.83333	1.79667	-1.4277	0.000250045	0.00605634	KIAA1324L	KIAA1324 like, transcript variant X1	-	-	-	-	-	-	-
ncbi_100217379	61	49	116	210	190	157	2.3	1.78	4.55	8.08	6.93	6.81	2.87667	7.27333	1.33822	0.000253633	0.00611649	C1QTNF6	C1q and TNF related 6	-	-	-	-	-	-	-
ncbi_100526026	1432	1335	620	589	434	502	31.69	28.36	14.24	13.27	9.27	12.75	24.7633	11.7633	-1.07391	0.000272887	0.00643315	TSPAN7	tetraspanin 7	Human Diseases	Cancers	ko05202//Transcriptional misregulation in cancers	K06571	-	-	-
ncbi_100519405	155	141	256	404	313	409	1.76	1.53	3	4.65	3.42	5.31	2.09667	4.46	1.08895	0.000285467	0.00665228	C1H15orf62	chromosome 1 C15orf62 homolog	-	-	-	-	-	-	-
ncbi_100521731	1155	798	2451	2961	4334	2517	9.39	6.37	20.71	23.55	31.34	22.09	12.1567	25.66	1.07777	0.000288978	0.00671655	TAL1	TAL bHLH transcription factor 1, erythroid differentiation factor, transcript variant X2	-	-	-	-	-	-	-
ncbi_100627882	1360	1760	2632	425	1170	951	12.95	16.09	25.99	4.11	10.67	10.28	18.3433	8.35333	-1.13483	0.000291993	0.00674755	CYTIP	cytohesin 1 interacting protein, transcript variant X1	-	-	-	-	-	-	-
ncbi_100517620	343	500	209	698	812	658	6.7	9.38	4.24	13.88	15.31	14.76	6.77333	14.65	1.11296	0.000309367	0.00706059	TMEM213	transmembrane protein 213	-	-	-	-	-	-	-
MSTRG.7682	250	153	282	614	422	385	2.04	1.2	2.39	5.11	3.33	3.61	1.87667	4.01667	1.09783	0.000310868	0.00708023	NPHP4	PREDICTED: nephrocystin-4 isoform X1 [Bubalus bubalis]	-	-	-	-	GO:0030054//cell junction;GO:0031513//nonmotile primary cilium;GO:0043232//intracellular non-membrane-bounded organelle;GO:0044441//ciliary part;GO:0045202//synapse	-	GO:0009888//tissue development;GO:0016043//cellular component organization;GO:0030178//negative regulation of Wnt signaling pathway;GO:0044707//single-multicellular organism process;GO:0048870//cell motility
ncbi_100156666	269	297	243	635	694	317	14.8	15.72	13.84	35.56	36.85	20.02	14.7867	30.81	1.0591	0.000323792	0.0073094	RBP1	retinol binding protein 1	-	-	-	-	-	-	-
ncbi_100153752	41	35	76	207	65	209	1.59	1.3	3.06	8.16	2.43	9.3	1.98333	6.63	1.74108	0.000341561	0.00757662	CLDN10	claudin 10	Cellular Processes;Environmental Information Processing;Human Diseases;Organismal Systems	Cellular community - eukaryotes;Signaling molecules and interaction;Infectious diseases;Immune system	ko04530//Tight junction;ko04514//Cell adhesion molecules (CAMs);ko05160//Hepatitis C;ko04670//Leukocyte transendothelial migration	K06087;K06087;K06087;K06087	-	-	-
ncbi_100153272	785	1092	738	1361	2597	1192	22.11	29.53	21.57	39.02	70.62	38.55	24.4033	49.3967	1.01734	0.000349379	0.00768027	RIPPLY3	ripply transcriptional repressor 3	-	-	-	-	-	-	-
ncbi_100152630	381	406	479	103	242	231	6.64	6.79	8.66	1.83	4.07	4.61	7.36333	3.50333	-1.07163	0.000349702	0.00768027	ANKRD22	ankyrin repeat domain 22	-	-	-	-	-	-	-
ncbi_100524958	216	268	181	523	442	323	2.22	2.65	1.94	5.49	4.4	3.82	2.27	4.57	1.0095	0.000351642	0.00770757	DTX1	deltex E3 ubiquitin ligase 1	Environmental Information Processing	Signal transduction	ko04330//Notch signaling pathway	K06058	-	-	-
ncbi_100511480	162	141	157	362	238	305	1.52	1.28	1.55	3.51	2.17	3.32	1.45	3	1.04891	0.000356391	0.00775028	FARP2	FERM, ARH/RhoGEF and pleckstrin domain protein 2, transcript variant X1	Environmental Information Processing;Cellular Processes	Signal transduction;Cellular community - eukaryotes	ko04015//Rap1 signaling pathway;ko04520//Adherens junction	K06082;K06082	-	-	-
ncbi_100127171	42	39	30	123	92	81	1.75	1.55	1.29	5.2	3.68	3.86	1.53	4.24667	1.4728	0.000399957	0.00849737	CIDEA	cell death-inducing DFFA-like effector a	-	-	-	-	-	-	-
ncbi_100152404	92	78	95	166	180	192	2.36	1.91	2.44	4.77	3.97	5.27	2.23667	4.67	1.06207	0.000421445	0.00891964	HEY2	hes related family bHLH transcription factor with YRPW motif 2	Human Diseases;Human Diseases;Human Diseases	Cancers;Infectious diseases;Cancers	ko05200//Pathways in cancer;ko05165//Human papillomavirus infection;ko05224//Breast cancer	K09091;K09091;K09091	-	-	-
ncbi_100513356	246	241	178	513	317	483	2.6	2.45	1.95	5.52	3.23	5.86	2.33333	4.87	1.06153	0.000480976	0.00995127	CCDC8	coiled-coil domain containing 8	-	-	-	-	-	-	-
ncbi_100157418	145	159	116	281	279	234	3.19	3.23	2.45	6.29	5.96	5.85	2.95667	6.03333	1.02898	0.000510325	0.0104607	SHF	Src homology 2 domain containing F, transcript variant X1	-	-	-	-	-	-	-
ncbi_110261659	57	55	90	110	156	224	1.11	1.03	1.81	2.17	2.92	5	1.31667	3.36333	1.353	0.000530612	0.0107768	LOC110261659	uncharacterized LOC110261659	-	-	-	-	-	-	-
ncbi_110262030	332	238	283	964	354	557	5.26	3.63	4.63	15.57	5.43	10.16	4.50667	10.3867	1.2046	0.000592575	0.011598	FGFRL1	fibroblast growth factor receptor-like 1, transcript variant X1	-	-	-	-	-	-	-
ncbi_100520642	173	175	100	227	435	300	4.09	3.79	2.19	5.65	9.31	7.23	3.35667	7.39667	1.13985	0.000603295	0.0117311	CHODL	chondrolectin, transcript variant X1	-	-	-	-	-	-	-
ncbi_397430	629	644	705	1607	724	1528	4.61	4.53	5.38	12.01	5.13	12.87	4.84	10.0033	1.0474	0.000631276	0.0121735	COL8A1	collagen type VIII alpha 1 chain, transcript variant X2	-	-	-	-	-	-	-
ncbi_100627524	1455	1121	705	2697	1937	1735	34.16	25.26	17.17	64.46	43.89	46.77	25.53	51.7067	1.01816	0.000669157	0.0127485	PCOLCE	procollagen C-endopeptidase enhancer	-	-	-	-	-	-	-
ncbi_100621029	558	436	626	1362	638	1153	3.95	2.96	4.6	9.81	4.36	9.36	3.83667	7.84333	1.03161	0.000716675	0.0135143	KIAA1522	KIAA1522 ortholog	-	-	-	-	-	-	-
ncbi_100171400	443	393	759	309	144	244	5.85	4.98	10.39	4.15	1.83	3.69	7.07333	3.22333	-1.13384	0.000728937	0.0136886	TRPV6	transient receptor potential cation channel subfamily V member 6	Organismal Systems;Organismal Systems	Digestive system;Digestive system	ko04970//Salivary secretion;ko04978//Mineral absorption	K04975;K04975	-	-	-
ncbi_100516201	86	118	171	287	339	173	2.06	2.68	4.22	6.83	7.62	4.79	2.98667	6.41333	1.10254	0.000754277	0.0140794	TNFRSF25	TNF receptor superfamily member 25, transcript variant X7	Environmental Information Processing	Signaling molecules and interaction	ko04060//Cytokine-cytokine receptor interaction	K05160	-	-	-
ncbi_100739109	222	180	247	651	260	461	2.21	1.72	2.55	6.6	2.5	5.27	2.16	4.79	1.14899	0.000801751	0.0147174	CCDC157	coiled-coil domain containing 157	-	-	-	-	-	-	-
ncbi_100157078	221	188	209	837	200	478	2.16	1.77	2.13	8.3	1.88	5.38	2.02	5.18667	1.36045	0.000807353	0.0147957	HAPLN3	hyaluronan and proteoglycan link protein 3, transcript variant X1	-	-	-	-	-	-	-
MSTRG.12226	480	335	862	676	1572	1378	5.98	4.01	11.15	8.58	18.92	19.72	7.04667	15.74	1.15942	0.000825745	0.0150727	RNF213	PREDICTED: E3 ubiquitin-protein ligase RNF213 [Lipotes vexillifer]	-	-	-	-	-	-	-
MSTRG.1080	67	70	58	153	126	134	2.53	2.55	2.31	6.97	4.84	6.09	2.46333	5.96667	1.27631	0.000826552	0.0150727	IFNA17	PREDICTED: interferon alpha-10-like [Ceratotherium simum simum]	Human Diseases;Environmental Information Processing;Human Diseases;Environmental Information Processing;Human Diseases;Human Diseases;Human Diseases;Human Diseases;Human Diseases;Environmental Information Processing;Cellular Processes;Organismal Systems;Human Diseases;Human Diseases;Human Diseases;Organismal Systems;Organismal Systems;Organismal Systems;Human Diseases;Organismal Systems	Cancers;Signal transduction;Infectious diseases;Signaling molecules and interaction;Infectious diseases;Infectious diseases;Infectious diseases;Infectious diseases;Infectious diseases;Signal transduction;Cell growth and death;Immune system;Infectious diseases;Infectious diseases;Infectious diseases;Immune system;Immune system;Immune system;Immune diseases;Immune system	ko05200//Pathways in cancer;ko04151//PI3K-Akt signaling pathway;ko05165//Human papillomavirus infection;ko04060//Cytokine-cytokine receptor interaction;ko05163//Human cytomegalovirus infection;ko05167//Kaposi sarcoma-associated herpesvirus infection;ko05168//Herpes simplex infection;ko05152//Tuberculosis;ko05164//Influenza A;ko04630//Jak-STAT signaling pathway;ko04217//Necroptosis;ko04621//NOD-li…	K05414;K05414;K05414;K05414;K05414;K05414;K05414;K05414;K05414;K05414;K05414;K05414;K05414;K05414;K05414;K05414;K05414;K05414;K05414;K05414	-	-	-
ncbi_100627946	177	154	233	75	97	97	2.43	2.03	3.32	1.05	1.28	1.53	2.59333	1.28667	-1.01117	0.000848952	0.015405	MREG	melanoregulin, transcript variant X1	-	-	-	-	-	-	-
MSTRG.8831	93	110	75	151	240	179	1.94	1.88	1.1	3.11	3.77	3.21	1.64	3.36333	1.0362	0.000867618	0.0155904	HLA-DOB	PREDICTED: HLA class II histocompatibility antigen, DO beta chain-like [Sus scrofa]	Human Diseases;Human Diseases;Human Diseases;Human Diseases;Human Diseases;Environmental Information Processing;Cellular Processes;Organismal Systems;Human Diseases;Human Diseases;Organismal Systems;Human Diseases;Organismal Systems;Human Diseases;Organismal Systems;Human Diseases;Human Diseases;Human Diseases;Human Diseases;Human Diseases;Organismal Systems;Human Diseases;Human Diseases;Human Di…	Infectious diseases;Infectious diseases;Infectious diseases;Infectious diseases;Infectious diseases;Signaling molecules and interaction;Transport and catabolism;Immune system;Immune diseases;Infectious diseases;Immune system;Immune diseases;Immune system;Immune diseases;Immune system;Cardiovascular diseases;Infectious diseases;Immune diseases;Infectious diseases;Endocrine and metabolic diseases;I…	ko05166//HTLV-I infection;ko05169//Epstein-Barr virus infection;ko05168//Herpes simplex infection;ko05152//Tuberculosis;ko05164//Influenza A;ko04514//Cell adhesion molecules (CAMs);ko04145//Phagosome;ko04659//Th17 cell differentiation;ko05322//Systemic lupus erythematosus;ko05145//Toxoplasmosis;ko04658//Th1 and Th2 cell differentiation;ko05323//Rheumatoid arthritis;ko04640//Hematopoietic cell lin…	K06752;K06752;K06752;K06752;K06752;K06752;K06752;K06752;K06752;K06752;K06752;K06752;K06752;K06752;K06752;K06752;K06752;K06752;K06752;K06752;K06752;K06752;K06752;K06752	GO:0000323//lytic vacuole;GO:0031224//intrinsic component of membrane;GO:0042611//MHC protein complex	GO:0023023//MHC protein complex binding	GO:0002581//negative regulation of antigen processing and presentation of peptide or polysaccharide antigen via MHC class II
ncbi_397182	136	151	90	403	194	235	5.57	5.94	3.83	16.81	7.68	11.06	5.11333	11.85	1.21255	0.000936171	0.0165008	IGFBP5	insulin like growth factor binding protein 5	-	-	-	-	-	-	-
MSTRG.6319	242	228	22	30	54	39	12.62	11.27	1.23	1.22	2.57	1.79	8.37333	1.86	-2.1705	0.000964964	0.0168449	--	PREDICTED: mitochondrial inner membrane protein COX18 isoform X1 [Sus scrofa]	-	-	-	-	-	-	-
ncbi_100518074	172	101	123	324	193	318	1.89	1.1	1.34	3.45	2.01	3.57	1.44333	3.01	1.06036	0.00100811	0.0173532	PRKCG	protein kinase C gamma, transcript variant X3	Human Diseases;Environmental Information Processing;Environmental Information Processing;Human Diseases;Environmental Information Processing;Cellular Processes;Human Diseases;Environmental Information Processing;Human Diseases;Environmental Information Processing;Organismal Systems;Organismal Systems;Environmental Information Processing;Human Diseases;Human Diseases;Organismal Systems;Environment…	Cancers;Signal transduction;Signal transduction;Infectious diseases;Signal transduction;Cellular community - eukaryotes;Cancers;Signal transduction;Cancers;Signal transduction;Endocrine system;Nervous system;Signal transduction;Infectious diseases;Cancers;Nervous system;Signal transduction;Circulatory system;Immune system;Endocrine system;Immune system;Nervous system;Nervous system;Nervous system…	ko05200//Pathways in cancer;ko04010//MAPK signaling pathway;ko04014//Ras signaling pathway;ko05163//Human cytomegalovirus infection;ko04015//Rap1 signaling pathway;ko04510//Focal adhesion;ko05205//Proteoglycans in cancer;ko04020//Calcium signaling pathway;ko05225//Hepatocellular carcinoma;ko04150//mTOR signaling pathway;ko04921//Oxytocin signaling pathway;ko04723//Retrograde endocannabinoid signa…	K19663;K19663;K19663;K19663;K19663;K19663;K19663;K19663;K19663;K19663;K19663;K19663;K19663;K19663;K19663;K19663;K19663;K19663;K19663;K19663;K19663;K19663;K19663;K19663;K19663;K19663;K19663;K19663;K19663;K19663;K19663;K19663;K19663;K19663;K19663;K19663;K19663;K19663;K19663;K19663;K19663;K19663;K19663;K19663;K19663;K19663;K19663;K19663;K19663;K19663;K19663;K19663;K19663	-	-	-
ncbi_100157264	104	87	112	235	149	229	1.57	1.27	1.86	3.72	2.21	4.09	1.56667	3.34	1.09215	0.00111573	0.0187959	DMTN	dematin actin binding protein, transcript variant X2	-	-	-	-	-	-	-
ncbi_100525287	441	330	414	1087	403	968	3.5	2.5	3.43	8.56	2.87	8.73	3.14333	6.72	1.09617	0.00114919	0.0191572	GRHL2	grainyhead like transcription factor 2, transcript variant X1	-	-	-	-	-	-	-
ncbi_100154258	283	337	219	432	462	601	2.56	2.78	1.82	4.44	4.02	6.43	2.38667	4.96333	1.05631	0.00122817	0.0203201	PHEX	phosphate regulating endopeptidase homolog, X-linked	-	-	-	-	-	-	-
ncbi_100523836	450	364	258	1030	426	769	3.94	3.03	2.31	9.17	3.57	7.71	3.09333	6.81667	1.1399	0.00122997	0.0203201	NCS1	neuronal calcium sensor 1, transcript variant X3	-	-	-	-	-	-	-
ncbi_100512652	269	186	252	630	327	412	3.48	2.32	3.37	8.29	4.04	6.05	3.05667	6.12667	1.00314	0.00126206	0.0206603	LOXL3	lysyl oxidase like 3, transcript variant X1	-	-	-	-	-	-	-
ncbi_100271745	32	46	36	137	78	75	1.3	1.8	1.52	5.67	3.06	3.5	1.54	4.07667	1.40446	0.00129509	0.0210505	TCAP	titin-cap	-	-	-	-	-	-	-
ncbi_100737768	21676	15129	11706	87643	25818	53427	1413.02	946.82	791.82	5815.41	1624.6	3998.33	1050.55	3812.78	1.85969	0.00130788	0.0212272	LOC100737768	hemoglobin subunit alpha-like	Human Diseases;Human Diseases	Infectious diseases;Infectious diseases	ko05144//Malaria;ko05143//African trypanosomiasis	K13822;K13822	-	-	-
ncbi_100737113	134	124	104	504	111	307	3.41	3.02	2.76	13.05	2.73	8.98	3.06333	8.25333	1.42987	0.0013455	0.0216905	LOC100737113	keratin, type I cytoskeletal 17	Organismal Systems	Endocrine system	ko04915//Estrogen signaling pathway	K07604	-	-	-
ncbi_100233182	400	424	1003	194	224	373	7.38	7.89	18.01	3.72	3.83	6.9	11.0933	4.81667	-1.20359	0.00148953	0.0232876	GK	glycerol kinase	Metabolism;Organismal Systems;Metabolism	Global and overview maps;Endocrine system;Lipid metabolism	ko01100//Metabolic pathways;ko03320//PPAR signaling pathway;ko00561//Glycerolipid metabolism	K00864;K00864;K00864	-	-	-
ncbi_100516638	800	1089	2365	426	768	761	5.57	7.26	17.08	3.02	5.19	6.1	9.97	4.77	-1.0636	0.00149891	0.0233682	ZCCHC6	zinc finger CCHC-type containing 6, transcript variant X1	-	-	-	-	-	-	-
ncbi_396881	5374	5599	13245	20484	21565	8557	179.59	179.64	459.27	696.78	695.65	328.29	272.833	573.573	1.07196	0.0015133	0.0234933	FCN2	ficolin (collagen/fibrinogen domain containing lectin) 2 (hucolin)	-	-	-	-	-	-	-
ncbi_100511343	430	485	279	70	282	165	6.94	7.52	4.67	1.15	4.4	3.06	6.37667	2.87	-1.15175	0.00197788	0.0287312	LOC100511343	platelet glycoprotein 4-like, transcript variant X1	-	-	-	-	-	-	-
ncbi_100737977	121	156	368	446	452	418	1.4	1.73	4.4	5.24	5.03	5.53	2.51	5.26667	1.0692	0.00201521	0.0291586	LOC100737977	tumor necrosis factor receptor superfamily member 10B-like	Environmental Information Processing;Human Diseases;Cellular Processes;Human Diseases;Cellular Processes;Organismal Systems	Signaling molecules and interaction;Infectious diseases;Cell growth and death;Infectious diseases;Cell growth and death;Immune system	ko04060//Cytokine-cytokine receptor interaction;ko05164//Influenza A;ko04217//Necroptosis;ko05162//Measles;ko04210//Apoptosis;ko04650//Natural killer cell mediated cytotoxicity	K04722;K04722;K04722;K04722;K04722;K04722	-	-	-
ncbi_110258600	70	44	35	152	145	73	2.76	1.67	1.43	6.1	5.52	3.31	1.95333	4.97667	1.34924	0.00211562	0.0303733	LOC110258600	basic salivary proline-rich protein 2-like	-	-	-	-	-	-	-
ncbi_102164536	47	53	21	171	51	130	3.58	4.2	1.86	13.63	3.42	11.36	3.21333	9.47	1.55929	0.00213428	0.0306014	AHSP	alpha hemoglobin stabilizing protein, transcript variant X1	-	-	-	-	-	-	-
MSTRG.18552	359	548	198	248	111	83	36.73	54.25	19.36	26.72	10.34	8.84	36.78	15.3	-1.26539	0.00242342	0.033827	IGHV3-23	immunoglobulin heavy chain, partial [Sus scrofa]	-	-	-	-	-	-	-
ncbi_100736962	80	78	295	1244	298	872	2.41	2.23	9.19	38.01	8.63	30.06	4.61	25.5667	2.47143	0.00285671	0.0381904	LOC100736962	liver carboxylesterase	-	-	-	-	-	-	-
ncbi_397284	871	854	1375	39445	120	30366	11.63	10.94	19.05	535.98	1.55	465.37	13.8733	334.3	4.59076	0.00292722	0.038573	CLCA1	chloride channel accessory 1	Organismal Systems;Organismal Systems	Digestive system;Endocrine system	ko04972//Pancreatic secretion;ko04924//Renin secretion	K05027;K05027	-	-	-
ncbi_397644	223	221	623	144	168	169	3.4	3.23	9.85	2.23	2.47	2.96	5.49333	2.55333	-1.1053	0.00298611	0.0390701	CD180	CD180 molecule	-	-	-	-	-	-	-
ncbi_100157280	249	328	687	129	212	241	3.04	3.85	8.71	1.6	2.5	3.38	5.2	2.49333	-1.06044	0.00305566	0.0398291	SNX25	sorting nexin 25	-	-	-	-	-	-	-
ncbi_102162371	251	193	132	2880	166	1526	4.41	3.26	2.41	51.52	2.82	30.79	3.36	28.3767	3.07817	0.00305994	0.0398291	FBLN7	fibulin 7	-	-	-	-	-	-	-
ncbi_397570	79	94	257	233	382	321	1.95	2.23	6.58	5.85	9.09	9.09	3.58667	8.01	1.15916	0.00307454	0.0398502	OAS1	2'-5'-oligoadenylate synthetase 1	Human Diseases;Human Diseases;Organismal Systems;Human Diseases;Human Diseases	Infectious diseases;Infectious diseases;Immune system;Infectious diseases;Infectious diseases	ko05168//Herpes simplex infection;ko05164//Influenza A;ko04621//NOD-like receptor signaling pathway;ko05162//Measles;ko05160//Hepatitis C	K14216;K14216;K14216;K14216;K14216	-	-	-
ncbi_100518611	319	277	256	934	225	695	3.86	3.28	3.2	11.87	2.62	9.92	3.44667	8.13667	1.23924	0.00315701	0.0404455	IRX3	iroquois homeobox 3, transcript variant X2	-	-	-	-	-	-	-
ncbi_100312980	130	160	146	362	191	250	5.59	6.08	6.62	16.47	8.07	12.18	6.09667	12.24	1.00551	0.00337042	0.0424911	RNASE1	ribonuclease A family member 1, pancreatic	-	-	-	-	-	-	-
MSTRG.16633	120	226	64	61	60	37	19.05	34.35	10.5	9.77	9.16	6.82	21.3	8.58333	-1.31124	0.00338959	0.0426437	--	PREDICTED: mitochondrial inner membrane protein COX18 isoform X1 [Sus scrofa]	-	-	-	-	-	-	-
ncbi_396948	246	248	280	189	70	96	7.03	6.81	8.31	5.5	1.93	3.15	7.38333	3.52667	-1.06597	0.00339408	0.0426437	HSD11B2	hydroxysteroid 11-beta dehydrogenase 2	Metabolism;Organismal Systems	Lipid metabolism;Excretory system	ko00140//Steroid hormone biosynthesis;ko04960//Aldosterone-regulated sodium reabsorption	K00071;K00071	-	-	-
MSTRG.17329	111	135	406	65	97	96	3.58	2.49	10.96	2.34	2.59	2.91	5.67667	2.61333	-1.11915	0.00345723	0.0430947	--	PREDICTED: uncharacterized protein LOC109269005 isoform X1 [Panthera pardus]	-	-	-	-	-	-	-
ncbi_100233173	34	53	92	114	136	138	1.24	1.85	3.4	4.12	4.69	5.39	2.16333	4.73333	1.1296	0.00361427	0.0444773	C1QTNF7	C1q and TNF related 7	-	-	-	-	-	-	-
ncbi_100169745	126	151	70	349	233	152	9.44	10.86	5.44	26.62	16.85	13.07	8.58	18.8467	1.13526	0.00380695	0.0459963	CRABP1	cellular retinoic acid binding protein 1	-	-	-	-	-	-	-
ncbi_100623546	343	147	226	667	272	549	2.48	1.02	1.7	4.88	1.9	4.54	1.73333	3.77333	1.12229	0.00387811	0.0465086	CFAP74	cilia and flagella associated protein 74, transcript variant X1	-	-	-	-	-	-	-
ncbi_110258353	163	145	195	110	82	46	3.26	2.79	4.05	2.24	1.58	1.06	3.36667	1.62667	-1.0494	0.00388237	0.0465086	ASPG	asparaginase, transcript variant X1	-	-	-	-	-	-	-
ncbi_100512958	291	245	224	4110	163	2051	15.52	12.55	12.4	223.16	8.39	125.6	13.49	119.05	3.14161	0.00409409	0.0480058	C3H2orf40	chromosome 3 C2orf40 homolog	-	-	-	-	-	-	-
ncbi_407739	98	87	135	443	62	327	4.05	3.45	5.78	18.62	2.47	15.5	4.42667	12.1967	1.46219	0.00416196	0.0484934	SOX2	SRY-box 2	Environmental Information Processing;Cellular Processes	Signal transduction;Cellular community - eukaryotes	ko04390//Hippo signaling pathway;ko04550//Signaling pathways regulating pluripotency of stem cells	K16796;K16796	-	-	-
ncbi_100512418	244	173	65	72	60	63	12.76	8.66	3.45	3.52	3	3.93	8.29	3.48333	-1.2509	0.00418574	0.048617	CD164L2	CD164 molecule like 2, transcript variant X1	-	-	-	-	-	-	-
ncbi_100144518	1000	838	270	295	361	342	15.18	12.17	4.05	4.45	5.13	5.78	10.4667	5.12	-1.03159	0.00422797	0.0489022	HSPA1L	heat shock protein family A (Hsp70) member 1 like	Environmental Information Processing;Cellular Processes;Human Diseases;Genetic Information Processing;Human Diseases;Human Diseases;Organismal Systems;Genetic Information Processing;Human Diseases;Organismal Systems;Organismal Systems;Human Diseases	Signal transduction;Transport and catabolism;Infectious diseases;Folding, sorting and degradation;Infectious diseases;Infectious diseases;Endocrine system;Transcription;Infectious diseases;Immune system;Aging;Infectious diseases	ko04010//MAPK signaling pathway;ko04144//Endocytosis;ko05169//Epstein-Barr virus infection;ko04141//Protein processing in endoplasmic reticulum;ko05164//Influenza A;ko05162//Measles;ko04915//Estrogen signaling pathway;ko03040//Spliceosome;ko05145//Toxoplasmosis;ko04612//Antigen processing and presentation;ko04213//Longevity regulating pathway - multiple species;ko05134//Legionellosis	K03283;K03283;K03283;K03283;K03283;K03283;K03283;K03283;K03283;K03283;K03283;K03283	-	-	-

## Sheet: LH-vs-TH.filter.annot
Supplement 3.2 Significant DEmRNAs were identified between LH and TH
id	H-1_count	LH-2_count	LH-3_count	TH-1_count	TH-2_count	TH-3_count	LH-1_fpkm	LH-2_fpkm	LH-3_fpkm	TH-1_fpkm	TH-2_fpkm	TH-3_fpkm	LH_mean	TH_mean	log2(fc)	PValue	FDR	Symbol	Description	KEGG_A_class	KEGG_B_class	Pathway	K_ID	GO Component	GO Function	GO Process
ncbi_100157235	1541	1432	1046	109	114	92	21.83	19.23	16.7	1.46	1.58	1.58	19.2533	1.54	-3.64411	8.99087e-49	9.9403e-45	ITIH3	inter-alpha-trypsin inhibitor heavy chain 3	-	-	-	-	-	-	-
ncbi_100153042	134	119	166	10896	9628	1957	1.96	1.65	2.73	150.47	136.25	34.48	2.11333	107.067	5.66285	1.03058e-45	5.69707e-42	TGM3	transglutaminase 3	-	-	-	-	-	-	-
ncbi_396880	166	325	217	2142	2580	1353	4.5	8.36	6.64	54.98	67.86	44.31	6.5	55.7167	3.0996	1.23683e-32	4.55815e-29	CXCL8	C-X-C motif chemokine ligand 8	Human Diseases;Environmental Information Processing;Human Diseases;Human Diseases;Human Diseases;Organismal Systems;Human Diseases;Cellular Processes;Human Diseases;Organismal Systems;Environmental Information Processing;Human Diseases;Human Diseases;Human Diseases;Environmental Information Processing;Human Diseases;Human Diseases;Organismal Systems;Human Diseases;Organismal Systems;Human Disease…	Cancers;Signaling molecules and interaction;Infectious diseases;Infectious diseases;Cancers;Immune system;Infectious diseases;Cell growth and death;Endocrine and metabolic diseases;Immune system;Signal transduction;Infectious diseases;Infectious diseases;Infectious diseases;Signal transduction;Endocrine and metabolic diseases;Immune diseases;Immune system;Infectious diseases;Immune system;Infecti…	ko05200//Pathways in cancer;ko04060//Cytokine-cytokine receptor interaction;ko05163//Human cytomegalovirus infection;ko05167//Kaposi sarcoma-associated herpesvirus infection;ko05202//Transcriptional misregulation in cancers;ko04062//Chemokine signaling pathway;ko05164//Influenza A;ko04218//Cellular senescence;ko04932//Non-alcoholic fatty liver disease (NAFLD);ko04621//NOD-like receptor signaling …	K10030;K10030;K10030;K10030;K10030;K10030;K10030;K10030;K10030;K10030;K10030;K10030;K10030;K10030;K10030;K10030;K10030;K10030;K10030;K10030;K10030;K10030;K10030;K10030;K10030;K10030	-	-	-
ncbi_100155423	992	1135	1302	9331	11066	4522	9.61	10.42	14.42	89.46	108.1	53.27	11.4833	83.61	2.86413	9.06159e-29	2.50462e-25	FKBP5	FK506 binding protein 5	Organismal Systems	Endocrine system	ko04915//Estrogen signaling pathway	K09571	-	-	-
ncbi_100522045	151	298	152	3520	3668	747	1.14	2.14	1.29	25.21	27.04	7.01	1.52333	19.7533	3.69679	2.9895e-20	6.61038e-17	HAVCR2	hepatitis A virus cellular receptor 2, transcript variant X1	-	-	-	-	-	-	-
ncbi_110260201	736	741	459	3591	2915	1978	10.62	10.14	7.47	49.02	40.78	34.45	9.41	41.4167	2.13794	1.32728e-18	2.18708e-15	PSCA	prostate stem cell antigen	-	-	-	-	-	-	-
ncbi_396810	685	970	851	218	230	123	7.43	9.98	10.41	2.24	2.42	1.61	9.27333	2.09	-2.14959	1.38473e-18	2.18708e-15	KIT	KIT proto-oncogene receptor tyrosine kinase	Human Diseases;Environmental Information Processing;Environmental Information Processing;Environmental Information Processing;Environmental Information Processing;Human Diseases;Environmental Information Processing;Organismal Systems;Organismal Systems;Human Diseases;Human Diseases	Cancers;Signal transduction;Signal transduction;Signal transduction;Signal transduction;Cancers;Signal transduction;Endocrine system;Immune system;Cancers;Cancers	ko05200//Pathways in cancer;ko04151//PI3K-Akt signaling pathway;ko04010//MAPK signaling pathway;ko04014//Ras signaling pathway;ko04015//Rap1 signaling pathway;ko05224//Breast cancer;ko04072//Phospholipase D signaling pathway;ko04916//Melanogenesis;ko04640//Hematopoietic cell lineage;ko05221//Acute myeloid leukemia;ko05230//Central carbon metabolism in cancer	K05091;K05091;K05091;K05091;K05091;K05091;K05091;K05091;K05091;K05091;K05091	-	-	-
ncbi_399501	726	658	519	141	127	48	21.65	18.61	17.45	3.98	3.67	1.73	19.2367	3.12667	-2.62116	6.6122e-18	9.13806e-15	ADRA2A	adrenoceptor alpha 2A	Environmental Information Processing;Environmental Information Processing	Signaling molecules and interaction;Signal transduction	ko04080//Neuroactive ligand-receptor interaction;ko04022//cGMP - PKG signaling pathway	K04138;K04138	-	-	-
ncbi_100525396	135	245	167	850	876	726	4.52	7.78	6.31	26.95	28.47	29.38	6.20333	28.2667	2.18799	9.62264e-18	1.18209e-14	LOC100525396	growth-regulated protein homolog gamma-like, transcript variant X1	-	-	-	-	-	-	-
ncbi_396916	7265	5501	5136	1809	1566	855	122.37	75.63	86.21	28.92	25.66	18.28	94.7367	24.2867	-1.96376	4.13272e-17	4.56914e-14	IGF2	insulin like growth factor 2	Human Diseases;Environmental Information Processing;Environmental Information Processing;Environmental Information Processing;Human Diseases;Human Diseases	Cancers;Signal transduction;Signal transduction;Signal transduction;Cancers;Cancers	ko05200//Pathways in cancer;ko04151//PI3K-Akt signaling pathway;ko04010//MAPK signaling pathway;ko04014//Ras signaling pathway;ko05205//Proteoglycans in cancer;ko05225//Hepatocellular carcinoma	K13769;K13769;K13769;K13769;K13769;K13769	-	-	-
ncbi_100156239	5092	5865	5586	19144	18798	11330	104.39	113.86	129.93	373.23	374.02	282.42	116.06	343.223	1.56428	2.51713e-16	2.39866e-13	VSIG4	V-set and immunoglobulin domain containing 4	Organismal Systems	Immune system	ko04610//Complement and coagulation cascades	K19822	-	-	-
ncbi_100516272	406	847	439	2960	2583	2637	6.12	12.11	7.46	42.22	37.75	47.99	8.56333	42.6533	2.31641	2.60347e-16	2.39866e-13	SIGLEC14	sialic acid binding Ig like lectin 14	-	-	-	-	-	-	-
ncbi_100512144	1974	1332	1081	374	322	217	32.95	21.07	20.35	5.89	5.22	4.37	24.79	5.16	-2.26432	3.07473e-16	2.61494e-13	CPXM1	carboxypeptidase X, M14 family member 1, transcript variant X2	-	-	-	-	-	-	-
ncbi_100625171	626	742	682	2171	2332	2019	5.98	6.9	7.54	19.8	21.85	23.62	6.80667	21.7567	1.67644	8.60113e-16	6.79244e-13	DSE	dermatan sulfate epimerase, transcript variant X1	Metabolism;Metabolism	Global and overview maps;Glycan biosynthesis and metabolism	ko01100//Metabolic pathways;ko00532//Glycosaminoglycan biosynthesis - chondroitin sulfate / dermatan sulfate	K01794;K01794	-	-	-
ncbi_396906	4037	6606	5647	1189	1123	1272	64.68	100.37	102.04	18.02	17.44	24.6	89.03	20.02	-2.15285	5.48859e-15	3.81058e-12	HSPA6	heat shock protein family A (Hsp70) member 6	Environmental Information Processing;Cellular Processes;Human Diseases;Genetic Information Processing;Human Diseases;Human Diseases;Organismal Systems;Genetic Information Processing;Human Diseases;Organismal Systems;Organismal Systems;Human Diseases	Signal transduction;Transport and catabolism;Infectious diseases;Folding, sorting and degradation;Infectious diseases;Infectious diseases;Endocrine system;Transcription;Infectious diseases;Immune system;Aging;Infectious diseases	ko04010//MAPK signaling pathway;ko04144//Endocytosis;ko05169//Epstein-Barr virus infection;ko04141//Protein processing in endoplasmic reticulum;ko05164//Influenza A;ko05162//Measles;ko04915//Estrogen signaling pathway;ko03040//Spliceosome;ko05145//Toxoplasmosis;ko04612//Antigen processing and presentation;ko04213//Longevity regulating pathway - multiple species;ko05134//Legionellosis	K03283;K03283;K03283;K03283;K03283;K03283;K03283;K03283;K03283;K03283;K03283;K03283	-	-	-
ncbi_100620559	826	965	755	256	316	165	14.5	15.93	14.58	4.14	5.15	3.63	15.0033	4.30667	-1.80064	5.51458e-15	3.81058e-12	CYP4F55	cytochrome P450, family 4, subfamily F, polypeptide 55	Metabolism;Metabolism	Global and overview maps;Lipid metabolism	ko01100//Metabolic pathways;ko00590//Arachidonic acid metabolism	K17726;K17726	-	-	-
ncbi_102164135	15025	30048	24254	108077	105727	61958	1276.1	2420.19	2323.32	8684.78	8706.03	6352.3	2006.54	7914.37	1.97977	7.64475e-15	4.97179e-12	SCGB1A1	secretoglobin family 1A member 1	-	-	-	-	-	-	-
ncbi_396982	899	1409	883	4602	4253	2340	50.65	75.29	56.09	245.33	232.32	159.16	60.6767	212.27	1.80669	3.46266e-14	2.12684e-11	C4BPA	complement component 4 binding protein, alpha	Organismal Systems;Human Diseases	Immune system;Infectious diseases	ko04610//Complement and coagulation cascades;ko05133//Pertussis	K04002;K04002	-	-	-
MSTRG.18552	248	111	83	1197	1044	660	26.72	10.34	8.84	124.77	111.33	87.94	15.3	108.013	2.81961	5.23399e-14	2.99541e-11	IGHV3-23	immunoglobulin heavy chain, partial [Sus scrofa]	-	-	-	-	-	-	-
ncbi_100626247	1073	3346	1803	451	331	233	58.41	172.78	110.71	23.24	17.47	15.33	113.967	18.68	-2.60905	5.41862e-14	2.99541e-11	LOC100626247	interferon-induced transmembrane protein 1-like	-	-	-	-	-	-	-
ncbi_100739115	251	196	155	722	737	623	2.39	1.77	1.67	6.51	6.81	7.16	1.94333	6.82667	1.81265	1.49112e-12	7.85038e-10	WISP1	WNT1 inducible signaling pathway protein 1, transcript variant X1	Environmental Information Processing	Signal transduction	ko04310//Wnt signaling pathway	K22471	-	-	-
ncbi_397031	10093	9296	8589	24985	25045	20046	117.37	101.53	111.27	273.02	279.2	279.42	110.057	277.213	1.33275	3.60594e-12	1.77016e-09	CD163	CD163 molecule	-	-	-	-	-	-	-
ncbi_397132	7593	10695	8321	23952	26754	24169	146.11	195.05	180.75	437.6	501.28	563.74	173.97	500.873	1.52561	3.68249e-12	1.77016e-09	FMO1	flavin containing monooxygenase 1	Metabolism	Xenobiotics biodegradation and metabolism	ko00982//Drug metabolism - cytochrome P450	K00485	-	-	-
ncbi_397537	230	197	246	893	1126	468	4.6	3.38	4.67	16.37	19.9	9.96	4.21667	15.41	1.86969	5.88166e-12	2.70949e-09	LPL	lipoprotein lipase	Human Diseases;Organismal Systems;Metabolism;Organismal Systems	Neurodegenerative diseases;Endocrine system;Lipid metabolism;Digestive system	ko05010//Alzheimer disease;ko03320//PPAR signaling pathway;ko00561//Glycerolipid metabolism;ko04979//Cholesterol metabolism	K01059;K01059;K01059;K01059	-	-	-
ncbi_396613	1649	1831	1305	6308	5808	2830	91.01	95.83	81.23	329.38	310.77	188.54	89.3567	276.23	1.62822	7.35802e-12	3.25401e-09	CCL5	C-C motif chemokine ligand 5	Environmental Information Processing;Human Diseases;Human Diseases;Organismal Systems;Human Diseases;Organismal Systems;Human Diseases;Environmental Information Processing;Human Diseases;Organismal Systems;Organismal Systems;Human Diseases	Signaling molecules and interaction;Infectious diseases;Infectious diseases;Immune system;Infectious diseases;Immune system;Infectious diseases;Signal transduction;Immune diseases;Immune system;Immune system;Neurodegenerative diseases	ko04060//Cytokine-cytokine receptor interaction;ko05163//Human cytomegalovirus infection;ko05168//Herpes simplex infection;ko04062//Chemokine signaling pathway;ko05164//Influenza A;ko04621//NOD-like receptor signaling pathway;ko05142//Chagas disease (American trypanosomiasis);ko04668//TNF signaling pathway;ko05323//Rheumatoid arthritis;ko04620//Toll-like receptor signaling pathway;ko04623//Cytoso…	K12499;K12499;K12499;K12499;K12499;K12499;K12499;K12499;K12499;K12499;K12499;K12499	-	-	-
ncbi_100519877	529	395	579	1955	2101	1083	17.31	12.26	21.37	60.52	66.65	42.78	16.98	56.65	1.73824	8.39529e-12	3.56993e-09	IDO1	indoleamine 2,3-dioxygenase 1	Metabolism;Metabolism;Human Diseases	Global and overview maps;Amino acid metabolism;Infectious diseases	ko01100//Metabolic pathways;ko00380//Tryptophan metabolism;ko05143//African trypanosomiasis	K00463;K00463;K00463	-	-	-
ncbi_100514063	134	284	290	899	1120	782	2.17	4.35	5.28	13.73	17.54	15.25	3.93333	15.5067	1.97906	1.85422e-11	7.5927e-09	UGT2B31	UDP-glucuronosyltransferase 2B31	Metabolism;Human Diseases;Metabolism;Metabolism;Metabolism;Metabolism;Metabolism;Metabolism;Metabolism;Metabolism	Global and overview maps;Cancers;Xenobiotics biodegradation and metabolism;Metabolism of cofactors and vitamins;Lipid metabolism;Xenobiotics biodegradation and metabolism;Xenobiotics biodegradation and metabolism;Metabolism of cofactors and vitamins;Carbohydrate metabolism;Carbohydrate metabolism	ko01100//Metabolic pathways;ko05204//Chemical carcinogenesis;ko00983//Drug metabolism - other enzymes;ko00830//Retinol metabolism;ko00140//Steroid hormone biosynthesis;ko00980//Metabolism of xenobiotics by cytochrome P450;ko00982//Drug metabolism - cytochrome P450;ko00860//Porphyrin and chlorophyll metabolism;ko00040//Pentose and glucuronate interconversions;ko00053//Ascorbate and aldarate metabo…	K00699;K00699;K00699;K00699;K00699;K00699;K00699;K00699;K00699;K00699	-	-	-
ncbi_100156262	617	433	663	2207	2398	1252	9	6.02	10.93	30.06	33.42	20.69	8.65	28.0567	1.69757	1.95042e-11	7.70136e-09	PAPSS2	3'-phosphoadenosine 5'-phosphosulfate synthase 2, transcript variant X1	Metabolism;Metabolism;Metabolism;Metabolism	Global and overview maps;Nucleotide metabolism;Metabolism of other amino acids;Energy metabolism	ko01100//Metabolic pathways;ko00230//Purine metabolism;ko00450//Selenocompound metabolism;ko00920//Sulfur metabolism	K13811;K13811;K13811;K13811	-	-	-
ncbi_494562	230	193	199	667	626	551	12.68	10.09	12.37	34.78	33.45	36.66	11.7133	34.9633	1.57769	2.31256e-11	8.81645e-09	KLF9	Kruppel like factor 9	-	-	-	-	-	-	-
ncbi_110258336	1653	1742	1104	600	440	348	9.82	9.81	7.4	3.37	2.53	2.5	9.01	2.8	-1.6861	2.65593e-11	9.78797e-09	KIF26A	kinesin family member 26A	-	-	-	-	-	-	-
ncbi_100153822	253	374	399	1083	1378	1639	4.79	6.64	8.43	19.19	25.18	37.23	6.62	27.2	2.0387	2.83923e-11	1.0126e-08	NFIL3	nuclear factor, interleukin 3 regulated, transcript variant X1	-	-	-	-	-	-	-
ncbi_100525209	10137	12763	9807	4987	4725	2554	143.29	171.09	156.35	66.7	64.76	43.58	156.91	58.3467	-1.42722	4.52936e-11	1.56489e-08	IER2	immediate early response 2	-	-	-	-	-	-	-
ncbi_100037938	1398	1569	970	4786	3998	2532	35.9	38.21	28.09	116.28	99.54	78.49	34.0667	98.1033	1.52594	5.71179e-11	1.91362e-08	CD14	CD14 molecule	Environmental Information Processing;Human Diseases;Human Diseases;Cellular Processes;Environmental Information Processing;Organismal Systems;Human Diseases;Organismal Systems;Human Diseases;Human Diseases;Human Diseases;Human Diseases	Signal transduction;Cancers;Infectious diseases;Transport and catabolism;Signal transduction;Immune system;Infectious diseases;Immune system;Infectious diseases;Infectious diseases;Cancers;Infectious diseases	ko04010//MAPK signaling pathway;ko05202//Transcriptional misregulation in cancers;ko05152//Tuberculosis;ko04145//Phagosome;ko04064//NF-kappa B signaling pathway;ko04620//Toll-like receptor signaling pathway;ko05146//Amoebiasis;ko04640//Hematopoietic cell lineage;ko05132//Salmonella infection;ko05133//Pertussis;ko05221//Acute myeloid leukemia;ko05134//Legionellosis	K04391;K04391;K04391;K04391;K04391;K04391;K04391;K04391;K04391;K04391;K04391;K04391	-	-	-
ncbi_100516289	1888	1882	1601	4776	4398	3718	17.35	16.44	16.59	41.54	39.19	41.36	16.7933	40.6967	1.27702	6.66515e-11	2.16735e-08	PFKFB3	6-phosphofructo-2-kinase/fructose-2,6-biphosphatase 3, transcript variant X2	Environmental Information Processing;Environmental Information Processing;Metabolism	Signal transduction;Signal transduction;Carbohydrate metabolism	ko04152//AMPK signaling pathway;ko04066//HIF-1 signaling pathway;ko00051//Fructose and mannose metabolism	K01103;K01103;K01103	-	-	-
ncbi_100152253	1289	1595	1148	3455	3441	2621	22.16	25.99	22.25	56.19	57.35	54.38	23.4667	55.9733	1.25413	1.13919e-10	3.59854e-08	STX11	syntaxin 11, transcript variant X1	Genetic Information Processing	Folding, sorting and degradation	ko04130//SNARE interactions in vesicular transport	K08487	-	-	-
ncbi_100514958	212	247	141	829	725	406	3.44	3.78	2.57	12.67	11.37	7.98	3.26333	10.6733	1.70959	1.80571e-10	5.54553e-08	SLAMF8	SLAM family member 8, transcript variant X1	-	-	-	-	-	-	-
ncbi_100512467	1786	2420	1257	714	656	380	19.61	23.56	14.73	6.95	6.47	4.56	19.3	5.99333	-1.68717	3.62839e-10	1.0842e-07	GPR182	G protein-coupled receptor 182, transcript variant X1	-	-	-	-	-	-	-
ncbi_110258749	7867	7236	5463	3094	2692	1423	85.34	74.44	66.84	31.76	28.31	18.63	75.54	26.2333	-1.52584	4.38673e-10	1.27631e-07	APLNR	apelin receptor	Environmental Information Processing;Environmental Information Processing	Signaling molecules and interaction;Signal transduction	ko04080//Neuroactive ligand-receptor interaction;ko04371//Apelin signaling pathway	K04174;K04174	-	-	-
ncbi_100038004	1293	1126	1256	480	566	252	25.95	19.5	24.78	9.03	9.96	5.19	23.41	8.06	-1.53827	8.26918e-10	2.34421e-07	EGR2	early growth response 2	Human Diseases;Human Diseases;Human Diseases;Organismal Systems	Infectious diseases;Cancers;Infectious diseases;Immune system	ko05166//HTLV-I infection;ko05203//Viral carcinogenesis;ko05161//Hepatitis B;ko04625//C-type lectin receptor signaling pathway	K12496;K12496;K12496;K12496	-	-	-
ncbi_100517143	2270	2632	2005	1061	1136	748	14.51	15.98	14.49	6.81	7.65	6.09	14.9933	6.85	-1.13015	8.55931e-10	2.36579e-07	DTX4	deltex E3 ubiquitin ligase 4, transcript variant X1	Environmental Information Processing	Signal transduction	ko04330//Notch signaling pathway	K06058	-	-	-
ncbi_100152997	1051	1226	857	2954	2430	2194	39.66	43.88	36.48	105.48	88.91	99.95	40.0067	98.1133	1.29421	1.50862e-09	4.01384e-07	GADD45G	growth arrest and DNA damage inducible gamma	Human Diseases;Environmental Information Processing;Human Diseases;Human Diseases;Cellular Processes;Human Diseases;Human Diseases;Cellular Processes;Environmental Information Processing;Cellular Processes;Human Diseases;Human Diseases;Human Diseases;Human Diseases;Cellular Processes;Human Diseases;Human Diseases;Human Diseases;Human Diseases;Human Diseases;Human Diseases	Cancers;Signal transduction;Cancers;Cancers;Cell growth and death;Cancers;Cancers;Cell growth and death;Signal transduction;Cell growth and death;Cancers;Cancers;Cancers;Cancers;Cell growth and death;Cancers;Cancers;Cancers;Cancers;Cancers;Cancers	ko05200//Pathways in cancer;ko04010//MAPK signaling pathway;ko05202//Transcriptional misregulation in cancers;ko05225//Hepatocellular carcinoma;ko04218//Cellular senescence;ko05226//Gastric cancer;ko05224//Breast cancer;ko04210//Apoptosis;ko04068//FoxO signaling pathway;ko04110//Cell cycle;ko05222//Small cell lung cancer;ko05210//Colorectal cancer;ko05220//Chronic myeloid leukemia;ko05212//Pancre…	K04402;K04402;K04402;K04402;K04402;K04402;K04402;K04402;K04402;K04402;K04402;K04402;K04402;K04402;K04402;K04402;K04402;K04402;K04402;K04402;K04402	-	-	-
ncbi_100516578	5938	3845	5017	1868	1861	1454	34.87	21.41	33.23	10.38	10.6	10.31	29.8367	10.43	-1.51635	1.52479e-09	4.01384e-07	CCDC80	coiled-coil domain containing 80	-	-	-	-	-	-	-
ncbi_100737352	597	526	552	1656	1548	932	3.62	3.14	3.78	9.91	9.1	6.86	3.51333	8.62333	1.29541	2.18083e-09	5.60727e-07	ACKR2	atypical chemokine receptor 2	-	-	-	-	-	-	-
ncbi_396886	19178	23375	13867	8535	7886	5730	1300.32	1503.01	1060.44	547.53	518.4	468.99	1287.92	511.64	-1.33185	3.47407e-09	8.72939e-07	SLPI	secretory leukocyte peptidase inhibitor	-	-	-	-	-	-	-
ncbi_100524747	849	1080	764	285	271	58	17.62	21.25	17.89	5.6	5.46	1.46	18.92	4.17333	-2.18064	4.34996e-09	1.06874e-06	DBP	D-box binding PAR bZIP transcription factor, transcript variant X2	-	-	-	-	-	-	-
ncbi_100153585	340	193	321	961	912	848	5.44	2.93	5.79	14.54	14.14	16.37	4.72	15.0167	1.66971	5.19076e-09	1.24759e-06	EGFL6	EGF like domain multiple 6	-	-	-	-	-	-	-
ncbi_397052	281	285	513	1129	1496	939	5.83	5.57	12.07	22.44	30.32	23.82	7.82333	25.5267	1.70615	6.61613e-09	1.55634e-06	SULT1E1	sulfotransferase family 1E, estrogen-preferring, member 1	Metabolism	Lipid metabolism	ko00140//Steroid hormone biosynthesis	K01016	-	-	-
ncbi_100153442	1129	1914	1474	3602	4406	3168	11.75	18.9	17.32	35.53	44.47	40.02	15.99	40.0067	1.32307	6.78557e-09	1.56294e-06	SMPDL3A	sphingomyelin phosphodiesterase acid like 3A, transcript variant X1	-	-	-	-	-	-	-
ncbi_100520068	2019	2284	1451	845	802	623	15.97	17.14	12.95	6.33	6.15	5.95	15.3533	6.14333	-1.32146	7.08573e-09	1.59877e-06	PCDH12	protocadherin 12	-	-	-	-	-	-	-
MSTRG.358	72	70	92	445	486	133	1.45	1.34	2.09	8.49	9.5	3.24	1.62667	7.07667	2.12115	7.34762e-09	1.6247e-06	Cd24	PREDICTED: signal transducer CD24-like [Papio anubis]	Organismal Systems	Immune system	ko04640//Hematopoietic cell lineage	K06469	GO:0005902//microvillus;GO:0031090//organelle membrane;GO:0046658//anchored component of plasma membrane	GO:0005488//binding	GO:0001934//positive regulation of protein phosphorylation;GO:0002327//immature B cell differentiation;GO:0002683//negative regulation of immune system process;GO:0002711//positive regulation of T cell mediated immunity;GO:0002861//regulation of inflammatory response to antigenic stimulus;GO:0002902//regulation of B cell apoptotic process;GO:0006897//endocytosis;GO:0006921//cellular component dis…
ncbi_100516298	13734	24013	15593	49426	48066	32178	355.85	590.04	455.68	1211.68	1207.47	1006.46	467.19	1141.87	1.28932	8.8938e-09	1.92804e-06	MARCO	macrophage receptor with collagenous structure	Cellular Processes	Transport and catabolism	ko04145//Phagosome	K13884	-	-	-
ncbi_494467	3623	4062	2997	1665	1463	1312	85.03	90.4	79.33	36.97	33.29	37.17	84.92	35.81	-1.24574	1.19534e-08	2.54147e-06	CXCL14	C-X-C motif chemokine ligand 14	Environmental Information Processing;Organismal Systems	Signaling molecules and interaction;Immune system	ko04060//Cytokine-cytokine receptor interaction;ko04062//Chemokine signaling pathway	K10033;K10033	-	-	-
ncbi_100626514	1593	1283	1166	623	476	423	19.02	14.53	15.71	7.04	5.51	6.1	16.42	6.21667	-1.40124	1.38282e-08	2.83221e-06	CHST2	carbohydrate sulfotransferase 2	Metabolism	Glycan biosynthesis and metabolism	ko00533//Glycosaminoglycan biosynthesis - keratan sulfate	K04745	-	-	-
ncbi_397389	3753	1870	2278	916	830	692	135.31	63.93	92.62	31.26	29.07	30.13	97.2867	30.1533	-1.68992	1.39519e-08	2.83221e-06	MCT7	tryptase	-	-	-	-	-	-	-
ncbi_100519451	534	665	583	280	264	186	7.64	9.02	9.4	3.79	3.66	3.21	8.68667	3.55333	-1.28963	1.40893e-08	2.83221e-06	ZCCHC3	zinc finger CCHC-type containing 3	-	-	-	-	-	-	-
ncbi_100512657	1437	1783	1734	799	856	496	24.92	29.33	33.92	13.11	14.39	10.38	29.39	12.6267	-1.21885	1.77118e-08	3.49681e-06	WIF1	WNT inhibitory factor 1	Environmental Information Processing	Signal transduction	ko04310//Wnt signaling pathway	K01691	-	-	-
ncbi_100523794	1120	1102	758	454	430	305	28.46	26.56	21.73	10.91	10.59	9.36	25.5833	10.2867	-1.31443	2.48951e-08	4.82877e-06	MFAP2	microfibrillar associated protein 2, transcript variant X1	-	-	-	-	-	-	-
ncbi_100626194	2364	2519	2467	1221	1223	569	19.31	19.51	22.72	9.42	9.76	5.64	20.5133	8.27333	-1.31002	2.67672e-08	5.10239e-06	NKD1	naked cuticle homolog 1, transcript variant X1	Environmental Information Processing	Signal transduction	ko04310//Wnt signaling pathway	K03213	-	-	-
ncbi_100738366	564	425	327	176	167	94	5.98	4.27	3.91	1.77	1.72	1.2	4.72	1.56333	-1.59416	3.61273e-08	6.76989e-06	ADAM33	ADAM metallopeptidase domain 33, transcript variant X1	-	-	-	-	-	-	-
MSTRG.9873	516	1532	853	253	245	246	4.18	11.77	7.79	1.94	1.92	2.41	7.91333	2.09	-1.92078	4.88357e-08	8.99879e-06	--	IL-23, partial [Sus scrofa]	-	-	-	-	-	-	-
ncbi_100625006	3187	3995	2084	1265	1137	377	40.41	48.03	29.8	15.17	13.98	5.77	39.4133	11.64	-1.75959	6.19779e-08	1.11786e-05	APLN	apelin	Environmental Information Processing	Signal transduction	ko04371//Apelin signaling pathway	K05225	-	-	-
ncbi_100113425	1342	1560	1151	617	652	511	29.65	32.88	28.77	12.99	14.44	13.99	30.4333	13.8067	-1.14029	6.26878e-08	1.11786e-05	BMP4	bone morphogenetic protein 4	Human Diseases;Environmental Information Processing;Environmental Information Processing;Cellular Processes;Human Diseases;Organismal Systems;Environmental Information Processing;Human Diseases	Cancers;Signaling molecules and interaction;Signal transduction;Cellular community - eukaryotes;Cardiovascular diseases;Endocrine system;Signal transduction;Cancers	ko05200//Pathways in cancer;ko04060//Cytokine-cytokine receptor interaction;ko04390//Hippo signaling pathway;ko04550//Signaling pathways regulating pluripotency of stem cells;ko05418//Fluid shear stress and atherosclerosis;ko04919//Thyroid hormone signaling pathway;ko04350//TGF-beta signaling pathway;ko05217//Basal cell carcinoma	K04662;K04662;K04662;K04662;K04662;K04662;K04662;K04662	-	-	-
ncbi_100157209	521	476	531	244	229	122	4.88	4.24	5.67	2.18	2.1	1.42	4.93	1.9	-1.37559	6.84474e-08	1.2012e-05	PRICKLE1	prickle planar cell polarity protein 1, transcript variant X1	Environmental Information Processing	Signal transduction	ko04310//Wnt signaling pathway	K04511	-	-	-
ncbi_100155368	474	421	565	1337	1496	793	4.46	3.76	6	11.91	13.66	9.02	4.74	11.53	1.28243	7.93092e-08	1.37007e-05	JPH1	junctophilin 1, transcript variant X1	-	-	-	-	-	-	-
MSTRG.18534	3070	1240	2088	825	677	374	196.52	72.25	149.14	62.3	53.1	33.34	139.303	49.58	-1.4904	1.05312e-07	1.79127e-05	IGKV1D-39	immunoglobulin kappa variable region, partial [Sus scrofa]	-	-	-	-	-	-	-
ncbi_100152450	157	259	213	602	519	441	6.38	9.99	9.77	23.16	20.46	21.65	8.71333	21.7567	1.32016	1.13246e-07	1.89703e-05	GZMH	granzyme H (cathepsin G-like 2, protein h-CCPX)	-	-	-	-	-	-	-
ncbi_100737468	372	280	298	147	83	67	11.63	8.12	10.09	4.66	2.15	2.35	9.94667	3.05333	-1.70383	1.2881e-07	2.12555e-05	IL34	interleukin 34	Environmental Information Processing	Signaling molecules and interaction	ko04060//Cytokine-cytokine receptor interaction	K22633	-	-	-
ncbi_100286741	2599	2510	1591	1058	937	729	38.96	35.69	26.9	15.01	13.62	13.19	33.85	13.94	-1.27993	1.56889e-07	2.55083e-05	FSCN1	fascin actin-bundling protein 1	-	-	-	-	-	-	-
ncbi_100520600	4916	5845	3206	2275	2035	1403	62.46	70.58	46.24	27.67	25.18	21.36	59.76	24.7367	-1.27253	1.80783e-07	2.8519e-05	TP53I11	tumor protein p53 inducible protein 11, transcript variant X2	-	-	-	-	-	-	-
ncbi_100156099	768	751	637	1956	1805	1012	8.09	7.5	7.57	19.49	18.43	12.87	7.72	16.93	1.13291	1.82369e-07	2.8519e-05	SLA	Src like adaptor, transcript variant X4	-	-	-	-	-	-	-
ncbi_100153272	1361	2597	1192	729	669	350	39.02	70.62	38.55	19.78	18.6	12.11	49.3967	16.83	-1.55338	1.83145e-07	2.8519e-05	RIPPLY3	ripply transcriptional repressor 3	-	-	-	-	-	-	-
ncbi_100512542	1053	1009	1123	570	529	336	4.91	4.46	5.9	2.51	2.39	1.89	5.09	2.26333	-1.16922	2.11763e-07	3.24276e-05	SOX4	SRY-box 4	-	-	-	-	-	-	-
ncbi_100523701	262	531	349	124	141	110	2.63	5.06	3.95	1.18	1.37	1.33	3.88	1.29333	-1.58496	2.14112e-07	3.24276e-05	AOX1	aldehyde oxidase 1	Metabolism;Environmental Information Processing;Metabolism;Metabolism;Metabolism;Metabolism;Metabolism;Metabolism;Metabolism	Global and overview maps;Signal transduction;Metabolism of cofactors and vitamins;Amino acid metabolism;Xenobiotics biodegradation and metabolism;Amino acid metabolism;Amino acid metabolism;Metabolism of cofactors and vitamins;Metabolism of cofactors and vitamins	ko01100//Metabolic pathways;ko04630//Jak-STAT signaling pathway;ko00830//Retinol metabolism;ko00280//Valine, leucine and isoleucine degradation;ko00982//Drug metabolism - cytochrome P450;ko00380//Tryptophan metabolism;ko00350//Tyrosine metabolism;ko00760//Nicotinate and nicotinamide metabolism;ko00750//Vitamin B6 metabolism	K00157;K00157;K00157;K00157;K00157;K00157;K00157;K00157;K00157	-	-	-
ncbi_100156452	556	452	420	208	182	168	6.93	5.33	5.88	2.42	2.2	2.5	6.04667	2.37333	-1.34923	3.76551e-07	5.55086e-05	OLFML2B	olfactomedin like 2B, transcript variant X3	-	-	-	-	-	-	-
ncbi_100154395	1146	715	1209	442	436	267	18.88	11.17	22.46	6.89	6.96	5.31	17.5033	6.38667	-1.45449	4.03062e-07	5.83911e-05	NOV	nephroblastoma overexpressed	-	-	-	-	-	-	-
ncbi_100156280	1023	735	1231	305	317	352	10.61	7.23	14.4	3	3.18	4.4	10.7467	3.52667	-1.60751	4.06667e-07	5.83911e-05	GREM1	gremlin 1, DAN family BMP antagonist, transcript variant X1	-	-	-	-	-	-	-
ncbi_396784	14275	14753	12108	40439	34701	17827	468.9	459.46	448.45	1255.25	1103.73	706.78	458.937	1021.92	1.15492	4.17463e-07	5.85188e-05	FOLR1	folate receptor 1 (adult)	Cellular Processes;Human Diseases	Transport and catabolism;Drug resistance	ko04144//Endocytosis;ko01523//Antifolate resistance	K13649;K13649	-	-	-
ncbi_100625354	1669	938	1344	4003	3629	2454	17.14	9.13	15.56	38.89	36.13	30.42	13.9433	35.1467	1.33381	4.18143e-07	5.85188e-05	CRISPLD2	cysteine rich secretory protein LCCL domain containing 2	-	-	-	-	-	-	-
ncbi_397391	21193	20355	16619	11231	10494	6350	277.5	252.76	245.43	139.14	133.22	100.37	258.563	124.243	-1.05735	4.40487e-07	6.08753e-05	MMP2	matrix metallopeptidase 2	Human Diseases;Human Diseases;Human Diseases;Organismal Systems;Organismal Systems;Organismal Systems;Human Diseases;Human Diseases;Organismal Systems;Human Diseases	Cancers;Cancers;Cardiovascular diseases;Endocrine system;Endocrine system;Immune system;Endocrine and metabolic diseases;Drug resistance;Endocrine system;Cancers	ko05200//Pathways in cancer;ko05205//Proteoglycans in cancer;ko05418//Fluid shear stress and atherosclerosis;ko04926//Relaxin signaling pathway;ko04915//Estrogen signaling pathway;ko04670//Leukocyte transendothelial migration;ko04933//AGE-RAGE signaling pathway in diabetic complications;ko01522//Endocrine resistance;ko04912//GnRH signaling pathway;ko05219//Bladder cancer	K01398;K01398;K01398;K01398;K01398;K01398;K01398;K01398;K01398;K01398	-	-	-
ncbi_100522859	2670	3310	1725	1259	1163	614	110.25	129.62	80.34	49.19	46.56	30.61	106.737	42.12	-1.34148	4.9372e-07	6.65678e-05	ECSCR	endothelial cell surface expressed chemotaxis and apoptosis regulator	-	-	-	-	-	-	-
ncbi_397311	11056	15814	13490	6713	7620	3426	73.58	99.81	101.25	42.27	49.17	27.52	91.5467	39.6533	-1.20707	5.05425e-07	6.7325e-05	KDR	kinase insert domain receptor, transcript variant X2	Environmental Information Processing;Environmental Information Processing;Environmental Information Processing;Environmental Information Processing;Cellular Processes;Human Diseases;Human Diseases;Human Diseases;Environmental Information Processing	Signal transduction;Signal transduction;Signal transduction;Signal transduction;Cellular community - eukaryotes;Cancers;Cardiovascular diseases;Drug resistance;Signal transduction	ko04151//PI3K-Akt signaling pathway;ko04010//MAPK signaling pathway;ko04014//Ras signaling pathway;ko04015//Rap1 signaling pathway;ko04510//Focal adhesion;ko05205//Proteoglycans in cancer;ko05418//Fluid shear stress and atherosclerosis;ko01521//EGFR tyrosine kinase inhibitor resistance;ko04370//VEGF signaling pathway	K05098;K05098;K05098;K05098;K05098;K05098;K05098;K05098;K05098	-	-	-
ncbi_396948	189	70	96	477	436	313	5.5	1.93	3.15	13.14	12.3	11	3.52667	12.1467	1.78418	5.36208e-07	7.05751e-05	HSD11B2	hydroxysteroid 11-beta dehydrogenase 2	Metabolism;Organismal Systems	Lipid metabolism;Excretory system	ko00140//Steroid hormone biosynthesis;ko04960//Aldosterone-regulated sodium reabsorption	K00071;K00071	-	-	-
ncbi_100513927	239	223	234	569	512	504	2.9	2.55	3.13	6.37	5.86	7.16	2.86	6.46333	1.17626	5.60008e-07	7.28406e-05	NDRG4	NDRG family member 4, transcript variant X9	-	-	-	-	-	-	-
ncbi_100174957	498	318	354	1274	1280	590	8.21	4.88	6.45	20	20.48	11.92	6.51333	17.4667	1.42314	5.69078e-07	7.31597e-05	KLF15	Kruppel like factor 15	-	-	-	-	-	-	-
ncbi_100157211	5138	10402	9529	3118	3793	1111	163.99	314.85	343.02	94.16	117.37	42.8	273.953	84.7767	-1.69219	5.85866e-07	7.44521e-05	LYZ	lysozyme	Organismal Systems	Digestive system	ko04970//Salivary secretion	K13915	-	-	-
ncbi_396601	115	117	98	443	372	159	4.46	4.3	4.28	16.24	13.98	7.44	4.34667	12.5533	1.53009	6.38434e-07	8.02106e-05	TREM1	triggering receptor expressed on myeloid cells 1	-	-	-	-	-	-	-
ncbi_100627971	1209	1323	889	2996	2716	1618	19.4	19.75	15.86	45.54	42.29	31.59	18.3367	39.8067	1.11828	6.85796e-07	8.51929e-05	SCNN1B	sodium channel epithelial 1 beta subunit, transcript variant X4	Organismal Systems;Organismal Systems	Sensory system;Excretory system	ko04742//Taste transduction;ko04960//Aldosterone-regulated sodium reabsorption	K04825;K04825	-	-	-
MSTRG.7453	77	220	112	451	398	427	1.43	3.88	2.34	7.92	7.16	9.58	2.55	8.22	1.68864	7.48223e-07	9.19151e-05	LILRA6	PREDICTED: leukocyte immunoglobulin-like receptor subfamily A member 6 [Equus caballus]	Organismal Systems;Organismal Systems	Development;Immune system	ko04380//Osteoclast differentiation;ko04662//B cell receptor signaling pathway	K06512;K06512	-	-	-
ncbi_595124	57876	48599	39614	25868	24194	10843	1265.51	1007.76	976.95	535.16	512.91	286.21	1083.41	444.76	-1.28448	8.1084e-07	9.85127e-05	SPARC	secreted protein acidic and cysteine rich	-	-	-	-	-	-	-
ncbi_110257348	4066	4322	2529	1889	1545	1209	73	73.59	51.21	32.09	26.89	26.2	65.9333	28.3933	-1.21546	9.61434e-07	0.000115539	NKD2	naked cuticle homolog 2	Environmental Information Processing	Signal transduction	ko04310//Wnt signaling pathway	K03213	-	-	-
MSTRG.4043	7593	6201	6703	16076	13569	13597	358.9	274.89	354.28	730.54	631.09	774.94	329.357	712.19	1.11261	9.87299e-07	0.000117372	IGKV2D-28	immunoglobulin kappa light chain [Felis catus]	-	-	-	-	GO:0031988//membrane-bounded vesicle;GO:0044421//extracellular region part	-	-
ncbi_100049667	1484	1645	1022	746	648	343	33.88	35.62	26.32	16.11	14.34	9.45	31.94	13.3	-1.26394	1.07723e-06	0.000126701	SOX18	SRY-box 18	-	-	-	-	-	-	-
ncbi_100516223	275	401	247	780	776	478	17.25	23.86	17.48	46.3	47.2	36.2	19.53	43.2333	1.14645	1.10464e-06	0.000128557	CCL14	C-C motif chemokine ligand 14	Environmental Information Processing;Organismal Systems	Signaling molecules and interaction;Immune system	ko04060//Cytokine-cytokine receptor interaction;ko04062//Chemokine signaling pathway	K21092;K21092	-	-	-
ncbi_100513373	2290	2615	1844	1296	1212	693	24	25.99	21.79	12.85	12.31	8.77	23.9267	11.31	-1.08102	1.32236e-06	0.000150722	THSD1	thrombospondin type 1 domain containing 1	-	-	-	-	-	-	-
MSTRG.17329	65	97	96	225	236	520	2.34	2.59	2.91	7.18	6.8	17.41	2.61333	10.4633	2.00138	1.36832e-06	0.000154369	--	PREDICTED: uncharacterized protein LOC109269005 isoform X1 [Panthera pardus]	-	-	-	-	-	-	-
ncbi_100514653	558	1186	736	2546	2586	1234	5.21	10.48	7.74	22.45	23.37	13.89	7.81	19.9033	1.34962	1.4121e-06	0.000157698	SIGLEC5	sialic acid binding Ig like lectin 5	-	-	-	-	-	-	-
ncbi_397121	617	479	472	1205	1183	1533	10.26	7.55	8.85	18.95	19.07	30.76	8.88667	22.9267	1.36731	1.43909e-06	0.000159105	PLAT	plasminogen activator, tissue type	Human Diseases;Human Diseases;Environmental Information Processing;Human Diseases;Organismal Systems	Cancers;Cardiovascular diseases;Signal transduction;Cancers;Immune system	ko05202//Transcriptional misregulation in cancers;ko05418//Fluid shear stress and atherosclerosis;ko04371//Apelin signaling pathway;ko05215//Prostate cancer;ko04610//Complement and coagulation cascades	K01343;K01343;K01343;K01343;K01343	-	-	-
ncbi_110260206	462	421	318	195	167	133	9.57	8.2	7.39	3.82	3.35	3.32	8.38667	3.49667	-1.26212	1.49696e-06	0.000163865	PTP4A3	protein tyrosine phosphatase type IVA, member 3, transcript variant X1	-	-	-	-	-	-	-
ncbi_100153507	817	575	498	70	89	214	19.52	13.02	13.43	1.58	2.07	6.18	15.3233	3.27667	-2.22543	1.83262e-06	0.000198642	TUBB2B	tubulin, beta 2B class IIb	Cellular Processes;Cellular Processes	Transport and catabolism;Cellular community - eukaryotes	ko04145//Phagosome;ko04540//Gap junction	K07375;K07375	-	-	-
ncbi_100048952	57	81	76	180	199	416	1.49	2.06	2.28	4.38	5.13	13.66	1.94333	7.72333	1.99069	2.07098e-06	0.000220533	PON1	paraoxonase 1	-	-	-	-	-	-	-
ncbi_100738123	66188	28552	36989	18046	15434	4132	434.89	177.97	274.11	112.18	98.32	32.77	295.657	81.09	-1.86633	2.07448e-06	0.000220533	COL1A1	collagen type I alpha 1 chain, transcript variant X1	Environmental Information Processing;Human Diseases;Cellular Processes;Organismal Systems;Organismal Systems;Human Diseases;Human Diseases;Organismal Systems;Environmental Information Processing	Signal transduction;Infectious diseases;Cellular community - eukaryotes;Endocrine system;Immune system;Endocrine and metabolic diseases;Infectious diseases;Digestive system;Signaling molecules and interaction	ko04151//PI3K-Akt signaling pathway;ko05165//Human papillomavirus infection;ko04510//Focal adhesion;ko04926//Relaxin signaling pathway;ko04611//Platelet activation;ko04933//AGE-RAGE signaling pathway in diabetic complications;ko05146//Amoebiasis;ko04974//Protein digestion and absorption;ko04512//ECM-receptor interaction	K06236;K06236;K06236;K06236;K06236;K06236;K06236;K06236;K06236	-	-	-
ncbi_100519997	3420	2820	3158	1559	1437	447	13.28	10.39	13.84	5.73	5.41	2.1	12.5033	4.41333	-1.50237	2.12877e-06	0.000224149	LOC100519997	matrix-remodeling-associated protein 5	-	-	-	-	-	-	-
ncbi_100624019	2356	1493	1589	902	841	588	18.88	11.87	14.64	7.31	6.77	5.98	15.13	6.68667	-1.17805	2.22323e-06	0.000231887	OBSL1	obscurin like 1, transcript variant X4	-	-	-	-	-	-	-
ncbi_100515440	1169	2176	1136	698	704	424	9.2	16.16	10.03	5.22	5.39	4.03	11.7967	4.88	-1.27343	2.27415e-06	0.000234981	FAM198B	family with sequence similarity 198 member B, transcript variant X1	-	-	-	-	-	-	-
ncbi_100154087	2499	3340	1733	905	777	995	42.88	54.35	33.54	14.69	12.93	20.61	43.59	16.0767	-1.43903	2.31784e-06	0.000237278	SOX17	SRY-box 17	Environmental Information Processing	Signal transduction	ko04310//Wnt signaling pathway	K04495	-	-	-
ncbi_100141403	695	1100	684	2128	1872	1236	19.09	28.65	21.19	55.29	49.84	40.98	22.9767	48.7033	1.08385	2.34036e-06	0.000237385	ICAM3	intercellular adhesion molecule 3	Environmental Information Processing	Signaling molecules and interaction	ko04514//Cell adhesion molecules (CAMs)	K06486	-	-	-
ncbi_396865	13268	14702	9250	27755	24680	27384	311.93	327.78	245.27	617.37	562.54	777.15	294.993	652.353	1.14497	2.83728e-06	0.000285173	CHI3L1	chitinase 3 like 1	-	-	-	-	-	-	-
ncbi_100312980	362	191	250	117	96	55	16.47	8.07	12.18	5.52	4.8	2.82	12.24	4.38	-1.4826	2.89005e-06	0.000287859	RNASE1	ribonuclease A family member 1, pancreatic	-	-	-	-	-	-	-
MSTRG.18360	32038	118453	179466	32662	25319	22510	407.21	1427.8	2572.73	392.79	312.01	345.38	1469.25	350.06	-2.0694	3.3627e-06	0.000331185	TAR1-A	LOW QUALITY PROTEIN: basic salivary proline-rich protein 1-like [Castor canadensis]	-	-	-	-	-	GO:0001071//nucleic acid binding transcription factor activity;GO:0005515//protein binding	GO:0006351//transcription, DNA-templated;GO:0010468//regulation of gene expression;GO:0044699//single-organism process
MSTRG.18529	65	51	52	182	190	99	5.46	4.03	4.87	14.34	15.38	10.01	4.78667	13.2433	1.46817	3.38494e-06	0.000331185	IGHV3-23	immunoglobulin heavy chain, partial [Sus scrofa]	-	-	-	-	-	-	-
ncbi_100154319	1689	1653	1520	3394	3636	8222	40.75	37.82	41.36	77.48	85.06	239.48	39.9767	134.007	1.74507	3.80991e-06	0.000369494	SOD2	superoxide dismutase 2	Human Diseases;Environmental Information Processing;Organismal Systems;Cellular Processes;Organismal Systems	Neurodegenerative diseases;Signal transduction;Aging;Transport and catabolism;Aging	ko05016//Huntington disease;ko04068//FoxO signaling pathway;ko04211//Longevity regulating pathway - mammal;ko04146//Peroxisome;ko04213//Longevity regulating pathway - multiple species	K04564;K04564;K04564;K04564;K04564	-	-	-
ncbi_100628318	105	115	134	270	297	275	1	1	1.26	2.6	2.79	2.94	1.08667	2.77667	1.35344	3.97887e-06	0.000382525	IL1RAP	interleukin 1 receptor accessory protein, transcript variant X1	Environmental Information Processing;Environmental Information Processing;Organismal Systems;Organismal Systems	Signal transduction;Signaling molecules and interaction;Immune system;Sensory system	ko04010//MAPK signaling pathway;ko04060//Cytokine-cytokine receptor interaction;ko04659//Th17 cell differentiation;ko04750//Inflammatory mediator regulation of TRP channels	K04723;K04723;K04723;K04723	-	-	-
ncbi_110257712	1168	286	641	160	195	175	35.49	8.24	21.98	4.6	5.74	6.43	21.9033	5.59	-1.97023	4.0812e-06	0.000388981	LOC110257712	protein FAM127	-	-	-	-	-	-	-
ncbi_100153933	1795	2328	1762	1077	1054	418	12.97	15.95	14.36	7.36	7.38	3.65	14.4267	6.13	-1.23478	4.26938e-06	0.000403439	NES	nestin	-	-	-	-	-	-	-
ncbi_100155010	8300	5243	6327	3389	3151	2420	181.88	108.96	156.37	70.26	66.95	64.02	149.07	67.0767	-1.15211	5.12171e-06	0.000479879	PI16	peptidase inhibitor 16	-	-	-	-	-	-	-
ncbi_100620637	900	829	687	430	386	327	12.54	10.92	10.79	5.64	5.24	5.42	11.4167	5.43333	-1.07123	5.61937e-06	0.000522082	DOK4	docking protein 4, transcript variant X4	-	-	-	-	-	-	-
ncbi_100523827	815	1475	991	2645	2720	1566	27.88	46.37	37.26	82.23	86.9	62.85	37.17	77.3267	1.05683	5.92103e-06	0.000541785	TIMD4	T-cell immunoglobulin and mucin domain containing 4, transcript variant X5	-	-	-	-	-	-	-
ncbi_100523904	1613	1639	1454	969	846	433	7.1	6.84	7.22	4.04	3.61	2.3	7.05333	3.31667	-1.08857	5.94401e-06	0.000541785	PHLDA1	pleckstrin homology like domain family A member 1	-	-	-	-	-	-	-
ncbi_100152001	74022	56524	54613	33766	32583	12738	626.31	453.55	521.17	270.31	267.29	130.1	533.677	222.567	-1.26173	5.97846e-06	0.000541785	COL3A1	collagen type III alpha 1 chain	Organismal Systems;Organismal Systems;Human Diseases;Human Diseases;Organismal Systems	Endocrine system;Immune system;Endocrine and metabolic diseases;Infectious diseases;Digestive system	ko04926//Relaxin signaling pathway;ko04611//Platelet activation;ko04933//AGE-RAGE signaling pathway in diabetic complications;ko05146//Amoebiasis;ko04974//Protein digestion and absorption	K19720;K19720;K19720;K19720;K19720	-	-	-
ncbi_100524478	1102	1020	941	2648	2640	1227	16.36	14.33	15.81	37.15	37.95	21.99	15.5	32.3633	1.06209	6.08964e-06	0.000547375	CHKA	choline kinase alpha, transcript variant X1	Metabolism;Metabolism;Human Diseases	Global and overview maps;Lipid metabolism;Cancers	ko01100//Metabolic pathways;ko00564//Glycerophospholipid metabolism;ko05231//Choline metabolism in cancer	K14156;K14156;K14156	-	-	-
ncbi_100512437	659	579	441	303	275	183	17.12	14.26	12.92	7.45	6.93	5.74	14.7667	6.70667	-1.13868	6.41897e-06	0.000567965	FAM212A	family with sequence similarity 212 member A	-	-	-	-	-	-	-
ncbi_397644	144	168	169	706	778	165	2.23	2.47	2.96	10.36	11.7	3.09	2.55333	8.38333	1.71514	6.43157e-06	0.000567965	CD180	CD180 molecule	-	-	-	-	-	-	-
ncbi_397626	1686	3003	1654	4277	4978	6312	39.58	53.93	35.72	89.72	97.05	155.82	43.0767	114.197	1.40654	6.47282e-06	0.000567965	LYVE1	lymphatic vessel endothelial hyaluronan receptor 1, transcript variant X2	-	-	-	-	-	-	-
ncbi_100625314	2583	2380	1339	1037	912	719	101.09	88.25	58.98	38.06	34.32	33.83	82.7733	35.4033	-1.22528	6.70992e-06	0.000584133	EVA1B	eva-1 homolog B, transcript variant X1	-	-	-	-	-	-	-
ncbi_100157144	476	954	676	302	310	251	7.87	14.96	12.61	4.72	4.97	5.01	11.8133	4.9	-1.26956	7.74827e-06	0.000669257	DUSP5	dual specificity phosphatase 5	Environmental Information Processing	Signal transduction	ko04010//MAPK signaling pathway	K04459	-	-	-
ncbi_100626716	43155	25146	26728	16769	15230	6840	342.38	189.19	239.16	125.87	117.15	65.51	256.91	102.843	-1.32081	8.18606e-06	0.00069721	COL1A2	collagen type I alpha 2 chain	Environmental Information Processing;Human Diseases;Cellular Processes;Organismal Systems;Organismal Systems;Human Diseases;Human Diseases;Organismal Systems;Environmental Information Processing	Signal transduction;Infectious diseases;Cellular community - eukaryotes;Endocrine system;Immune system;Endocrine and metabolic diseases;Infectious diseases;Digestive system;Signaling molecules and interaction	ko04151//PI3K-Akt signaling pathway;ko05165//Human papillomavirus infection;ko04510//Focal adhesion;ko04926//Relaxin signaling pathway;ko04611//Platelet activation;ko04933//AGE-RAGE signaling pathway in diabetic complications;ko05146//Amoebiasis;ko04974//Protein digestion and absorption;ko04512//ECM-receptor interaction	K06236;K06236;K06236;K06236;K06236;K06236;K06236;K06236;K06236	-	-	-
ncbi_100521185	483	768	597	328	322	208	12.52	18.88	17.46	8.05	8.09	6.5	16.2867	7.54667	-1.10978	8.19801e-06	0.00069721	ZFAND2A	zinc finger AN1-type containing 2A, transcript variant X1	-	-	-	-	-	-	-
ncbi_110255708	2228	2234	1361	911	876	223	32	30.43	22.05	12.38	12.2	3.87	28.16	9.48333	-1.57018	8.69813e-06	0.000734096	FZD8	frizzled class receptor 8	Human Diseases;Human Diseases;Human Diseases;Human Diseases;Human Diseases;Human Diseases;Environmental Information Processing;Environmental Information Processing;Human Diseases;Human Diseases;Environmental Information Processing;Cellular Processes;Organismal Systems;Human Diseases	Cancers;Infectious diseases;Infectious diseases;Cancers;Cancers;Endocrine and metabolic diseases;Signal transduction;Signal transduction;Cancers;Cancers;Signal transduction;Cellular community - eukaryotes;Endocrine system;Cancers	ko05200//Pathways in cancer;ko05165//Human papillomavirus infection;ko05166//HTLV-I infection;ko05205//Proteoglycans in cancer;ko05225//Hepatocellular carcinoma;ko04934//Cushing syndrome;ko04390//Hippo signaling pathway;ko04150//mTOR signaling pathway;ko05226//Gastric cancer;ko05224//Breast cancer;ko04310//Wnt signaling pathway;ko04550//Signaling pathways regulating pluripotency of stem cells;ko0…	K02375;K02375;K02375;K02375;K02375;K02375;K02375;K02375;K02375;K02375;K02375;K02375;K02375;K02375	-	-	-
ncbi_100125345	76	66	54	190	161	136	3.59	2.96	2.88	8.5	7.38	7.76	3.14333	7.88	1.3259	1.01334e-05	0.00084875	STC1	stanniocalcin 1	-	-	-	-	-	-	-
ncbi_595126	354	356	534	180	214	123	2.76	2.63	4.7	1.33	1.62	1.16	3.36333	1.37	-1.29572	1.026e-05	0.000850561	LY75	lymphocyte antigen 75	-	-	-	-	-	-	-
ncbi_396826	100	199	213	402	492	402	1.57	2.97	3.78	5.98	7.49	7.59	2.77333	7.02	1.33985	1.03788e-05	0.000850561	FAS	Fas cell surface death receptor	Human Diseases;Human Diseases;Environmental Information Processing;Environmental Information Processing;Human Diseases;Human Diseases;Human Diseases;Human Diseases;Human Diseases;Human Diseases;Cellular Processes;Human Diseases;Human Diseases;Cellular Processes;Human Diseases;Human Diseases;Organismal Systems;Environmental Information Processing;Human Diseases;Cellular Processes;Human Diseases;Hu…	Cancers;Infectious diseases;Signal transduction;Signaling molecules and interaction;Infectious diseases;Cancers;Infectious diseases;Infectious diseases;Neurodegenerative diseases;Infectious diseases;Cell growth and death;Endocrine and metabolic diseases;Infectious diseases;Cell growth and death;Infectious diseases;Infectious diseases;Immune system;Signal transduction;Drug resistance;Cell growth a…	ko05200//Pathways in cancer;ko05165//Human papillomavirus infection;ko04010//MAPK signaling pathway;ko04060//Cytokine-cytokine receptor interaction;ko05163//Human cytomegalovirus infection;ko05205//Proteoglycans in cancer;ko05167//Kaposi sarcoma-associated herpesvirus infection;ko05168//Herpes simplex infection;ko05010//Alzheimer disease;ko05164//Influenza A;ko04217//Necroptosis;ko04932//Non-alco…	K04390;K04390;K04390;K04390;K04390;K04390;K04390;K04390;K04390;K04390;K04390;K04390;K04390;K04390;K04390;K04390;K04390;K04390;K04390;K04390;K04390;K04390;K04390;K04390;K04390	-	-	-
ncbi_397128	1719	6934	3913	1602	1482	416	26.65	101.95	68.43	23.5	22.28	7.79	65.6767	17.8567	-1.87892	1.04382e-05	0.000850561	MX1	MX dynamin like GTPase 1	Human Diseases;Human Diseases;Human Diseases	Infectious diseases;Infectious diseases;Infectious diseases	ko05165//Human papillomavirus infection;ko05164//Influenza A;ko05162//Measles	K14754;K14754;K14754	-	-	-
ncbi_100153591	193	256	174	441	460	754	4.19	5.27	4.26	9.06	9.69	19.77	4.57333	12.84	1.48933	1.04628e-05	0.000850561	SMIM10	small integral membrane protein 10	-	-	-	-	-	-	-
ncbi_100152419	1147	269	1003	268	260	136	19.26	4.11	18.55	4.22	4.31	2.71	13.9733	3.74667	-1.899	1.0764e-05	0.000868663	FRZB	frizzled-related protein	-	-	-	-	-	-	-
ncbi_100519708	820	734	621	1591	1346	1371	14.18	12.06	12.16	26.09	22.59	28.57	12.8	25.75	1.00843	1.12412e-05	0.00089412	SH2B2	SH2B adaptor protein 2, transcript variant X2	Organismal Systems;Organismal Systems	Endocrine system;Nervous system	ko04910//Insulin signaling pathway;ko04722//Neurotrophin signaling pathway	K07193;K07193	-	-	-
ncbi_100145895	1208	5066	2308	1188	879	529	80.02	318.25	172.44	74.46	56.45	42.3	190.237	57.7367	-1.72024	1.36933e-05	0.00108138	ISG15	ISG15 ubiquitin-like modifier	Human Diseases;Organismal Systems	Infectious diseases;Immune system	ko05165//Human papillomavirus infection;ko04622//RIG-I-like receptor signaling pathway	K12159;K12159	-	-	-
ncbi_100152038	106	230	161	2199	2055	291	2.37	4.88	4.06	46.53	44.56	7.86	3.77	32.9833	3.1291	1.40411e-05	0.00110098	OSM	oncostatin M	Environmental Information Processing;Environmental Information Processing;Environmental Information Processing	Signal transduction;Signaling molecules and interaction;Signal transduction	ko04151//PI3K-Akt signaling pathway;ko04060//Cytokine-cytokine receptor interaction;ko04630//Jak-STAT signaling pathway	K05418;K05418;K05418	-	-	-
ncbi_100513931	395	317	276	164	170	106	6.25	4.75	4.92	2.45	2.61	2.02	5.30667	2.36	-1.16902	1.42888e-05	0.00111252	XKR8	XK related 8	-	-	-	-	-	-	-
ncbi_100519976	164	428	351	776	947	633	2.66	6.59	6.43	11.92	14.91	12.41	5.22667	13.08	1.3234	1.46925e-05	0.00113546	AGTR1	angiotensin II receptor type 1	Human Diseases;Environmental Information Processing;Environmental Information Processing;Environmental Information Processing;Human Diseases;Environmental Information Processing;Organismal Systems;Environmental Information Processing;Organismal Systems;Human Diseases;Organismal Systems;Organismal Systems;Organismal Systems;Organismal Systems	Cancers;Signaling molecules and interaction;Signal transduction;Signal transduction;Endocrine and metabolic diseases;Signal transduction;Circulatory system;Signal transduction;Circulatory system;Endocrine and metabolic diseases;Endocrine system;Endocrine system;Endocrine system;Endocrine system	ko05200//Pathways in cancer;ko04080//Neuroactive ligand-receptor interaction;ko04020//Calcium signaling pathway;ko04022//cGMP - PKG signaling pathway;ko04934//Cushing syndrome;ko04072//Phospholipase D signaling pathway;ko04261//Adrenergic signaling in cardiomyocytes;ko04371//Apelin signaling pathway;ko04270//Vascular smooth muscle contraction;ko04933//AGE-RAGE signaling pathway in diabetic compli…	K04166;K04166;K04166;K04166;K04166;K04166;K04166;K04166;K04166;K04166;K04166;K04166;K04166;K04166	-	-	-
ncbi_102157525	9116	9731	6919	4607	4463	1370	15.06	15.27	12.96	7.28	7.21	2.73	14.43	5.74	-1.32995	1.47889e-05	0.00113546	OBSCN	obscurin, cytoskeletal calmodulin and titin-interacting RhoGEF, transcript variant X1	-	-	-	-	-	-	-
ncbi_100627555	835	884	553	385	324	304	25.56	25.72	18.89	10.99	9.44	11.23	23.39	10.5533	-1.14819	1.51371e-05	0.00115418	FAM110D	family with sequence similarity 110 member D, transcript variant 1	-	-	-	-	-	-	-
ncbi_100524520	458	1284	751	381	329	120	7.13	18.9	13.2	5.63	4.98	2.26	13.0767	4.29	-1.60795	1.5701e-05	0.00118897	DHX58	DExH-box helicase 58	Organismal Systems	Immune system	ko04622//RIG-I-like receptor signaling pathway	K12649	-	-	-
ncbi_100520642	227	435	300	101	114	125	5.65	9.31	7.23	2.12	2.65	3.86	7.39667	2.87667	-1.36248	1.59573e-05	0.00120017	CHODL	chondrolectin, transcript variant X1	-	-	-	-	-	-	-
ncbi_100379631	905	1208	553	376	261	337	48.29	61.13	33.28	18.98	13.5	21.71	47.5667	18.0633	-1.39689	1.74015e-05	0.00129994	PHLDA2	pleckstrin homology like domain family A member 2	-	-	-	-	-	-	-
ncbi_110262047	815	264	389	190	187	78	15.21	4.67	8.19	3.36	3.38	1.76	9.35667	2.83333	-1.72349	1.88625e-05	0.00139962	CPZ	carboxypeptidase Z	-	-	-	-	-	-	-
ncbi_100517234	1090	1796	1003	690	664	464	13.99	21.86	14.52	8.38	8.26	7.19	16.79	7.94333	-1.07979	2.08644e-05	0.00152766	HLX	H2.0 like homeobox	-	-	-	-	-	-	-
ncbi_100512348	139	154	221	443	494	260	1.44	1.52	2.65	4.48	5.14	3.35	1.87	4.32333	1.20911	2.20989e-05	0.00160741	FAR2	fatty acyl-CoA reductase 2, transcript variant X1	Cellular Processes	Transport and catabolism	ko04146//Peroxisome	K13356	-	-	-
ncbi_100217379	210	190	157	88	94	47	8.08	6.93	6.81	3.2	3.5	2.18	7.27333	2.96	-1.29702	2.23607e-05	0.00161581	C1QTNF6	C1q and TNF related 6	-	-	-	-	-	-	-
ncbi_100155607	1942	1051	1498	771	764	436	21.44	10.61	18.16	7.87	7.86	5.45	16.7367	7.06	-1.24527	2.43199e-05	0.00173472	MATN2	matrilin 2, transcript variant X1	-	-	-	-	-	-	-
ncbi_100626085	1383	993	1216	677	686	318	7.65	5.17	7.44	3.53	3.64	2.13	6.75333	3.1	-1.12333	2.62984e-05	0.00185194	BOC	BOC cell adhesion associated, oncogene regulated, transcript variant X14	Organismal Systems;Environmental Information Processing	Development;Signal transduction	ko04360//Axon guidance;ko04340//Hedgehog signaling pathway	K20020;K20020	-	-	-
ncbi_100511327	517	1174	955	1985	2532	1445	3.44	7.43	7.18	12.53	16.39	11.65	6.01667	13.5233	1.16841	2.71875e-05	0.00187865	KIAA1551	KIAA1551 ortholog	-	-	-	-	-	-	-
ncbi_100037285	1222	1883	1577	751	954	298	24.83	36.91	36.09	14.74	18.77	7.69	32.61	13.7333	-1.24763	2.93695e-05	0.00201682	NREP	neuronal regeneration related protein, transcript variant X1	-	-	-	-	-	-	-
ncbi_100522015	1154	1481	837	676	587	411	18.99	23.12	15.54	10.53	9.37	8.17	19.2167	9.35667	-1.03829	3.08444e-05	0.00210503	GRASP	general receptor for phosphoinositides 1 associated scaffold protein	-	-	-	-	-	-	-
ncbi_110261124	4937	28170	13561	5741	5184	2742	272.61	1474.98	844.45	300.24	277.87	182.76	864.013	253.623	-1.76837	3.48276e-05	0.00234789	IFI6	interferon alpha inducible protein 6, transcript variant X1	-	-	-	-	-	-	-
ncbi_100521659	1019	920	664	488	460	172	7.61	6.51	5.59	3.45	3.33	1.55	6.57	2.77667	-1.24254	3.53983e-05	0.0023719	LOC100521659	cytochrome P450 26B1	Metabolism;Metabolism	Global and overview maps;Metabolism of cofactors and vitamins	ko01100//Metabolic pathways;ko00830//Retinol metabolism	K12664;K12664	-	-	-
ncbi_100512921	684	134	395	120	146	63	39.65	7.37	25.82	6.58	8.2	4.41	24.28	6.39667	-1.92438	3.65408e-05	0.00243371	VMO1	vitelline membrane outer layer 1 homolog	-	-	-	-	-	-	-
ncbi_396983	2640	2142	1451	4421	3990	7029	94.42	72.65	58.53	149.6	138.35	303.47	75.2	197.14	1.39042	3.78192e-05	0.00250277	PDXK	pyridoxal kinase	Metabolism;Metabolism	Global and overview maps;Metabolism of cofactors and vitamins	ko01100//Metabolic pathways;ko00750//Vitamin B6 metabolism	K00868;K00868	-	-	-
ncbi_100521201	98	130	43	243	252	222	2.1	2.73	1.12	4.56	4.87	5.52	1.98333	4.98333	1.32918	3.80306e-05	0.00250277	PGC	progastricsin, transcript variant X1	-	-	-	-	-	-	-
ncbi_733665	542	797	518	358	335	226	8.45	11.86	9.15	5.28	5.1	4.24	9.82	4.87333	-1.01081	4.11246e-05	0.00269038	MMD	monocyte to macrophage differentiation associated	-	-	-	-	-	-	-
ncbi_100154721	233	705	367	1266	1251	725	23.04	66.11	40.93	118.44	119.93	86.54	43.36	108.303	1.32064	4.24374e-05	0.00275993	ADIRF	adipogenesis regulatory factor	-	-	-	-	-	-	-
ncbi_100513967	2825	3634	2916	1799	1862	641	13.63	16.69	15.84	8.24	8.7	3.71	15.3867	6.88333	-1.1605	4.35453e-05	0.00279905	SHROOM4	shroom family member 4, transcript variant X1	-	-	-	-	-	-	-
ncbi_100155402	1431	1422	1121	3736	3243	1437	21.51	20.24	18.88	52.56	46.89	26.14	20.21	41.8633	1.05062	4.64283e-05	0.00295006	VIPR1	vasoactive intestinal peptide receptor 1	Environmental Information Processing	Signaling molecules and interaction	ko04080//Neuroactive ligand-receptor interaction	K04589	-	-	-
ncbi_100520726	19399	17779	18914	9858	9759	2275	207.97	180.76	228.7	99.99	101.44	29.44	205.81	76.9567	-1.41919	4.76021e-05	0.00300736	EGR1	early growth response 1	Human Diseases;Environmental Information Processing;Organismal Systems;Human Diseases;Organismal Systems;Human Diseases	Infectious diseases;Signal transduction;Endocrine system;Endocrine and metabolic diseases;Endocrine system;Neurodegenerative diseases	ko05166//HTLV-I infection;ko04371//Apelin signaling pathway;ko04928//Parathyroid hormone synthesis, secretion and action;ko04933//AGE-RAGE signaling pathway in diabetic complications;ko04912//GnRH signaling pathway;ko05020//Prion diseases	K09203;K09203;K09203;K09203;K09203;K09203	-	-	-
ncbi_397532	8039	8745	7238	5042	5032	2145	61.87	63.06	61.97	36.51	37.16	19.73	62.3	31.1333	-1.00077	4.86998e-05	0.00305923	COL5A2	collagen type V alpha 2 chain	Organismal Systems	Digestive system	ko04974//Protein digestion and absorption	K19721	-	-	-
MSTRG.18350	300	221	171	541	535	370	8.79	6.18	5.66	14.97	15.32	13.14	6.87667	14.4767	1.07395	4.94554e-05	0.00308914	--	PREDICTED: interleukin-3 receptor subunit alpha isoform X2 [Camelus dromedarius]	Human Diseases;Environmental Information Processing;Environmental Information Processing;Environmental Information Processing;Cellular Processes;Organismal Systems	Cancers;Signal transduction;Signaling molecules and interaction;Signal transduction;Cell growth and death;Immune system	ko05200//Pathways in cancer;ko04151//PI3K-Akt signaling pathway;ko04060//Cytokine-cytokine receptor interaction;ko04630//Jak-STAT signaling pathway;ko04210//Apoptosis;ko04640//Hematopoietic cell lineage	K04737;K04737;K04737;K04737;K04737;K04737	-	-	-
ncbi_100515653	696	1571	854	2600	2783	1458	21.71	46.43	30.03	76.61	84.08	54.9	32.7233	71.8633	1.13494	5.13741e-05	0.00319097	PILRA	paired immunoglobin like type 2 receptor alpha, transcript variant X1	-	-	-	-	-	-	-
ncbi_100739177	2123	2272	1423	1157	973	354	32.47	32.95	24.55	16.74	14.43	6.54	29.99	12.57	-1.2545	5.37272e-05	0.00329177	CCM2L	CCM2 like scaffolding protein, transcript variant X1	-	-	-	-	-	-	-
ncbi_100513283	440	582	803	278	358	138	2.49	3.41	5.51	1.75	2.3	1.11	3.80333	1.72	-1.14486	6.12157e-05	0.00369836	APAF1	apoptotic peptidase activating factor 1, transcript variant X1	Human Diseases;Human Diseases;Human Diseases;Human Diseases;Human Diseases;Cellular Processes;Human Diseases;Human Diseases;Human Diseases;Cellular Processes;Human Diseases;Human Diseases;Cellular Processes	Cancers;Neurodegenerative diseases;Neurodegenerative diseases;Infectious diseases;Neurodegenerative diseases;Cell growth and death;Infectious diseases;Cancers;Drug resistance;Cell growth and death;Infectious diseases;Neurodegenerative diseases;Cell growth and death	ko05200//Pathways in cancer;ko05016//Huntington disease;ko05010//Alzheimer disease;ko05152//Tuberculosis;ko05012//Parkinson disease;ko04210//Apoptosis;ko05161//Hepatitis B;ko05222//Small cell lung cancer;ko01524//Platinum drug resistance;ko04115//p53 signaling pathway;ko05134//Legionellosis;ko05014//Amyotrophic lateral sclerosis (ALS);ko04215//Apoptosis - multiple species	K02084;K02084;K02084;K02084;K02084;K02084;K02084;K02084;K02084;K02084;K02084;K02084;K02084	-	-	-
ncbi_100515853	895	1309	832	2824	2538	1107	10.46	14.57	11.01	31.34	28.84	15.68	12.0133	25.2867	1.07374	6.36565e-05	0.00382493	CD300LG	CD300 molecule like family member g, transcript variant X1	-	-	-	-	-	-	-
ncbi_100515954	63	74	60	155	137	213	5.07	5.65	5.45	11.81	10.7	20.7	5.39	14.4033	1.41805	6.59614e-05	0.003942	CDA	cytidine deaminase	Metabolism;Metabolism;Metabolism	Global and overview maps;Nucleotide metabolism;Xenobiotics biodegradation and metabolism	ko01100//Metabolic pathways;ko00240//Pyrimidine metabolism;ko00983//Drug metabolism - other enzymes	K01489;K01489;K01489	-	-	-
ncbi_397563	83	143	113	48	37	35	2.85	4.66	4.38	1.56	1.23	1.45	3.96333	1.41333	-1.48761	7.50102e-05	0.00436323	HTR1B	5-hydroxytryptamine receptor 1B	Environmental Information Processing;Environmental Information Processing;Organismal Systems;Organismal Systems	Signaling molecules and interaction;Signal transduction;Nervous system;Sensory system	ko04080//Neuroactive ligand-receptor interaction;ko04024//cAMP signaling pathway;ko04726//Serotonergic synapse;ko04742//Taste transduction	K04153;K04153;K04153;K04153	-	-	-
ncbi_100624077	10539	25748	19991	41913	52964	28472	155.8	360.97	333.31	586.23	759.11	508.09	283.36	617.81	1.12453	7.51727e-05	0.00436323	LOC100624077	endogenous retrovirus group V member 2 Env polyprotein, transcript variant X1	-	-	-	-	-	-	-
ncbi_100152630	103	242	231	393	551	439	1.83	4.07	4.61	6.6	9.46	9.4	3.50333	8.48667	1.27647	7.53778e-05	0.00436323	ANKRD22	ankyrin repeat domain 22	-	-	-	-	-	-	-
ncbi_100525721	318	503	240	164	158	129	9.12	13.69	7.77	4.45	4.4	4.47	10.1933	4.44	-1.19899	7.79376e-05	0.00446465	LOC100525721	dual specificity protein phosphatase 15	-	-	-	-	-	-	-
ncbi_100113360	130	89	184	321	324	356	2.35	1.41	3.47	5.72	5.69	7.41	2.41	6.27333	1.3802	7.95257e-05	0.00453215	LPAR3	lysophosphatidic acid receptor 3	Human Diseases;Environmental Information Processing;Environmental Information Processing;Environmental Information Processing;Environmental Information Processing	Cancers;Signal transduction;Signaling molecules and interaction;Signal transduction;Signal transduction	ko05200//Pathways in cancer;ko04151//PI3K-Akt signaling pathway;ko04080//Neuroactive ligand-receptor interaction;ko04015//Rap1 signaling pathway;ko04072//Phospholipase D signaling pathway	K04294;K04294;K04294;K04294;K04294	-	-	-
ncbi_100153715	436	522	373	232	204	201	6.56	7.42	6.39	3.22	2.91	3.7	6.79	3.27667	-1.05118	8.05138e-05	0.00456493	TMEM44	transmembrane protein 44, transcript variant X1	-	-	-	-	-	-	-
MSTRG.5862	16792	12756	14707	9346	8422	3442	290.5	209.28	286.96	152.97	141.26	71.88	262.247	122.037	-1.10361	8.33252e-05	0.00470022	NR4A1	PREDICTED: nuclear receptor subfamily 4 group A member 1 [Vicugna pacos]	Environmental Information Processing;Environmental Information Processing;Human Diseases;Organismal Systems;Organismal Systems	Signal transduction;Signal transduction;Endocrine and metabolic diseases;Endocrine system;Endocrine system	ko04151//PI3K-Akt signaling pathway;ko04010//MAPK signaling pathway;ko04934//Cushing syndrome;ko04925//Aldosterone synthesis and secretion;ko04927//Cortisol synthesis and secretion	K04465;K04465;K04465;K04465;K04465	GO:0043231//intracellular membrane-bounded organelle;GO:0043234//protein complex	GO:0000981//RNA polymerase II transcription factor activity, sequence-specific DNA binding;GO:0003677//DNA binding;GO:0038023//signaling receptor activity;GO:0046914//transition metal ion binding;GO:0046983//protein dimerization activity	GO:0001936//regulation of endothelial cell proliferation;GO:0006357//regulation of transcription from RNA polymerase II promoter;GO:0007519//skeletal muscle tissue development;GO:0009755//hormone-mediated signaling pathway;GO:0043066//negative regulation of apoptotic process;GO:0043534//blood vessel endothelial cell migration;GO:0071363//cellular response to growth factor stimulus
ncbi_100511095	1312	1373	1360	568	651	686	24.39	24.21	28.52	9.99	11.73	15.4	25.7067	12.3733	-1.05491	8.96342e-05	0.00503044	IER5	immediate early response 5	-	-	-	-	-	-	-
ncbi_449524	9115	538	4878	405	342	248	316.29	17.74	191.39	13.29	11.5	10.41	175.14	11.7333	-3.89982	9.1958e-05	0.00510312	BPIFA1	BPI fold containing family A member 1	-	-	-	-	-	-	-
ncbi_100154487	2005	4212	2469	1361	1790	857	32.82	67.55	46.42	21.28	28.69	16.67	48.93	22.2133	-1.13929	9.2314e-05	0.00510312	MYZAP	myocardial zonula adherens protein, transcript variant X1	-	-	-	-	-	-	-
ncbi_100524269	2610	2687	1917	1491	1429	550	16.18	15.79	13.4	8.74	8.59	4.12	15.1233	7.15	-1.08076	0.000106198	0.00581248	SOX13	SRY-box 13	-	-	-	-	-	-	-
ncbi_100512551	2998	3492	2711	1968	1878	749	17.08	18.61	17.24	10.53	10.39	5.06	17.6433	8.66	-1.02668	0.000106914	0.00582285	PIK3C2B	phosphatidylinositol-4-phosphate 3-kinase catalytic subunit type 2 beta, transcript variant X1	Metabolism;Environmental Information Processing;Metabolism	Global and overview maps;Signal transduction;Carbohydrate metabolism	ko01100//Metabolic pathways;ko04070//Phosphatidylinositol signaling system;ko00562//Inositol phosphate metabolism	K00923;K00923;K00923	-	-	-
ncbi_100157952	863	684	722	407	478	157	13.64	10.26	12.87	6.09	7.33	2.99	12.2567	5.47	-1.16395	0.000111368	0.0059771	HEY1	hes related family bHLH transcription factor with YRPW motif 1, transcript variant X2	Human Diseases;Human Diseases;Human Diseases	Cancers;Infectious diseases;Cancers	ko05200//Pathways in cancer;ko05165//Human papillomavirus infection;ko05224//Breast cancer	K09091;K09091;K09091	-	-	-
ncbi_100518874	529	907	823	1375	1686	1212	5.74	9.92	10.93	15.83	20.17	18.53	8.86333	18.1767	1.03617	0.000115841	0.00612792	FAM105A	family with sequence similarity 105 member A, transcript variant X1	-	-	-	-	-	-	-
ncbi_100524377	267	265	167	143	82	54	5.57	5.22	3.92	2.82	1.65	1.4	4.90333	1.95667	-1.32536	0.000117887	0.00620645	NTN5	netrin 5, transcript variant X1	-	-	-	-	-	-	-
ncbi_100522452	2259	2138	1629	3829	3454	4802	19.64	17.6	15.9	31.67	29.19	50.52	17.7133	37.1267	1.06762	0.000120244	0.00627783	LRRC32	leucine rich repeat containing 32, transcript variant X1	-	-	-	-	-	-	-
ncbi_100739731	3088	3360	3241	1622	1425	1674	41.06	42.37	48.61	20.41	18.37	26.87	44.0133	21.8833	-1.00811	0.000120378	0.00627783	SHISA2	shisa family member 2	-	-	-	-	-	-	-
ncbi_100625252	5013	5624	8048	11506	12538	15705	142.12	151.21	257.34	308.63	344.63	537.48	183.557	396.913	1.1126	0.00012874	0.00662022	JCHAIN	joining chain of multimeric IgA and IgM	-	-	-	-	-	-	-
ncbi_102160087	13456	16272	11780	8689	8321	2959	180.17	206.62	177.9	110.08	108.02	47.83	188.23	88.6433	-1.08641	0.000129689	0.00663818	LBH	limb bud and heart development, transcript variant X2	-	-	-	-	-	-	-
ncbi_100627543	72	139	115	316	462	121	1.22	1.94	1.99	4.86	6.62	2.38	1.71667	4.62	1.42828	0.000139932	0.00703219	CD96	CD96 molecule	-	-	-	-	-	-	-
ncbi_493185	569	974	778	1346	1527	1960	13.48	21.44	20.11	30.12	34.46	56.2	18.3433	40.26	1.13409	0.00015193	0.00760061	IFRD1	interferon related developmental regulator 1	-	-	-	-	-	-	-
ncbi_100170126	331	492	368	219	247	97	4.04	5.93	5.58	2.82	3.15	1.64	5.18333	2.53667	-1.03095	0.000153711	0.00765509	LEF1	lymphoid enhancer binding factor 1	Human Diseases;Human Diseases;Human Diseases;Environmental Information Processing;Human Diseases;Human Diseases;Environmental Information Processing;Organismal Systems;Human Diseases;Human Diseases;Cellular Processes;Human Diseases;Human Diseases;Human Diseases;Human Diseases;Human Diseases	Cancers;Cancers;Endocrine and metabolic diseases;Signal transduction;Cancers;Cancers;Signal transduction;Endocrine system;Cancers;Cancers;Cellular community - eukaryotes;Cardiovascular diseases;Cancers;Cancers;Cancers;Cancers	ko05200//Pathways in cancer;ko05225//Hepatocellular carcinoma;ko04934//Cushing syndrome;ko04390//Hippo signaling pathway;ko05226//Gastric cancer;ko05224//Breast cancer;ko04310//Wnt signaling pathway;ko04916//Melanogenesis;ko05215//Prostate cancer;ko05210//Colorectal cancer;ko04520//Adherens junction;ko05412//Arrhythmogenic right ventricular cardiomyopathy (ARVC);ko05221//Acute myeloid leukemia;ko…	K04492;K04492;K04492;K04492;K04492;K04492;K04492;K04492;K04492;K04492;K04492;K04492;K04492;K04492;K04492;K04492	-	-	-
ncbi_100621245	1302	1232	947	745	702	305	17.14	15.4	14.07	9.29	8.97	4.86	15.5367	7.70667	-1.0115	0.000157498	0.0078085	DBN1	drebrin 1, transcript variant X1	-	-	-	-	-	-	-
ncbi_100520132	1170	1172	1109	750	722	302	12.16	11.52	13.12	7.37	7.26	3.76	12.2667	6.13	-1.00078	0.000159542	0.007856	CBX7	chromobox 7, transcript variant X1	-	-	-	-	-	-	-
MSTRG.5891	1692	1402	1391	932	919	347	18.75	14.73	17.38	9.77	9.87	4.64	16.9533	8.09333	-1.06676	0.000159877	0.007856	Rarg	PREDICTED: retinoic acid receptor gamma isoform X1 [Leptonychotes weddellii]	-	-	-	-	GO:0000785//chromatin;GO:0043231//intracellular membrane-bounded organelle;GO:0043234//protein complex	GO:0000976//transcription regulatory region sequence-specific DNA binding;GO:0004879//RNA polymerase II transcription factor activity, ligand-activated sequence-specific DNA binding;GO:0038023//signaling receptor activity;GO:0042974//retinoic acid receptor binding;GO:0046914//transition metal ion binding	GO:0002009//morphogenesis of an epithelium;GO:0002066//columnar/cuboidal epithelial cell development;GO:0003002//regionalization;GO:0003006//developmental process involved in reproduction;GO:0003415//chondrocyte hypertrophy;GO:0006357//regulation of transcription from RNA polymerase II promoter;GO:0009755//hormone-mediated signaling pathway;GO:0030326//embryonic limb morphogenesis;GO:0030522//int…
ncbi_100511937	762	540	712	361	428	159	6.46	4.12	7.73	2.96	4.05	1.52	6.10333	2.84333	-1.10201	0.000161656	0.00790826	LOC100511937	phosphatidylinositol 3-kinase regulatory subunit gamma, transcript variant X1	Human Diseases;Environmental Information Processing;Human Diseases;Human Diseases;Environmental Information Processing;Human Diseases;Environmental Information Processing;Cellular Processes;Cellular Processes;Human Diseases;Environmental Information Processing;Human Diseases;Human Diseases;Human Diseases;Organismal Systems;Organismal Systems;Human Diseases;Human Diseases;Cellular Processes;Enviro…	Cancers;Signal transduction;Infectious diseases;Infectious diseases;Signal transduction;Infectious diseases;Signal transduction;Cell motility;Cellular community - eukaryotes;Cancers;Signal transduction;Infectious diseases;Cancers;Infectious diseases;Development;Immune system;Cancers;Infectious diseases;Cell growth and death;Signal transduction;Endocrine and metabolic diseases;Signal transduction;…	ko05200//Pathways in cancer;ko04151//PI3K-Akt signaling pathway;ko05165//Human papillomavirus infection;ko05166//HTLV-I infection;ko04014//Ras signaling pathway;ko05163//Human cytomegalovirus infection;ko04015//Rap1 signaling pathway;ko04810//Regulation of actin cytoskeleton;ko04510//Focal adhesion;ko05205//Proteoglycans in cancer;ko04024//cAMP signaling pathway;ko05169//Epstein-Barr virus infect…	K02649;K02649;K02649;K02649;K02649;K02649;K02649;K02649;K02649;K02649;K02649;K02649;K02649;K02649;K02649;K02649;K02649;K02649;K02649;K02649;K02649;K02649;K02649;K02649;K02649;K02649;K02649;K02649;K02649;K02649;K02649;K02649;K02649;K02649;K02649;K02649;K02649;K02649;K02649;K02649;K02649;K02649;K02649;K02649;K02649;K02649;K02649;K02649;K02649;K02649;K02649;K02649;K02649;K02649;K02649;K02649;K02649;…	-	-	-
ncbi_100157418	281	279	234	168	129	91	6.29	5.96	5.85	3.25	2.56	2.64	6.03333	2.81667	-1.09897	0.000163809	0.0079783	SHF	Src homology 2 domain containing F, transcript variant X1	-	-	-	-	-	-	-
ncbi_100522214	201	301	152	115	108	47	6.54	9.29	5.58	3.54	3.41	1.85	7.13667	2.93333	-1.28271	0.000165472	0.00798891	TM4SF18	transmembrane 4 L six family member 18	-	-	-	-	-	-	-
ncbi_100516957	304	930	535	1408	1389	1148	3.46	9.14	5.98	13.94	13.76	14.42	6.19333	14.04	1.18075	0.000166711	0.0079967	LOC100516957	adhesion G protein-coupled receptor E2-like, transcript variant X31	-	-	-	-	-	-	-
ncbi_102159947	564	1738	943	526	498	142	19.85	58.03	37.44	17.5	16.98	6.04	38.44	13.5067	-1.50894	0.00016708	0.0079967	XAF1	XIAP associated factor 1, transcript variant X1	-	-	-	-	-	-	-
ncbi_100513463	2379	2662	1605	1320	1352	489	36.01	38.22	27.4	18.91	19.84	8.94	33.8767	15.8967	-1.09157	0.000187078	0.00876764	AFAP1L1	actin filament associated protein 1 like 1	-	-	-	-	-	-	-
ncbi_445512	3873	4559	3631	10869	10266	3813	100.87	112.6	106.66	267.83	259.23	119.88	106.71	215.647	1.01497	0.000187153	0.00876764	HMOX1	heme oxygenase 1	Metabolism;Human Diseases;Human Diseases;Human Diseases;Human Diseases;Environmental Information Processing;Cellular Processes;Organismal Systems;Metabolism	Global and overview maps;Cancers;Cancers;Cancers;Cardiovascular diseases;Signal transduction;Cell growth and death;Digestive system;Metabolism of cofactors and vitamins	ko01100//Metabolic pathways;ko05200//Pathways in cancer;ko05225//Hepatocellular carcinoma;ko05206//MicroRNAs in cancer;ko05418//Fluid shear stress and atherosclerosis;ko04066//HIF-1 signaling pathway;ko04216//Ferroptosis;ko04978//Mineral absorption;ko00860//Porphyrin and chlorophyll metabolism	K00510;K00510;K00510;K00510;K00510;K00510;K00510;K00510;K00510	-	-	-
ncbi_110261049	658	516	398	334	271	156	11.9	8.85	8.12	5.72	4.75	3.41	9.62333	4.62667	-1.05656	0.000214688	0.00997306	RDH13	retinol dehydrogenase 13	-	-	-	-	-	-	-
ncbi_100628076	1592	994	1328	620	562	621	18.57	11	17.47	6.84	6.36	8.75	15.68	7.31667	-1.09967	0.000226354	0.0103412	SCARA3	scavenger receptor class A member 3	-	-	-	-	-	-	-
ncbi_100624032	1743	1003	1128	696	631	540	33.82	18.49	24.6	12.66	11.86	12.72	25.6367	12.4133	-1.04632	0.000233286	0.0105274	LOC100624032	arylsulfatase D, transcript variant X1	-	-	-	-	-	-	-
ncbi_100621391	934	795	671	457	490	146	7.45	6.12	6.1	3.47	3.84	1.46	6.55667	2.92333	-1.16535	0.000235038	0.0105278	SSC5D	scavenger receptor cysteine rich family member with 5 domains, transcript variant X1	-	-	-	-	-	-	-
ncbi_100152451	338	214	308	527	552	1008	4.42	2.65	4.45	6.61	7.07	16.04	3.84	9.90667	1.36729	0.000248633	0.0109955	SEC14L2	SEC14 like lipid binding 2	-	-	-	-	-	-	-
ncbi_397181	308	197	230	494	459	610	4.48	2.71	3.75	6.81	6.47	10.61	3.64667	7.96333	1.12679	0.000251951	0.0110538	SHMT1	serine hydroxymethyltransferase 1, transcript variant X6	Metabolism;Metabolism;Metabolism;Metabolism;Human Diseases;Metabolism;Metabolism	Global and overview maps;Global and overview maps;Global and overview maps;Amino acid metabolism;Drug resistance;Carbohydrate metabolism;Metabolism of cofactors and vitamins	ko01100//Metabolic pathways;ko01200//Carbon metabolism;ko01230//Biosynthesis of amino acids;ko00260//Glycine, serine and threonine metabolism;ko01523//Antifolate resistance;ko00630//Glyoxylate and dicarboxylate metabolism;ko00670//One carbon pool by folate	K00600;K00600;K00600;K00600;K00600;K00600;K00600	-	-	-
ncbi_100152393	972	917	905	2492	2535	877	8.22	7.29	8.59	19.78	20.61	8.97	8.03333	16.4533	1.03431	0.000254199	0.0110646	CHST15	carbohydrate sulfotransferase 15, transcript variant X10	Metabolism	Glycan biosynthesis and metabolism	ko00532//Glycosaminoglycan biosynthesis - chondroitin sulfate / dermatan sulfate	K08106	-	-	-
ncbi_100522839	4548	4022	3200	2599	2341	901	183.85	154.18	145.89	99.4	91.75	43.97	161.307	78.3733	-1.04137	0.000279652	0.011756	ID1	inhibitor of DNA binding 1, HLH protein	Environmental Information Processing;Environmental Information Processing;Cellular Processes;Environmental Information Processing	Signal transduction;Signal transduction;Cellular community - eukaryotes;Signal transduction	ko04015//Rap1 signaling pathway;ko04390//Hippo signaling pathway;ko04550//Signaling pathways regulating pluripotency of stem cells;ko04350//TGF-beta signaling pathway	K04680;K04680;K04680;K04680	-	-	-
ncbi_100153902	4822	12017	5760	3511	3053	3126	257.32	608.14	346.67	177.27	157.95	201.37	404.043	178.863	-1.17565	0.000290869	0.0121813	ISG12(A)	putative ISG12(a) protein	-	-	-	-	-	-	-
ncbi_100628118	32065	14837	20543	13010	12263	4722	385.41	171.04	287.36	153.37	148.67	66.62	281.27	122.887	-1.19463	0.000293265	0.0122353	ELN	elastin	Organismal Systems	Digestive system	ko04974//Protein digestion and absorption	K14211	-	-	-
ncbi_396648	186035	135799	156929	106709	97283	39942	3896.75	2697.54	3707.37	2114.77	1975.64	1009.95	3433.89	1700.12	-1.01421	0.00030525	0.0125927	HSP70.2	heat shock protein 70.2	Environmental Information Processing;Cellular Processes;Human Diseases;Genetic Information Processing;Human Diseases;Human Diseases;Organismal Systems;Genetic Information Processing;Human Diseases;Organismal Systems;Organismal Systems;Human Diseases	Signal transduction;Transport and catabolism;Infectious diseases;Folding, sorting and degradation;Infectious diseases;Infectious diseases;Endocrine system;Transcription;Infectious diseases;Immune system;Aging;Infectious diseases	ko04010//MAPK signaling pathway;ko04144//Endocytosis;ko05169//Epstein-Barr virus infection;ko04141//Protein processing in endoplasmic reticulum;ko05164//Influenza A;ko05162//Measles;ko04915//Estrogen signaling pathway;ko03040//Spliceosome;ko05145//Toxoplasmosis;ko04612//Antigen processing and presentation;ko04213//Longevity regulating pathway - multiple species;ko05134//Legionellosis	K03283;K03283;K03283;K03283;K03283;K03283;K03283;K03283;K03283;K03283;K03283;K03283	-	-	-
ncbi_396632	412	604	480	809	998	760	3.27	4.68	4.95	8.49	9.59	8.84	4.3	8.97333	1.06131	0.000346593	0.0139343	BCL2L11	BCL2 like 11, transcript variant 2	Human Diseases;Environmental Information Processing;Human Diseases;Cellular Processes;Human Diseases;Environmental Information Processing;Human Diseases;Human Diseases;Cellular Processes	Cancers;Signal transduction;Endocrine and metabolic diseases;Cell growth and death;Cancers;Signal transduction;Cancers;Drug resistance;Cell growth and death	ko05200//Pathways in cancer;ko04151//PI3K-Akt signaling pathway;ko04932//Non-alcoholic fatty liver disease (NAFLD);ko04210//Apoptosis;ko05206//MicroRNAs in cancer;ko04068//FoxO signaling pathway;ko05210//Colorectal cancer;ko01521//EGFR tyrosine kinase inhibitor resistance;ko04215//Apoptosis - multiple species	K16341;K16341;K16341;K16341;K16341;K16341;K16341;K16341;K16341	-	-	-
ncbi_100526762	35	96	62	252	300	62	1.77	4.6	3.53	12.04	14.69	3.78	3.3	10.17	1.62378	0.000352108	0.0140538	GZMA	granzyme A (granzyme 1, cytotoxic T-lymphocyte-associated serine esterase 3)	Environmental Information Processing	Signaling molecules and interaction	ko04080//Neuroactive ligand-receptor interaction	K01352	-	-	-
ncbi_396752	452	4059	1962	283	346	65	6.32	53.83	30.94	3.74	4.69	1.1	30.3633	3.17667	-3.25674	0.000355074	0.0141212	RSAD2	radical S-adenosyl methionine domain containing 2	Human Diseases	Infectious diseases	ko05164//Influenza A	K15045	-	-	-
ncbi_397528	921	1091	1016	1687	1677	3290	47.65	52.46	58.14	82.13	82.94	207.04	52.75	124.037	1.23352	0.000357312	0.0141593	SDC4	syndecan 4	Human Diseases;Environmental Information Processing;Human Diseases;Environmental Information Processing	Cancers;Signaling molecules and interaction;Cardiovascular diseases;Signaling molecules and interaction	ko05205//Proteoglycans in cancer;ko04514//Cell adhesion molecules (CAMs);ko05418//Fluid shear stress and atherosclerosis;ko04512//ECM-receptor interaction	K16338;K16338;K16338;K16338	-	-	-
ncbi_100158028	308	260	175	96	98	114	5.21	4.19	3.29	1.54	1.61	2.32	4.23	1.82333	-1.21408	0.000371148	0.0144997	TPBG	trophoblast glycoprotein, transcript variant X2	-	-	-	-	-	-	-
ncbi_100522819	86	212	102	292	300	274	4.4	10.28	5.88	14.13	14.87	16.91	6.85333	15.3033	1.15897	0.00038107	0.0148349	ATP6V1G3	ATPase H+ transporting V1 subunit G3	Metabolism;Human Diseases;Environmental Information Processing;Cellular Processes;Metabolism;Human Diseases;Organismal Systems;Organismal Systems	Global and overview maps;Infectious diseases;Signal transduction;Transport and catabolism;Energy metabolism;Immune diseases;Nervous system;Excretory system	ko01100//Metabolic pathways;ko05165//Human papillomavirus infection;ko04150//mTOR signaling pathway;ko04145//Phagosome;ko00190//Oxidative phosphorylation;ko05323//Rheumatoid arthritis;ko04721//Synaptic vesicle cycle;ko04966//Collecting duct acid secretion	K02152;K02152;K02152;K02152;K02152;K02152;K02152;K02152	-	-	-
ncbi_100520693	1684	2225	1285	1104	1052	394	16.68	20.9	14.36	10.35	10.1	4.71	17.3133	8.38667	-1.04571	0.00040729	0.0154212	WNK4	WNK lysine deficient protein kinase 4	-	-	-	-	-	-	-
ncbi_100170115	137	177	98	62	74	43	3.01	3.69	2.43	1.29	1.58	1.14	3.04333	1.33667	-1.18701	0.000436895	0.0161184	RTN2	reticulon 2	-	-	-	-	-	-	-
ncbi_397009	120	248	191	354	410	336	1.93	3.74	3.25	5.34	6.21	6.5	2.97333	6.01667	1.01688	0.000438824	0.0161184	ANGPT1	angiopoietin 1	Environmental Information Processing;Environmental Information Processing;Environmental Information Processing;Environmental Information Processing;Human Diseases;Environmental Information Processing	Signal transduction;Signal transduction;Signal transduction;Signal transduction;Immune diseases;Signal transduction	ko04151//PI3K-Akt signaling pathway;ko04010//MAPK signaling pathway;ko04014//Ras signaling pathway;ko04015//Rap1 signaling pathway;ko05323//Rheumatoid arthritis;ko04066//HIF-1 signaling pathway	K05465;K05465;K05465;K05465;K05465;K05465	-	-	-
ncbi_100737727	1044	378	525	1696	1311	1519	77.42	26.58	43.91	119	94.26	135.98	49.3033	116.413	1.2395	0.000451893	0.0164889	HBM	hemoglobin subunit mu	-	-	-	-	-	-	-
ncbi_595123	218	455	433	586	841	992	3.13	6.37	7.23	8.29	12.01	17.42	5.57667	12.5733	1.17289	0.000484742	0.017457	NAMPT	nicotinamide phosphoribosyltransferase	Metabolism;Organismal Systems;Metabolism	Global and overview maps;Immune system;Metabolism of cofactors and vitamins	ko01100//Metabolic pathways;ko04621//NOD-like receptor signaling pathway;ko00760//Nicotinate and nicotinamide metabolism	K03462;K03462;K03462	-	-	-
ncbi_100152279	177	178	106	638	675	103	4.56	4.34	3.08	15.55	16.86	3.21	3.99333	11.8733	1.57206	0.000489884	0.0175849	GPR84	G protein-coupled receptor 84	-	-	-	-	-	-	-
ncbi_100158219	262	336	194	937	824	218	8.57	10.71	7.33	29.14	26.45	8.76	8.87	21.45	1.27397	0.000495687	0.0176874	FAM26F	family with sequence similarity 26 member F	-	-	-	-	-	-	-
ncbi_396595	374	384	340	1082	913	336	6.34	6.17	6.5	17.35	15	6.87	6.33667	13.0733	1.04483	0.000512516	0.0180858	PRF1	perforin 1	Cellular Processes;Organismal Systems;Human Diseases;Human Diseases;Human Diseases;Human Diseases;Human Diseases	Cell growth and death;Immune system;Cardiovascular diseases;Immune diseases;Endocrine and metabolic diseases;Immune diseases;Immune diseases	ko04210//Apoptosis;ko04650//Natural killer cell mediated cytotoxicity;ko05416//Viral myocarditis;ko05320//Autoimmune thyroid disease;ko04940//Type I diabetes mellitus;ko05330//Allograft rejection;ko05332//Graft-versus-host disease	K07818;K07818;K07818;K07818;K07818;K07818;K07818	-	-	-
ncbi_100624069	4348	443	2789	392	316	253	90.28	8.72	65.31	7.7	6.36	6.34	54.77	6.8	-3.00978	0.000521238	0.0181621	CHAD	chondroadherin	Environmental Information Processing;Human Diseases;Cellular Processes;Environmental Information Processing	Signal transduction;Infectious diseases;Cellular community - eukaryotes;Signaling molecules and interaction	ko04151//PI3K-Akt signaling pathway;ko05165//Human papillomavirus infection;ko04510//Focal adhesion;ko04512//ECM-receptor interaction	K06248;K06248;K06248;K06248	-	-	-
ncbi_100522636	376	272	246	172	140	124	6.83	4.87	5.19	3.01	2.46	2.64	5.63	2.70333	-1.0584	0.000525021	0.0181621	RAB40B	RAB40B, member RAS oncogene family, transcript variant X2	-	-	-	-	-	-	-
ncbi_100153454	22664	25511	19809	15373	14392	4929	150.91	161.16	148.59	96.99	92.99	39.94	153.553	76.64	-1.00257	0.000525676	0.0181621	COL4A2	collagen type IV alpha 2 chain, transcript variant X1	Human Diseases;Environmental Information Processing;Human Diseases;Cellular Processes;Organismal Systems;Human Diseases;Human Diseases;Human Diseases;Organismal Systems;Environmental Information Processing	Cancers;Signal transduction;Infectious diseases;Cellular community - eukaryotes;Endocrine system;Endocrine and metabolic diseases;Infectious diseases;Cancers;Digestive system;Signaling molecules and interaction	ko05200//Pathways in cancer;ko04151//PI3K-Akt signaling pathway;ko05165//Human papillomavirus infection;ko04510//Focal adhesion;ko04926//Relaxin signaling pathway;ko04933//AGE-RAGE signaling pathway in diabetic complications;ko05146//Amoebiasis;ko05222//Small cell lung cancer;ko04974//Protein digestion and absorption;ko04512//ECM-receptor interaction	K06237;K06237;K06237;K06237;K06237;K06237;K06237;K06237;K06237;K06237	-	-	-
ncbi_100515119	903	734	684	534	449	186	10.4	7.84	8.85	5.82	4.96	2.6	9.03	4.46	-1.01768	0.000531133	0.0182935	LOC100515119	protein CXorf40A, transcript variant X16	-	-	-	-	-	-	-
MSTRG.18221	99	240	246	85	21	62	7.3	16.78	20.45	5.92	1.53	5.47	14.8433	4.30667	-1.78517	0.000554499	0.0188235	--	LOW QUALITY PROTEIN: collagen alpha-1(I) chain-like [Castor canadensis]	Environmental Information Processing;Human Diseases;Cellular Processes;Human Diseases;Organismal Systems;Organismal Systems;Human Diseases;Human Diseases;Organismal Systems;Environmental Information Processing	Signal transduction;Infectious diseases;Cellular community - eukaryotes;Cancers;Endocrine system;Immune system;Endocrine and metabolic diseases;Infectious diseases;Digestive system;Signaling molecules and interaction	ko04151//PI3K-Akt signaling pathway;ko05165//Human papillomavirus infection;ko04510//Focal adhesion;ko05205//Proteoglycans in cancer;ko04926//Relaxin signaling pathway;ko04611//Platelet activation;ko04933//AGE-RAGE signaling pathway in diabetic complications;ko05146//Amoebiasis;ko04974//Protein digestion and absorption;ko04512//ECM-receptor interaction	K06236;K06236;K06236;K06236;K06236;K06236;K06236;K06236;K06236;K06236	-	GO:0043169//cation binding	GO:0006303//double-strand break repair via nonhomologous end joining
ncbi_100623166	5117	4070	3517	2932	2467	935	19.22	14.5	14.9	10.42	8.98	4.24	16.2067	7.88	-1.04032	0.000555035	0.0188235	DCHS1	dachsous cadherin-related 1	Environmental Information Processing	Signal transduction	ko04392//Hippo signaling pathway - multiple species	K16507	-	-	-
ncbi_100521013	1280	2946	1931	3445	3870	5460	20.23	44.05	34.36	52.13	59.58	105.23	32.88	72.3133	1.13705	0.000584905	0.0197759	CLEC2D	C-type lectin domain family 2 member D, transcript variant X3	-	-	-	-	-	-	-
ncbi_100037288	15080	30932	22277	11095	10181	11273	347.94	672.68	574.96	237.16	218.75	305.26	531.86	253.723	-1.06779	0.000587625	0.0198072	SLA-3	MHC class I antigen 3	Human Diseases;Human Diseases;Cellular Processes;Human Diseases;Human Diseases;Human Diseases;Human Diseases;Human Diseases;Cellular Processes;Environmental Information Processing;Cellular Processes;Organismal Systems;Organismal Systems;Human Diseases;Human Diseases;Human Diseases;Human Diseases;Human Diseases	Infectious diseases;Infectious diseases;Transport and catabolism;Infectious diseases;Infectious diseases;Cancers;Infectious diseases;Infectious diseases;Cell growth and death;Signaling molecules and interaction;Transport and catabolism;Immune system;Immune system;Cardiovascular diseases;Immune diseases;Endocrine and metabolic diseases;Immune diseases;Immune diseases	ko05165//Human papillomavirus infection;ko05166//HTLV-I infection;ko04144//Endocytosis;ko05163//Human cytomegalovirus infection;ko05169//Epstein-Barr virus infection;ko05203//Viral carcinogenesis;ko05167//Kaposi sarcoma-associated herpesvirus infection;ko05168//Herpes simplex infection;ko04218//Cellular senescence;ko04514//Cell adhesion molecules (CAMs);ko04145//Phagosome;ko04650//Natural killer …	K06751;K06751;K06751;K06751;K06751;K06751;K06751;K06751;K06751;K06751;K06751;K06751;K06751;K06751;K06751;K06751;K06751;K06751	-	-	-
ncbi_100153250	401	287	243	183	178	106	8.46	5.24	5.25	3.2	3.34	2.4	6.31667	2.98	-1.08385	0.00062465	0.0206062	GPD1	glycerol-3-phosphate dehydrogenase 1	Metabolism	Lipid metabolism	ko00564//Glycerophospholipid metabolism	K00006	-	-	-
ncbi_397086	378	490	504	236	291	59	9.15	11.25	13.76	5.41	6.83	1.72	11.3867	4.65333	-1.29101	0.000640011	0.0209348	TNF	tumor necrosis factor	Human Diseases;Environmental Information Processing;Human Diseases;Environmental Information Processing;Human Diseases;Human Diseases;Human Diseases;Human Diseases;Human Diseases;Human Diseases;Cellular Processes;Human Diseases;Environmental Information Processing;Organismal Systems;Cellular Processes;Human Diseases;Human Diseases;Organismal Systems;Human Diseases;Environmental Information Proces…	Infectious diseases;Signal transduction;Infectious diseases;Signaling molecules and interaction;Infectious diseases;Cancers;Infectious diseases;Neurodegenerative diseases;Infectious diseases;Infectious diseases;Cell growth and death;Endocrine and metabolic diseases;Signal transduction;Immune system;Cell growth and death;Infectious diseases;Cardiovascular diseases;Development;Infectious diseases;S…	ko05165//Human papillomavirus infection;ko04010//MAPK signaling pathway;ko05166//HTLV-I infection;ko04060//Cytokine-cytokine receptor interaction;ko05163//Human cytomegalovirus infection;ko05205//Proteoglycans in cancer;ko05168//Herpes simplex infection;ko05010//Alzheimer disease;ko05152//Tuberculosis;ko05164//Influenza A;ko04217//Necroptosis;ko04932//Non-alcoholic fatty liver disease (NAFLD);ko0…	K03156;K03156;K03156;K03156;K03156;K03156;K03156;K03156;K03156;K03156;K03156;K03156;K03156;K03156;K03156;K03156;K03156;K03156;K03156;K03156;K03156;K03156;K03156;K03156;K03156;K03156;K03156;K03156;K03156;K03156;K03156;K03156;K03156;K03156;K03156;K03156;K03156;K03156;K03156;K03156;K03156;K03156;K03156;K03156;K03156;K03156;K03156;K03156;K03156;K03156;K03156;K03156;K03156;K03156;K03156	-	-	-
ncbi_397548	348	419	171	142	173	107	7.78	8.89	4.31	3	3.75	2.89	6.99333	3.21333	-1.12191	0.000686384	0.0218713	PHKG1	phosphorylase kinase catalytic subunit gamma 1	Environmental Information Processing;Organismal Systems;Organismal Systems	Signal transduction;Endocrine system;Endocrine system	ko04020//Calcium signaling pathway;ko04910//Insulin signaling pathway;ko04922//Glucagon signaling pathway	K00871;K00871;K00871	-	-	-
ncbi_100155595	2780	1127	2057	6493	5434	2263	72.92	28.03	60.86	161.14	138.19	71.66	53.9367	123.663	1.19708	0.000699329	0.0221541	SDS	serine dehydratase	Metabolism;Metabolism;Metabolism;Metabolism;Metabolism;Metabolism	Global and overview maps;Global and overview maps;Global and overview maps;Amino acid metabolism;Amino acid metabolism;Amino acid metabolism	ko01100//Metabolic pathways;ko01200//Carbon metabolism;ko01230//Biosynthesis of amino acids;ko00270//Cysteine and methionine metabolism;ko00260//Glycine, serine and threonine metabolism;ko00290//Valine, leucine and isoleucine biosynthesis	K17989;K17989;K17989;K17989;K17989;K17989	-	-	-
ncbi_102159510	161	261	106	483	423	216	4.81	7.42	3.57	13.72	12.28	7.87	5.26667	11.29	1.10008	0.000722183	0.022555	LOC102159510	dehydrogenase/reductase SDR family member on chromosome X, transcript variant X2	-	-	-	-	-	-	-
ncbi_100303726	1872	1772	1026	1091	817	383	69.6	62.48	43.03	38.38	29.45	17.19	58.37	28.34	-1.04239	0.000742744	0.0230668	ENHO	energy homeostasis associated	-	-	-	-	-	-	-
ncbi_751862	51214	142	29765	1041	854	154	457.1	1.2	299.63	8.79	7.39	1.66	252.643	5.94667	-5.40888	0.000763372	0.0233791	DMBT1	deleted in malignant brain tumors 1	Organismal Systems	Digestive system	ko04970//Salivary secretion	K13912	-	-	-
ncbi_100620310	977	367	584	239	213	294	22.74	7.87	15.06	5.03	4.7	8.01	15.2233	5.91333	-1.36424	0.000813071	0.0246601	CLEC11A	C-type lectin domain containing 11A, transcript variant X2	-	-	-	-	-	-	-
ncbi_110262030	964	354	557	333	264	216	15.57	5.43	10.16	5.1	4.14	4.22	10.3867	4.48667	-1.21102	0.000814121	0.0246601	FGFRL1	fibroblast growth factor receptor-like 1, transcript variant X1	-	-	-	-	-	-	-
ncbi_100155701	1423	1711	1319	913	913	211	7.49	8.54	7.83	4.54	4.66	1.34	7.95333	3.51333	-1.17872	0.00082095	0.0247472	NYNRIN	NYN domain and retroviral integrase containing	-	-	-	-	-	-	-
ncbi_100152082	2942	1726	1758	1431	1170	422	51.22	27.7	34.31	22.88	19.17	8.66	37.7433	16.9033	-1.15891	0.000821474	0.0247472	ISLR	immunoglobulin superfamily containing leucine rich repeat, transcript variant X3	-	-	-	-	-	-	-
ncbi_100144524	319	883	457	340	247	103	9.15	24.01	14.78	9.22	6.87	3.57	15.98	6.55333	-1.28597	0.000825524	0.0248016	ZBP1	Z-DNA binding protein 1	Cellular Processes;Organismal Systems	Cell growth and death;Immune system	ko04217//Necroptosis;ko04623//Cytosolic DNA-sensing pathway	K12965;K12965	-	-	-
ncbi_397645	1241	1622	1432	2218	2318	4135	88.14	109.25	114.71	149.05	159.62	354.53	104.033	221.067	1.08744	0.000830977	0.0248305	SAT1	spermidine/spermine N1-acetyltransferase 1	Metabolism;Metabolism;Cellular Processes	Global and overview maps;Amino acid metabolism;Cell growth and death	ko01100//Metabolic pathways;ko00330//Arginine and proline metabolism;ko04216//Ferroptosis	K00657;K00657;K00657	-	-	-
ncbi_102167710	1176	2335	1380	1039	993	390	8.61	16.14	11.39	7.23	7.1	3.52	12.0467	5.95	-1.01767	0.00089581	0.0259949	FOXS1	forkhead box S1, transcript variant X1	-	-	-	-	-	-	-
ncbi_100523750	326	200	195	155	100	76	5.75	3.34	3.88	2.58	1.71	1.62	4.32333	1.97	-1.13395	0.00090351	0.0260815	SMTNL2	smoothelin like 2, transcript variant X3	-	-	-	-	-	-	-
ncbi_397677	79	134	162	210	239	456	1.27	2.05	2.95	3.21	3.74	8.88	2.09	5.27667	1.33612	0.000946839	0.0271903	FOLH1B	folate hydrolase 1B	Metabolism;Metabolism;Organismal Systems	Global and overview maps;Amino acid metabolism;Digestive system	ko01100//Metabolic pathways;ko00250//Alanine, aspartate and glutamate metabolism;ko04977//Vitamin digestion and absorption	K14592;K14592;K14592	-	-	-
ncbi_100510939	3415	2147	1835	940	806	1328	42.55	25.37	25.79	11.08	9.74	19.97	31.2367	13.5967	-1.19999	0.00103914	0.0296101	MATN4	matrilin 4	-	-	-	-	-	-	-
ncbi_110257361	1829	1604	1207	988	961	258	15.55	12.85	11.58	7.99	7.92	2.67	13.3267	6.19333	-1.10553	0.00104506	0.0296758	ZBTB46	zinc finger and BTB domain containing 46, transcript variant X1	-	-	-	-	-	-	-
ncbi_100523587	1208	753	761	620	505	192	18.5	10.94	13.15	8.98	7.5	3.55	14.1967	6.67667	-1.08835	0.00104681	0.0296758	CD248	CD248 molecule	-	-	-	-	-	-	-
ncbi_100519486	1118	1847	852	803	773	326	36.37	56.99	31.26	24.72	24.38	12.8	41.54	20.6333	-1.00952	0.00106187	0.0300257	CLEC1A	C-type lectin domain family 1 member A, transcript variant X1	-	-	-	-	-	-	-
ncbi_100739295	557	790	521	411	391	132	8.05	10.91	8.49	5.46	5.36	2.3	9.15	4.37333	-1.06504	0.00108719	0.0305851	WDR86	WD repeat domain 86, transcript variant X1	-	-	-	-	-	-	-
ncbi_100625728	812	1888	1512	3274	3893	1491	8.02	17.69	16.85	30.61	37.29	17.78	14.1867	28.56	1.00946	0.00109928	0.0306911	C3AR1	complement C3a receptor 1	Environmental Information Processing;Organismal Systems;Human Diseases	Signaling molecules and interaction;Immune system;Infectious diseases	ko04080//Neuroactive ligand-receptor interaction;ko04610//Complement and coagulation cascades;ko05150//Staphylococcus aureus infection	K04009;K04009;K04009	-	-	-
ncbi_407245	4194	5775	4817	6937	7777	17043	100.05	130.73	129.49	156.83	180.05	490.82	120.09	275.9	1.20003	0.00110698	0.0308254	LDHA	lactate dehydrogenase A	Metabolism;Organismal Systems;Metabolism;Metabolism;Metabolism;Metabolism	Global and overview maps;Endocrine system;Carbohydrate metabolism;Amino acid metabolism;Carbohydrate metabolism;Carbohydrate metabolism	ko01100//Metabolic pathways;ko04922//Glucagon signaling pathway;ko00010//Glycolysis / Gluconeogenesis;ko00270//Cysteine and methionine metabolism;ko00620//Pyruvate metabolism;ko00640//Propanoate metabolism	K00016;K00016;K00016;K00016;K00016;K00016	-	-	-
ncbi_106504487	142	136	90	61	63	45	5.88	5.32	4.21	2.37	2.49	2.27	5.13667	2.37667	-1.11189	0.00113167	0.0312013	LOC106504487	uncharacterized LOC106504487, transcript variant X1	-	-	-	-	-	-	-
ncbi_397491	84	112	108	41	51	41	3.18	2.16	3.5	1.48	1.22	1.31	2.94667	1.33667	-1.14044	0.00117501	0.0319974	IGF1	insulin like growth factor 1	Human Diseases;Environmental Information Processing;Environmental Information Processing;Environmental Information Processing;Environmental Information Processing;Cellular Processes;Human Diseases;Human Diseases;Environmental Information Processing;Human Diseases;Cellular Processes;Environmental Information Processing;Environmental Information Processing;Cellular Processes;Organismal Systems;Envi…	Cancers;Signal transduction;Signal transduction;Signal transduction;Signal transduction;Cellular community - eukaryotes;Cancers;Cancers;Signal transduction;Cancers;Cellular community - eukaryotes;Signal transduction;Signal transduction;Cell growth and death;Sensory system;Signal transduction;Cancers;Drug resistance;Aging;Endocrine system;Cardiovascular diseases;Drug resistance;Cardiovascular dise…	ko05200//Pathways in cancer;ko04151//PI3K-Akt signaling pathway;ko04010//MAPK signaling pathway;ko04014//Ras signaling pathway;ko04015//Rap1 signaling pathway;ko04510//Focal adhesion;ko05205//Proteoglycans in cancer;ko05202//Transcriptional misregulation in cancers;ko04150//mTOR signaling pathway;ko05224//Breast cancer;ko04550//Signaling pathways regulating pluripotency of stem cells;ko04068//Fox…	K05459;K05459;K05459;K05459;K05459;K05459;K05459;K05459;K05459;K05459;K05459;K05459;K05459;K05459;K05459;K05459;K05459;K05459;K05459;K05459;K05459;K05459;K05459;K05459;K05459;K05459;K05459;K05459;K05459;K05459	-	-	-
ncbi_100514068	175	457	311	116	135	142	2.57	6.36	5.14	1.61	1.92	2.51	4.69	2.01333	-1.22	0.00119038	0.0321782	LOC100514068	CMRF35-like molecule 6, transcript variant X1	-	-	-	-	-	-	-
ncbi_397455	427	789	579	1712	1626	512	13.98	24.5	21.38	53.04	51.62	20.24	19.9533	41.6333	1.06111	0.00121768	0.0327558	CD3E	CD3e molecule	Human Diseases;Human Diseases;Organismal Systems;Human Diseases;Organismal Systems;Organismal Systems;Organismal Systems;Human Diseases	Infectious diseases;Infectious diseases;Immune system;Infectious diseases;Immune system;Immune system;Immune system;Immune diseases	ko05166//HTLV-I infection;ko05162//Measles;ko04659//Th17 cell differentiation;ko05142//Chagas disease (American trypanosomiasis);ko04660//T cell receptor signaling pathway;ko04658//Th1 and Th2 cell differentiation;ko04640//Hematopoietic cell lineage;ko05340//Primary immunodeficiency	K06451;K06451;K06451;K06451;K06451;K06451;K06451;K06451	-	-	-
ncbi_100154251	204	239	158	297	366	559	4.3	4.77	3.75	5.93	7.47	14.23	4.27333	9.21	1.10784	0.0012578	0.0335185	PLEK2	pleckstrin 2, transcript variant X2	-	-	-	-	-	-	-
ncbi_396737	38	165	91	263	309	151	1.55	5.51	3.61	9.48	12.1	7.33	3.55667	9.63667	1.43801	0.00131553	0.0343842	KLRK1	killer cell lectin like receptor K1	Organismal Systems;Human Diseases	Immune system;Infectious diseases	ko04650//Natural killer cell mediated cytotoxicity;ko05144//Malaria	K06728;K06728	-	-	-
ncbi_100155736	379	436	344	1324	1391	241	5.1	4.64	4.53	15.21	14.94	3.16	4.75667	11.1033	1.22297	0.00135189	0.0350722	LIPG	lipase G, endothelial type	Metabolism;Metabolism;Organismal Systems	Global and overview maps;Lipid metabolism;Digestive system	ko01100//Metabolic pathways;ko00561//Glycerolipid metabolism;ko04979//Cholesterol metabolism	K22284;K22284;K22284	-	-	-
ncbi_396893	871	1774	1231	811	780	218	17.12	33.08	27.3	15.09	14.87	5.17	25.8333	11.71	-1.14149	0.0013968	0.0355011	MX2	myxovirus (influenza virus) resistance 2 (mouse)	-	-	-	-	-	-	-
ncbi_100626400	385	274	278	568	425	1080	17.79	12.01	14.49	24.83	19.04	60.25	14.7633	34.7067	1.23319	0.00141636	0.0357517	PDZK1IP1	PDZK1 interacting protein 1, transcript variant X1	-	-	-	-	-	-	-
ncbi_100517000	360	706	428	291	303	76	6.06	11.27	8.12	4.63	4.94	1.55	8.48333	3.70667	-1.19451	0.00142812	0.0359665	SLC16A13	solute carrier family 16 member 13	-	-	-	-	-	-	-
ncbi_100624075	123	92	81	47	57	26	7.47	5.3	5.55	2.7	3.36	1.91	6.10667	2.65667	-1.20077	0.0014575	0.036293	AIF1L	allograft inflammatory factor 1 like	-	-	-	-	-	-	-
ncbi_100521585	1248	1654	1009	925	442	555	21.03	26.43	19.13	14.71	7.21	11.29	22.1967	11.07	-1.00369	0.0014878	0.0367989	PTPN18	protein tyrosine phosphatase, non-receptor type 18, transcript variant X1	-	-	-	-	-	-	-
ncbi_110256385	382	1433	733	441	464	144	2.58	9.2	5.6	2.82	3.04	1.18	5.79333	2.34667	-1.30378	0.001611	0.0389741	RTP4	receptor transporter protein 4, transcript variant X1	-	-	-	-	-	-	-
ncbi_100158059	4898	2405	4443	2421	2512	1034	28.42	13.39	29.36	13.22	14.17	7.31	23.7233	11.5667	-1.03633	0.00165728	0.0396599	COL14A1	collagen type XIV alpha 1 chain, transcript variant X2	Organismal Systems	Digestive system	ko04974//Protein digestion and absorption	K08133	-	-	-
ncbi_100513514	122	265	110	92	68	52	6.66	13.6	6.78	4.75	3.56	3.44	9.01333	3.91667	-1.20243	0.00175066	0.041007	BEX3	brain expressed X-linked 3, transcript variant 2	Organismal Systems	Nervous system	ko04722//Neurotrophin signaling pathway	K12465	-	-	-
ncbi_100511343	70	282	165	287	394	524	1.15	4.4	3.06	4.47	6.28	10.4	2.87	7.05	1.29657	0.00178441	0.0415335	LOC100511343	platelet glycoprotein 4-like, transcript variant X1	-	-	-	-	-	-	-
ncbi_100522131	119	130	93	75	54	27	5	5.34	4.41	3.02	2.19	1.42	4.91667	2.21	-1.15363	0.00190492	0.0436945	FKBP1B	FK506 binding protein 1B, transcript variant X1	-	-	-	-	-	-	-
ncbi_100625876	318	254	273	399	407	1129	4.99	3.78	4.83	5.93	6.19	21.39	4.53333	11.17	1.30099	0.00198376	0.0447639	SLC2A5	solute carrier family 2 member 5	Organismal Systems	Digestive system	ko04973//Carbohydrate digestion and absorption	K08143	-	-	-
ncbi_100152827	424	352	595	169	186	251	16.37	12.9	25.93	6.19	6.97	11.7	18.4	8.28667	-1.15084	0.00201943	0.0450172	FCER1A	Fc fragment of IgE receptor Ia, transcript variant X1	Environmental Information Processing;Environmental Information Processing;Organismal Systems;Human Diseases	Signal transduction;Signal transduction;Immune system;Immune diseases	ko04072//Phospholipase D signaling pathway;ko04071//Sphingolipid signaling pathway;ko04664//Fc epsilon RI signaling pathway;ko05310//Asthma	K08089;K08089;K08089;K08089	-	-	-
ncbi_100048957	165	281	220	307	426	563	4.63	7.47	6.96	8.14	11.58	19.05	6.35333	12.9233	1.02439	0.00209412	0.0458376	BTG3	BTG anti-proliferation factor 3	Genetic Information Processing	Folding, sorting and degradation	ko03018//RNA degradation	K14443	-	-	-
ncbi_110259563	5120	6988	5295	1630	1141	3463	127.66	165.23	148.9	38.45	27.58	104.23	147.263	56.7533	-1.37562	0.00210594	0.0458376	C2H11orf96	chromosome 2 C11orf96 homolog	-	-	-	-	-	-	-
ncbi_494561	865	539	571	1113	970	1871	11.2	6.62	8.34	13.63	12.17	29.23	8.72	18.3433	1.07286	0.00222719	0.0473535	HK2	hexokinase 2	Metabolism;Organismal Systems;Metabolism;Environmental Information Processing;Metabolism;Human Diseases;Metabolism;Human Diseases;Organismal Systems;Metabolism;Metabolism;Metabolism;Metabolism	Global and overview maps;Endocrine system;Global and overview maps;Signal transduction;Carbohydrate metabolism;Cancers;Carbohydrate metabolism;Endocrine and metabolic diseases;Digestive system;Carbohydrate metabolism;Carbohydrate metabolism;Carbohydrate metabolism;Biosynthesis of other secondary metabolites	ko01100//Metabolic pathways;ko04910//Insulin signaling pathway;ko01200//Carbon metabolism;ko04066//HIF-1 signaling pathway;ko00010//Glycolysis / Gluconeogenesis;ko05230//Central carbon metabolism in cancer;ko00520//Amino sugar and nucleotide sugar metabolism;ko04930//Type II diabetes mellitus;ko04973//Carbohydrate digestion and absorption;ko00500//Starch and sucrose metabolism;ko00051//Fructose a…	K00844;K00844;K00844;K00844;K00844;K00844;K00844;K00844;K00844;K00844;K00844;K00844;K00844	-	-	-
ncbi_100526210	1844	2591	933	954	786	824	45.71	61.05	26.13	22.31	18.83	24.64	44.2967	21.9267	-1.01451	0.00236993	0.0497191	HOMER3	homer scaffolding protein 3, transcript variant X3	Environmental Information Processing;Organismal Systems	Signal transduction;Nervous system	ko04068//FoxO signaling pathway;ko04724//Glutamatergic synapse	K15010;K15010	-	-	-

## Sheet: TH-vs-TL.filter.annot
Supplement 3.3 Significant DEmRNAs were identified between TH and TL
id	TH-1_count	TH-2_count	TH-3_count	TL-1_count	TL-2_count	TL-3_count	TH-1_fpkm	TH-2_fpkm	TH-3_fpkm	TL-1_fpkm	TL-2_fpkm	TL-3_fpkm	TH_mean	TL_mean	log2(fc)	PValue	FDR	Symbol	Description	KEGG_A_class	KEGG_B_class	Pathway	K_ID	GO Component	GO Function	GO Process
MSTRG.18534	825	677	374	20689	9397	15616	62.3	53.1	33.34	1926.28	1086.59	1527.23	49.58	1513.37	4.93186	2.43e-44	2.68e-40	IGKV1D-39	immunoglobulin kappa variable region, partial [Sus scrofa]	-	-	-	-	-	-	-
ncbi_396996	4875	4469	2394	366	410	443	79.55	74.73	49.84	8.74	9.87	9.82	68.04	9.47667	-2.84393	1.69e-42	9.37e-39	TF	transferrin	Environmental Information Processing;Cellular Processes;Organismal Systems	Signal transduction;Cell growth and death;Digestive system	ko04066//HIF-1 signaling pathway;ko04216//Ferroptosis;ko04978//Mineral absorption	K14736;K14736;K14736	-	-	-
ncbi_100157235	109	114	92	735	1319	1263	1.46	1.58	1.58	14.45	26.18	23.09	1.54	21.24	3.78578	4.86e-42	1.79e-38	ITIH3	inter-alpha-trypsin inhibitor heavy chain 3	-	-	-	-	-	-	-
ncbi_396982	4602	4253	2340	371	437	483	245.33	232.32	159.16	28.94	34.38	34.97	212.27	32.7633	-2.69575	5.48e-40	1.52e-36	C4BPA	complement component 4 binding protein, alpha	Organismal Systems;Human Diseases	Immune system;Infectious diseases	ko04610//Complement and coagulation cascades;ko05133//Pertussis	K04002;K04002	-	-	-
ncbi_110260201	3591	2915	1978	472	556	590	49.02	40.78	34.45	9.43	11.2	10.94	41.4167	10.5233	-1.97662	2.15e-26	4.77e-23	PSCA	prostate stem cell antigen	-	-	-	-	-	-	-
ncbi_100625566	775	685	701	119	121	111	22.18	20.08	25.59	4.98	5.11	4.31	22.6167	4.8	-2.23628	4.58e-21	8.44e-18	SMIM5	small integral membrane protein 5	-	-	-	-	-	-	-
ncbi_641342	1561	1414	835	221	147	204	11.25	10.43	7.7	2.32	1.5	1.96	9.79333	1.92667	-2.34569	2.09e-20	3.31e-17	NR1D1	nuclear receptor subfamily 1 group D member 1, transcript variant X1	Organismal Systems	Environmental adaptation	ko04710//Circadian rhythm	K03728	-	-	-
MSTRG.18528	165	150	50	2381	903	1573	15.6	14.48	6.07	329.22	125.92	201.78	12.05	218.973	4.18365	5.07e-20	7.01e-17	IGHV3-23	IgG heavy chain precursor [Sus scrofa]	-	-	-	-	-	-	-
ncbi_396781	44195	35381	22830	319207	140658	248056	1176.36	965.04	775.32	12432.5	5525.25	8966.97	972.24	8974.89	3.20651	1.45e-19	1.79e-16	LOC396781	IgG heavy chain	Environmental Information Processing;Environmental Information Processing;Human Diseases;Human Diseases;Human Diseases;Cellular Processes;Environmental Information Processing;Human Diseases;Organismal Systems;Human Diseases;Environmental Information Processing;Human Diseases;Human Diseases;Organismal Systems;Organismal Systems;Human Diseases;Human Diseases;Organismal Systems;Human Diseases;Organi…	Signal transduction;Signal transduction;Infectious diseases;Cancers;Infectious diseases;Transport and catabolism;Signal transduction;Infectious diseases;Immune system;Immune diseases;Signal transduction;Immune diseases;Infectious diseases;Immune system;Immune system;Cardiovascular diseases;Cardiovascular diseases;Immune system;Infectious diseases;Immune system;Immune diseases;Infectious diseases;…	ko04151//PI3K-Akt signaling pathway;ko04020//Calcium signaling pathway;ko05169//Epstein-Barr virus infection;ko05202//Transcriptional misregulation in cancers;ko05152//Tuberculosis;ko04145//Phagosome;ko04072//Phospholipase D signaling pathway;ko05162//Measles;ko04650//Natural killer cell mediated cytotoxicity;ko05322//Systemic lupus erythematosus;ko04064//NF-kappa B signaling pathway;ko05323//Rhe…	K06856;K06856;K06856;K06856;K06856;K06856;K06856;K06856;K06856;K06856;K06856;K06856;K06856;K06856;K06856;K06856;K06856;K06856;K06856;K06856;K06856;K06856;K06856;K06856;K06856;K06856;K06856	-	-	-
ncbi_100737727	1696	1311	1519	100	187	209	119	94.26	135.98	10.27	19.36	19.92	116.413	16.5167	-2.81726	1.39e-18	1.54e-15	HBM	hemoglobin subunit mu	-	-	-	-	-	-	-
ncbi_100038329	981	979	359	19314	4979	9466	53.71	54.93	25.06	1547.67	402.37	704.04	44.5667	884.693	4.31114	5.69e-17	5.72e-14	LOC100038329	immunoglobulin heavy variable 3-23	-	-	-	-	-	-	-
ncbi_100522721	364	412	250	603	678	693	2.64	2.99	2.29	6.42	7.24	6.88	2.64	6.84667	1.37486	3.44e-16	3.17e-13	RASGRP1	RAS guanyl releasing protein 1, transcript variant X1	Human Diseases;Environmental Information Processing;Environmental Information Processing;Organismal Systems;Organismal Systems	Cancers;Signal transduction;Signal transduction;Immune system;Immune system	ko05200//Pathways in cancer;ko04010//MAPK signaling pathway;ko04014//Ras signaling pathway;ko04611//Platelet activation;ko04660//T cell receptor signaling pathway	K04350;K04350;K04350;K04350;K04350	-	-	-
ncbi_445461	36872	35723	21571	6442	9173	8635	1574.81	1564.1	1183.19	408.48	605.44	524.67	1440.7	512.863	-1.49012	6.74e-16	5.74e-13	C1QA	complement C1q A chain	Human Diseases;Human Diseases;Organismal Systems;Human Diseases;Human Diseases;Human Diseases	Infectious diseases;Immune diseases;Immune system;Infectious diseases;Infectious diseases;Neurodegenerative diseases	ko05142//Chagas disease (American trypanosomiasis);ko05322//Systemic lupus erythematosus;ko04610//Complement and coagulation cascades;ko05133//Pertussis;ko05150//Staphylococcus aureus infection;ko05020//Prion diseases	K03986;K03986;K03986;K03986;K03986;K03986	-	-	-
ncbi_100038328	126	126	40	6526	723	2364	6.83	7.01	2.75	516.98	57.75	173.82	5.53	249.517	5.49571	1.14e-15	9e-13	LOC100038328	immunoglobulin heavy variable 3-23	-	-	-	-	-	-	-
ncbi_100125542	1229	1189	880	23399	5421	10586	67.32	66.71	61.49	1875.01	438.11	787.29	65.1733	1033.47	3.98707	2.71e-15	2e-12	LOC100125542	immunoglobulin heavy variable 3-23	-	-	-	-	-	-	-
MSTRG.4043	16076	13569	13597	226770	65695	115813	730.54	631.09	774.94	14767	4372.98	7071.8	712.19	8737.28	3.61685	6.16e-15	4.26e-12	IGKV2D-28	immunoglobulin kappa light chain [Felis catus]	-	-	-	-	GO:0031988//membrane-bounded vesicle;GO:0044421//extracellular region part	-	-
ncbi_445536	38	32	14	1779	181	690	2.62	2.21	1.18	178.07	18.29	64.13	2.00333	86.83	5.43772	7.88e-15	5.13e-12	LOC445536	Ig heavy chain V region 914	-	-	-	-	-	-	-
ncbi_100516957	1408	1389	1148	269	362	407	13.94	13.76	14.42	3.87	5.07	5.5	14.04	4.81333	-1.54443	9.03e-15	5.55e-12	LOC100516957	adhesion G protein-coupled receptor E2-like, transcript variant X31	-	-	-	-	-	-	-
ncbi_397079	1970	1801	1424	575	585	608	34.7	32.51	32	14.82	15.21	14.54	33.07	14.8567	-1.15441	1.71e-14	9.98e-12	ADA2	adenosine deaminase 2	Metabolism;Metabolism	Global and overview maps;Nucleotide metabolism	ko01100//Metabolic pathways;ko00230//Purine metabolism	K19572;K19572	-	-	-
ncbi_396948	477	436	313	115	100	98	13.14	12.3	11	4.63	4.06	3.67	12.1467	4.12	-1.55984	2.03e-14	1.12e-11	HSD11B2	hydroxysteroid 11-beta dehydrogenase 2	Metabolism;Organismal Systems	Lipid metabolism;Excretory system	ko00140//Steroid hormone biosynthesis;ko04960//Aldosterone-regulated sodium reabsorption	K00071;K00071	-	-	-
ncbi_100520981	1284	1347	872	1703	2047	2162	15.63	15.54	13.17	30.04	33.84	34.11	14.78	32.6633	1.14403	5.11e-14	2.69e-11	NFKBIZ	NFKB inhibitor zeta	Human Diseases	Cancers	ko05202//Transcriptional misregulation in cancers	K14242	-	-	-
ncbi_100525263	2052	2043	998	314	428	380	29.25	29.84	18.15	6.55	9	7.36	25.7467	7.63667	-1.75337	5.86e-14	2.95e-11	FAXDC2	fatty acid hydroxylase domain containing 2, transcript variant X4	-	-	-	-	-	-	-
ncbi_100154721	1266	1251	725	152	278	208	118.44	119.93	86.54	20.81	38.38	26.43	108.303	28.54	-1.92402	1.1e-13	5.31e-11	ADIRF	adipogenesis regulatory factor	-	-	-	-	-	-	-
ncbi_110260633	2672	2755	1315	308	482	515	21.4	22.61	13.44	3.61	5.7	5.6	19.15	4.97	-1.94603	1.27e-13	5.84e-11	TEF	TEF, PAR bZIP transcription factor	-	-	-	-	-	-	-
ncbi_110258822	1269	1109	592	23248	4069	11038	56.12	50.28	33.41	1504.53	265.59	663.04	46.6033	811.053	4.12129	2.22e-13	9.83e-11	LOC110258822	uncharacterized LOC110258822	-	-	-	-	-	-	-
ncbi_100515955	1276	1122	916	327	245	291	8.72	7.85	7.98	3.27	2.47	2.7	8.18333	2.81333	-1.54041	3.84e-13	1.63e-10	PTPRU	protein tyrosine phosphatase, receptor type U, transcript variant X1	-	-	-	-	-	-	-
ncbi_100156239	19144	18798	11330	2035	3886	3885	373.23	374.02	282.42	57.76	111.04	102.54	343.223	90.4467	-1.92401	1.51e-12	6.21e-10	VSIG4	V-set and immunoglobulin domain containing 4	Organismal Systems	Immune system	ko04610//Complement and coagulation cascades	K19822	-	-	-
ncbi_100627707	214	143	104	366	396	384	3.4	2.34	2.11	8.53	9.3	8.29	2.61667	8.70667	1.73439	1.98e-12	7.81e-10	DHCR7	7-dehydrocholesterol reductase, transcript variant X1	Metabolism;Metabolism	Global and overview maps;Lipid metabolism	ko01100//Metabolic pathways;ko00100//Steroid biosynthesis	K00213;K00213	-	-	-
ncbi_100738620	173	207	143	358	330	341	2.15	2.64	2.27	6.52	6.06	5.76	2.35333	6.11333	1.37725	7.92e-12	3.02e-09	SPATS2	spermatogenesis associated serine rich 2, transcript variant X1	-	-	-	-	-	-	-
ncbi_100627444	871	847	653	281	252	283	30.59	30.47	29.24	14.46	13.08	13.52	30.1	13.6867	-1.13699	1.24e-11	4.57e-09	THYN1	thymocyte nuclear protein 1, transcript variant X1	-	-	-	-	-	-	-
ncbi_100190992	224	195	160	1701	562	963	12.72	11.35	11.6	141.37	47.11	74.29	11.89	87.59	2.88102	1.78e-11	6.19e-09	CD79A	CD79a molecule	Organismal Systems;Human Diseases	Immune system;Immune diseases	ko04662//B cell receptor signaling pathway;ko05340//Primary immunodeficiency	K06506;K06506	-	-	-
ncbi_396659	1919	1721	1202	2258	2646	2861	68.97	63.38	55.12	118.75	140.35	139.65	62.49	132.917	1.08882	1.79e-11	6.19e-09	CXCR4	C-X-C motif chemokine receptor 4	Human Diseases;Environmental Information Processing;Cellular Processes;Human Diseases;Cellular Processes;Environmental Information Processing;Organismal Systems;Organismal Systems;Organismal Systems;Organismal Systems	Cancers;Signaling molecules and interaction;Transport and catabolism;Infectious diseases;Cell motility;Signal transduction;Development;Immune system;Immune system;Immune system	ko05200//Pathways in cancer;ko04060//Cytokine-cytokine receptor interaction;ko04144//Endocytosis;ko05163//Human cytomegalovirus infection;ko04810//Regulation of actin cytoskeleton;ko04020//Calcium signaling pathway;ko04360//Axon guidance;ko04062//Chemokine signaling pathway;ko04670//Leukocyte transendothelial migration;ko04672//Intestinal immune network for IgA production	K04189;K04189;K04189;K04189;K04189;K04189;K04189;K04189;K04189;K04189	-	-	-
ncbi_100154352	82	89	73	173	164	188	1.59	1.76	1.77	4.92	4.75	4.85	1.70667	4.84	1.50383	1.99e-11	6.66e-09	SERPINI1	serpin family I member 1, transcript variant X1	-	-	-	-	-	-	-
ncbi_654325	530	506	383	15438	1460	6505	8.79	8.6	8.1	374.56	35.73	146.48	8.49667	185.59	4.44908	2.46e-11	8e-09	MMP9	matrix metallopeptidase 9	Human Diseases;Human Diseases;Human Diseases;Human Diseases;Human Diseases;Human Diseases;Organismal Systems;Organismal Systems;Organismal Systems;Environmental Information Processing;Human Diseases;Human Diseases;Organismal Systems;Human Diseases	Cancers;Cancers;Cancers;Infectious diseases;Cancers;Cardiovascular diseases;Endocrine system;Endocrine system;Immune system;Signal transduction;Cancers;Drug resistance;Immune system;Cancers	ko05200//Pathways in cancer;ko05205//Proteoglycans in cancer;ko05202//Transcriptional misregulation in cancers;ko05161//Hepatitis B;ko05206//MicroRNAs in cancer;ko05418//Fluid shear stress and atherosclerosis;ko04926//Relaxin signaling pathway;ko04915//Estrogen signaling pathway;ko04670//Leukocyte transendothelial migration;ko04668//TNF signaling pathway;ko05215//Prostate cancer;ko01522//Endocrin…	K01403;K01403;K01403;K01403;K01403;K01403;K01403;K01403;K01403;K01403;K01403;K01403;K01403;K01403	-	-	-
ncbi_100153585	961	912	848	121	249	180	14.54	14.14	16.37	2.68	5.56	3.7	15.0167	3.98	-1.91572	5.11e-11	1.61e-08	EGFL6	EGF like domain multiple 6	-	-	-	-	-	-	-
ncbi_100125343	757	630	681	62	139	147	34.94	30.24	41.85	4.39	10.44	9.53	35.6767	8.12	-2.13543	9.47e-11	2.91e-08	SNCG	synuclein gamma	-	-	-	-	-	-	-
MSTRG.18536	256	227	9	4075	2556	3299	16.27	14.85	1.1	395.16	294.85	338.18	10.74	342.73	4.99601	1.01e-10	3.02e-08	IGKV1D-39	immunoglobulin kappa variable region, partial [Sus scrofa]	-	-	-	-	-	-	-
ncbi_100518846	67995	60140	40505	13233	19333	19665	2504.8	2270.2	1903.6	713.19	1051.03	983.9	2226.2	916.04	-1.2811	1.24e-10	3.61e-08	C1QB	complement C1q B chain	Human Diseases;Human Diseases;Organismal Systems;Human Diseases;Human Diseases;Human Diseases	Infectious diseases;Immune diseases;Immune system;Infectious diseases;Infectious diseases;Neurodegenerative diseases	ko05142//Chagas disease (American trypanosomiasis);ko05322//Systemic lupus erythematosus;ko04610//Complement and coagulation cascades;ko05133//Pertussis;ko05150//Staphylococcus aureus infection;ko05020//Prion diseases	K03987;K03987;K03987;K03987;K03987;K03987	-	-	-
ncbi_397336	865	1036	600	1455	3066	2816	25.15	30.83	21.72	60.94	129.25	110.54	25.9	100.243	1.95248	1.53e-10	4.33e-08	RGS1	regulator of G protein signaling 1, transcript variant X1	-	-	-	-	-	-	-
ncbi_100156262	2207	2398	1252	603	498	476	30.06	33.42	20.69	12.17	10.27	9.11	28.0567	10.5167	-1.41567	1.7e-10	4.71e-08	PAPSS2	3'-phosphoadenosine 5'-phosphosulfate synthase 2, transcript variant X1	Metabolism;Metabolism;Metabolism;Metabolism	Global and overview maps;Nucleotide metabolism;Metabolism of other amino acids;Energy metabolism	ko01100//Metabolic pathways;ko00230//Purine metabolism;ko00450//Selenocompound metabolism;ko00920//Sulfur metabolism	K13811;K13811;K13811;K13811	-	-	-
ncbi_100516292	777	914	431	1695	1316	1603	3.64	4.32	2.59	11.77	9.09	10.25	3.51667	10.37	1.56014	1.99e-10	5.38e-08	IKZF3	IKAROS family zinc finger 3, transcript variant X1	-	-	-	-	-	-	-
MSTRG.18378	472	436	467	6951	1440	3156	43.01	40.27	47.13	836.37	189.43	355.14	43.47	460.313	3.40452	2.08e-10	5.48e-08	IGKV2-40	immunoglobulin kappa variable region, partial [Sus scrofa]	-	-	-	-	-	-	-
MSTRG.18532	472	388	618	16186	1780	6068	39.24	33.16	73.16	2143.43	222.11	732.18	48.52	1032.57	4.41152	2.33e-10	6e-08	IGKV2D-28	immunoglobulin kappa variable region, partial [Sus scrofa]	-	-	-	-	-	-	-
ncbi_100153033	882	1024	721	1317	1479	1375	7.32	8.71	7.63	15.99	18.11	15.49	7.88667	16.53	1.0676	3.97e-10	9.88e-08	STK17B	serine/threonine kinase 17b	-	-	-	-	-	-	-
ncbi_100155282	3978	3890	3286	555	1021	1087	102.87	103.08	108.42	21	38.97	38.18	104.79	32.7167	-1.6794	4.02e-10	9.88e-08	PLAC9	placenta specific 9	-	-	-	-	-	-	-
ncbi_449524	405	342	248	3580	1446	1035	13.29	11.5	10.41	171.98	70.11	46.13	11.7333	96.0733	3.03352	4.16e-10	1e-07	BPIFA1	BPI fold containing family A member 1	-	-	-	-	-	-	-
ncbi_100511446	1424	1669	753	2406	2432	2687	9.18	11.03	6.17	22.25	23.22	23.63	8.79333	23.0333	1.38924	4.58e-10	1.08e-07	RASGRP3	RAS guanyl releasing protein 3, transcript variant X3	Human Diseases;Environmental Information Processing;Environmental Information Processing;Environmental Information Processing;Organismal Systems	Cancers;Signal transduction;Signal transduction;Signal transduction;Immune system	ko05200//Pathways in cancer;ko04010//MAPK signaling pathway;ko04014//Ras signaling pathway;ko04015//Rap1 signaling pathway;ko04662//B cell receptor signaling pathway	K12362;K12362;K12362;K12362;K12362	-	-	-
ncbi_110261743	154	142	133	325	287	287	2.2	2.08	2.42	6.78	6.05	5.57	2.23333	6.13333	1.45747	5.55e-10	1.28e-07	LOC110261743	uncharacterized LOC110261743	-	-	-	-	-	-	-
ncbi_100511386	1004	906	654	39	146	140	20.86	19.27	17.61	1.18	4.51	3.93	19.2467	3.20667	-2.58546	7.61e-10	1.72e-07	TRNP1	TMF1-regulated nuclear protein 1	-	-	-	-	-	-	-
ncbi_100518594	330	317	170	78	60	59	6.79	6.68	4.46	2.35	1.82	1.65	5.97667	1.94	-1.62328	7.92e-10	1.75e-07	CUNH9orf116	chromosome unknown C9orf116 homolog, transcript variant X2	-	-	-	-	-	-	-
ncbi_100157885	188	227	140	300	303	328	1.14	1.4	1.08	2.65	2.7	2.69	1.20667	2.68	1.15121	8.52e-10	1.85e-07	SETDB2	SET domain bifurcated 2, transcript variant X5	Metabolism	Amino acid metabolism	ko00310//Lysine degradation	K18494	-	-	-
ncbi_100156452	208	182	168	311	359	451	2.42	2.2	2.5	5.31	6.22	7.18	2.37333	6.23667	1.39386	1.01e-09	2.16e-07	OLFML2B	olfactomedin like 2B, transcript variant X3	-	-	-	-	-	-	-
ncbi_100514270	520	489	512	143	142	132	25.82	24.21	32.47	9.75	10.09	8.34	27.5	9.39333	-1.54972	1.08e-09	2.25e-07	MORN5	MORN repeat containing 5, transcript variant X3	-	-	-	-	-	-	-
ncbi_100522389	332	333	248	97	85	67	10.74	9.57	9.86	5.28	4.14	2.92	10.0567	4.11333	-1.28977	1.11e-09	2.26e-07	CCDC153	coiled-coil domain containing 153, transcript variant X3	-	-	-	-	-	-	-
MSTRG.18529	182	190	99	3381	436	1210	14.34	15.38	10.01	390.84	50.87	129.78	13.2433	190.497	3.84643	1.12e-09	2.26e-07	IGHV3-23	immunoglobulin heavy chain, partial [Sus scrofa]	-	-	-	-	-	-	-
ncbi_445460	79605	70900	43253	17037	23132	23688	2625.49	2396.06	1820.2	822.53	1126.21	1061.01	2280.58	1003.25	-1.18472	1.23e-09	2.42e-07	C1QC	complement C1q C chain	Human Diseases;Human Diseases;Organismal Systems;Human Diseases;Human Diseases;Human Diseases	Infectious diseases;Immune diseases;Immune system;Infectious diseases;Infectious diseases;Neurodegenerative diseases	ko05142//Chagas disease (American trypanosomiasis);ko05322//Systemic lupus erythematosus;ko04610//Complement and coagulation cascades;ko05133//Pertussis;ko05150//Staphylococcus aureus infection;ko05020//Prion diseases	K03988;K03988;K03988;K03988;K03988;K03988	-	-	-
ncbi_100622140	773	752	422	188	222	175	14.48	14.57	10.09	5.08	6.12	4.46	13.0467	5.22	-1.32156	1.33e-09	2.59e-07	OSCP1	organic solute carrier partner 1, transcript variant X1	-	-	-	-	-	-	-
ncbi_100512773	5448	4960	3036	1077	1564	1607	31.54	29.42	22.42	9.12	13.36	12.63	27.7933	11.7033	-1.24782	1.75e-09	3.34e-07	PPL	periplakin, transcript variant X1	-	-	-	-	-	-	-
ncbi_102159735	555	580	265	86	134	119	8.02	8.71	4.81	1.85	2.82	2.25	7.18	2.30667	-1.63817	1.83e-09	3.37e-07	DRC1	dynein regulatory complex subunit 1, transcript variant X1	-	-	-	-	-	-	-
ncbi_100152327	15571	13007	14236	182231	38557	85139	697.58	597.13	813.72	11945.8	2549.17	5180.04	702.81	6558.35	3.22213	1.83e-09	3.37e-07	LOC100152327	immunoglobulin lambda-like polypeptide 5	-	-	-	-	-	-	-
ncbi_100525400	1321	1229	810	316	425	447	15.03	14.16	11.84	5.34	7.12	6.99	13.6767	6.48333	-1.07691	1.91e-09	3.46e-07	ZDHHC1	zinc finger DHHC-type containing 1, transcript variant X3	-	-	-	-	-	-	-
ncbi_100155423	9331	11066	4522	935	1951	1807	89.46	108.1	53.27	12.85	26.69	22.9	83.61	20.8133	-2.00617	2.03e-09	3.62e-07	FKBP5	FK506 binding protein 5	Organismal Systems	Endocrine system	ko04915//Estrogen signaling pathway	K09571	-	-	-
ncbi_100525915	876	807	369	172	164	133	24.66	23.05	13.26	6.84	6.64	5.05	20.3233	6.17667	-1.71824	3e-09	5.26e-07	CCDC78	coiled-coil domain containing 78, transcript variant X1	-	-	-	-	-	-	-
ncbi_100155942	617	601	332	161	162	133	12.11	12.08	8.31	4.62	4.69	3.54	10.8333	4.28333	-1.33867	3.64e-09	6.3e-07	CFAP157	cilia and flagella associated protein 157	-	-	-	-	-	-	-
ncbi_100154053	369	467	205	7950	880	2619	3.62	4.68	2.56	114.62	12.78	35.01	3.62	54.1367	3.90254	4.36e-09	7.42e-07	LOC100154053	SLAM family member 7, transcript variant X1	-	-	-	-	-	-	-
ncbi_733603	131	115	568	130534	2709	41423	7.35	6.53	40.11	10571.1	221.07	3113.74	17.9967	4635.31	8.00879	4.77e-09	8e-07	SAA3	serum amyloid A-3 protein	-	-	-	-	-	-	-
ncbi_100512063	313	259	288	3499	734	1624	11.11	9.42	13.05	181.79	38.46	78.31	11.1933	99.52	3.15235	5.96e-09	9.85e-07	POU2AF1	POU class 2 associating factor 1	-	-	-	-	-	-	-
ncbi_396827	1318	1074	3080	204	169	204	117.82	98.38	351.28	26.68	22.29	24.77	189.16	24.58	-2.94405	6.28e-09	1.02e-06	MT-2B	metallothionein-2A	Organismal Systems	Digestive system	ko04978//Mineral absorption	K14739	-	-	-
MSTRG.12577	179	169	148	40	55	40	4.78	4.62	5.04	1.56	2.17	1.45	4.81333	1.72667	-1.47905	6.91e-09	1.11e-06	LAGE3	PREDICTED: EKC/KEOPS complex subunit LAGE3-like [Sus scrofa]	-	-	-	-	-	-	-
ncbi_100154284	369	415	258	1623	681	1067	2.45	2.76	2.16	15.5	6.58	9.49	2.45667	10.5233	2.09882	7.4e-09	1.17e-06	PRDM1	PR/SET domain 1, transcript variant X2	-	-	-	-	-	-	-
ncbi_110256133	828	832	462	251	232	230	12.65	13.01	9.01	5.59	5.22	4.74	11.5567	5.18333	-1.15677	8.54e-09	1.33e-06	DRC3	dynein regulatory complex subunit 3, transcript variant X1	-	-	-	-	-	-	-
ncbi_100522482	1039	853	1325	11833	3203	5839	46.93	39.48	76.36	782.12	213.52	358.2	54.2567	451.28	3.05615	9.03e-09	1.39e-06	MZB1	marginal zone B and B1 cell specific protein	-	-	-	-	-	-	-
ncbi_100152350	204	214	167	594	363	414	4.1	4.4	4.28	17.45	10.76	11.29	4.26	13.1667	1.62796	2.4e-08	3.64e-06	BLNK	B-cell linker	Organismal Systems;Environmental Information Processing;Organismal Systems;Human Diseases	Development;Signal transduction;Immune system;Immune diseases	ko04380//Osteoclast differentiation;ko04064//NF-kappa B signaling pathway;ko04662//B cell receptor signaling pathway;ko05340//Primary immunodeficiency	K07371;K07371;K07371;K07371	-	-	-
ncbi_654406	5570	5377	5612	840	1705	1411	154.61	152.84	198.52	34.09	69.75	53.16	168.657	52.3333	-1.68829	2.44e-08	3.65e-06	AKR1CL1	aldo-keto reductase family 1, member C-like 1	-	-	-	-	-	-	-
ncbi_397110	100	128	50	219	200	193	3.86	5.17	2.67	12.43	11.63	9.78	3.9	11.28	1.53222	2.63e-08	3.83e-06	SCG5	secretogranin V	-	-	-	-	-	-	-
ncbi_100156614	151	172	90	653	276	402	1.73	2.02	1.32	10.96	4.67	6.26	1.69	7.29667	2.11021	2.8e-08	4.02e-06	KCNA3	potassium voltage-gated channel subfamily A member 3	-	-	-	-	-	-	-
ncbi_100621076	1679	2260	1326	474	658	673	12.82	17.6	12.86	5.26	7.52	7	14.4267	6.59333	-1.12966	3.29e-08	4.6e-06	NR1D2	nuclear receptor subfamily 1 group D member 2, transcript variant X1	-	-	-	-	-	-	-
ncbi_110258926	285	236	164	62	83	74	6.93	5.88	5.09	2.22	2.96	2.43	5.96667	2.53667	-1.23399	3.88e-08	5.37e-06	LOC110258926	PI-PLC X domain-containing protein 1-like	-	-	-	-	-	-	-
ncbi_100154160	125	157	73	1582	282	566	2.16	2.78	1.61	39.96	7.18	13.27	2.18333	20.1367	3.20522	3.96e-08	5.41e-06	PSAT1	phosphoserine aminotransferase 1	Metabolism;Metabolism;Metabolism;Metabolism;Metabolism	Global and overview maps;Global and overview maps;Global and overview maps;Amino acid metabolism;Metabolism of cofactors and vitamins	ko01100//Metabolic pathways;ko01200//Carbon metabolism;ko01230//Biosynthesis of amino acids;ko00260//Glycine, serine and threonine metabolism;ko00750//Vitamin B6 metabolism	K00831;K00831;K00831;K00831;K00831	-	-	-
ncbi_100154450	71	72	44	317	126	195	1.28	1.33	1.01	8.56	3.35	4.84	1.20667	5.58333	2.2101	4.08e-08	5.51e-06	FCRLA	Fc receptor like A, transcript variant X1	-	-	-	-	-	-	-
ncbi_106508649	217	274	114	737	408	501	1.54	1.99	1.04	7.67	4.31	4.86	1.52333	5.61333	1.88163	4.17e-08	5.55e-06	GCNT1	glucosaminyl (N-acetyl) transferase 1, core 2, transcript variant X4	Metabolism;Metabolism	Global and overview maps;Glycan biosynthesis and metabolism	ko01100//Metabolic pathways;ko00512//Mucin type O-glycan biosynthesis	K00727;K00727	-	-	-
ncbi_100155620	120	147	115	196	254	246	2.07	2.6	2.54	4.96	6.48	5.78	2.40333	5.74	1.25601	4.65e-08	6.12e-06	SLC19A2	solute carrier family 19 member 2	Organismal Systems	Digestive system	ko04977//Vitamin digestion and absorption	K14610	-	-	-
ncbi_100271930	247	253	177	291	364	371	4.72	4.96	4.32	8.14	10.27	9.64	4.66667	9.35	1.00257	4.93e-08	6.42e-06	IL7R	interleukin 7 receptor	Human Diseases;Environmental Information Processing;Environmental Information Processing;Environmental Information Processing;Environmental Information Processing;Organismal Systems;Human Diseases	Cancers;Signal transduction;Signaling molecules and interaction;Signal transduction;Signal transduction;Immune system;Immune diseases	ko05200//Pathways in cancer;ko04151//PI3K-Akt signaling pathway;ko04060//Cytokine-cytokine receptor interaction;ko04630//Jak-STAT signaling pathway;ko04068//FoxO signaling pathway;ko04640//Hematopoietic cell lineage;ko05340//Primary immunodeficiency	K05072;K05072;K05072;K05072;K05072;K05072;K05072	-	-	-
ncbi_100511898	302	254	271	1131	557	760	9.13	7.82	10.53	50.25	25.01	31.14	9.16	35.4667	1.95304	5.18e-08	6.67e-06	CD79B	CD79b molecule	Organismal Systems	Immune system	ko04662//B cell receptor signaling pathway	K06507	-	-	-
ncbi_100144506	3379	2872	1960	880	1114	1178	116.18	96.06	86.44	42.23	54.06	51.11	99.56	49.1333	-1.01886	5.63e-08	7.08e-06	HPCAL1	hippocalcin like 1	-	-	-	-	-	-	-
ncbi_100521707	225	220	338	1024	672	1030	5.56	5.57	10.65	36.99	24.48	34.54	7.26	32.0033	2.14018	5.82e-08	7.24e-06	KCNE5	potassium voltage-gated channel subfamily E regulatory subunit 5	-	-	-	-	-	-	-
ncbi_100521178	177	208	115	52	53	42	4.82	5.8	3.99	2.07	2.13	1.55	4.87	1.91667	-1.34532	6.97e-08	8.42e-06	PPP1R32	protein phosphatase 1 regulatory subunit 32	-	-	-	-	-	-	-
ncbi_100153050	245	220	145	60	76	60	12.53	11.73	9.39	4.59	5.8	4.04	11.2167	4.81	-1.22154	7.07e-08	8.42e-06	C4H1orf194	chromosome 4 C1orf194 homolog, transcript variant X2	-	-	-	-	-	-	-
ncbi_414372	353	351	230	1538	600	871	6.03	6.14	5.01	38.43	15.13	20.21	5.72667	24.59	2.1023	7.08e-08	8.42e-06	CCR2	C-C motif chemokine receptor 2	Environmental Information Processing;Organismal Systems	Signaling molecules and interaction;Immune system	ko04060//Cytokine-cytokine receptor interaction;ko04062//Chemokine signaling pathway	K04177;K04177	-	-	-
ncbi_100156354	4314	3942	2786	18256	6919	10537	56.24	52.66	46.34	348.23	133.11	186.55	51.7467	222.63	2.10511	7.36e-08	8.66e-06	TXNDC5	thioredoxin domain containing 5	Genetic Information Processing	Folding, sorting and degradation	ko04141//Protein processing in endoplasmic reticulum	K13984	-	-	-
ncbi_448855	176	142	69	488	247	374	8.06	6.68	4.04	32.8	16.74	23.33	6.26	24.29	1.95613	8.33e-08	9.7e-06	ISG20	interferon stimulated exonuclease gene 20, transcript variant X4	-	-	-	-	-	-	-
ncbi_445467	4291	3955	3307	16448	7108	10173	30.42	28.73	29.91	170.62	74.37	97.95	29.6867	114.313	1.94511	8.71e-08	1e-05	C4A	complement C4A (Rodgers blood group)	Human Diseases;Organismal Systems;Human Diseases;Human Diseases	Immune diseases;Immune system;Infectious diseases;Infectious diseases	ko05322//Systemic lupus erythematosus;ko04610//Complement and coagulation cascades;ko05133//Pertussis;ko05150//Staphylococcus aureus infection	K03989;K03989;K03989;K03989	-	-	-
ncbi_110256072	970	1026	943	213	351	332	4.84	5.24	5.97	1.52	2.57	2.22	5.35	2.10333	-1.34686	9.43e-08	1.08e-05	TLCD2	TLC domain containing 2, transcript variant X1	-	-	-	-	-	-	-
ncbi_100037286	265	219	192	321	570	541	3.56	3.11	3.43	7.06	11.54	10.69	3.36667	9.76333	1.53605	1.12e-07	1.26e-05	ARNTL	aryl hydrocarbon receptor nuclear translocator like	Human Diseases;Organismal Systems;Organismal Systems	Infectious diseases;Nervous system;Environmental adaptation	ko05168//Herpes simplex infection;ko04728//Dopaminergic synapse;ko04710//Circadian rhythm	K02296;K02296;K02296	-	-	-
ncbi_100514063	899	1120	782	63	227	187	13.73	17.54	15.25	1.41	5.12	3.88	15.5067	3.47	-2.15988	1.18e-07	1.31e-05	UGT2B31	UDP-glucuronosyltransferase 2B31	Metabolism;Human Diseases;Metabolism;Metabolism;Metabolism;Metabolism;Metabolism;Metabolism;Metabolism;Metabolism	Global and overview maps;Cancers;Xenobiotics biodegradation and metabolism;Metabolism of cofactors and vitamins;Lipid metabolism;Xenobiotics biodegradation and metabolism;Xenobiotics biodegradation and metabolism;Metabolism of cofactors and vitamins;Carbohydrate metabolism;Carbohydrate metabolism	ko01100//Metabolic pathways;ko05204//Chemical carcinogenesis;ko00983//Drug metabolism - other enzymes;ko00830//Retinol metabolism;ko00140//Steroid hormone biosynthesis;ko00980//Metabolism of xenobiotics by cytochrome P450;ko00982//Drug metabolism - cytochrome P450;ko00860//Porphyrin and chlorophyll metabolism;ko00040//Pentose and glucuronate interconversions;ko00053//Ascorbate and aldarate metabo…	K00699;K00699;K00699;K00699;K00699;K00699;K00699;K00699;K00699;K00699	-	-	-
ncbi_100157144	302	310	251	1689	530	1011	4.72	4.97	5.01	38.66	12.24	21.48	4.9	24.1267	2.29977	1.21e-07	1.33e-05	DUSP5	dual specificity phosphatase 5	Environmental Information Processing	Signal transduction	ko04010//MAPK signaling pathway	K04459	-	-	-
ncbi_110261062	399	345	248	124	107	132	11.11	9.8	8.81	5.04	4.39	4.99	9.90667	4.80667	-1.04336	1.37e-07	1.48e-05	NAT14	N-acetyltransferase 14 (putative), transcript variant X1	-	-	-	-	-	-	-
ncbi_100516698	375	495	305	89	151	114	2.86	3.87	2.99	1	1.7	1.19	3.24	1.29667	-1.32119	1.5e-07	1.6e-05	CFAP70	cilia and flagella associated protein 70, transcript variant X3	-	-	-	-	-	-	-
ncbi_100736962	1797	1631	424	64	205	179	51.96	48.33	15.66	2.7	8.74	7.03	38.65	6.15667	-2.65025	1.58e-07	1.64e-05	LOC100736962	liver carboxylesterase	-	-	-	-	-	-	-
ncbi_100156548	933	1020	643	290	393	346	5.7	6.01	4.35	2.15	2.56	2.68	5.35333	2.46333	-1.11983	1.61e-07	1.66e-05	ZHX3	zinc fingers and homeoboxes 3	-	-	-	-	-	-	-
ncbi_100155169	85	107	127	328	254	288	1.47	1.9	2.8	8.34	6.52	6.78	2.05667	7.21333	1.81036	1.74e-07	1.78e-05	CD200R1	CD200 receptor 1	Human Diseases	Infectious diseases	ko05167//Kaposi sarcoma-associated herpesvirus infection	K21668	-	-	-
ncbi_100511003	705	702	422	1198	896	1011	6.66	6.75	5.11	16.55	12.48	13.01	6.17333	14.0133	1.18268	1.91e-07	1.92e-05	UHRF1	ubiquitin like with PHD and ring finger domains 1, transcript variant X3	-	-	-	-	-	-	-
ncbi_100158140	1987	2134	535	225	287	311	9.11	9.95	3.09	1.52	1.93	1.87	7.38333	1.77333	-2.05781	2.09e-07	2.08e-05	CFAP46	cilia and flagella associated protein 46, transcript variant X1	-	-	-	-	-	-	-
ncbi_100521577	105	96	59	195	144	161	1.46	1.27	1.03	3.9	2.85	2.91	1.25333	3.22	1.36129	2.18e-07	2.15e-05	KIF18B	kinesin family member 18B, transcript variant X1	-	-	-	-	-	-	-
ncbi_100522045	3520	3668	747	160	421	359	25.21	27.04	7.01	1.69	4.53	3.54	19.7533	3.25333	-2.60211	2.47e-07	2.37e-05	HAVCR2	hepatitis A virus cellular receptor 2, transcript variant X1	-	-	-	-	-	-	-
MSTRG.9873	253	245	246	352	2024	1774	1.94	1.92	2.41	3.95	22.89	18.46	2.09	15.1	2.85297	2.93e-07	2.79e-05	--	IL-23, partial [Sus scrofa]	-	-	-	-	-	-	-
ncbi_106504176	67	89	81	596	177	277	2.71	3.68	4.01	34.68	10.08	15.11	3.46667	19.9567	2.52525	3.1e-07	2.93e-05	EAF2	ELL associated factor 2, transcript variant X1	-	-	-	-	-	-	-
ncbi_397479	231	247	227	340	574	554	1.54	1.69	1.93	3.32	5.66	5.02	1.72	4.66667	1.43998	3.32e-07	3.11e-05	NR4A3	nuclear receptor subfamily 4 group A member 3	Human Diseases	Cancers	ko05202//Transcriptional misregulation in cancers	K08559	-	-	-
ncbi_110260206	195	167	133	275	235	284	3.82	3.35	3.32	7.88	6.8	7.56	3.49667	7.41333	1.08414	3.35e-07	3.11e-05	PTP4A3	protein tyrosine phosphatase type IVA, member 3, transcript variant X1	-	-	-	-	-	-	-
ncbi_100622126	117	122	55	148	209	217	1.84	1.96	1.1	3.4	4.84	4.63	1.63333	4.29	1.39316	3.42e-07	3.16e-05	CX3CR1	C-X3-C motif chemokine receptor 1	Environmental Information Processing;Organismal Systems	Signaling molecules and interaction;Immune system	ko04060//Cytokine-cytokine receptor interaction;ko04062//Chemokine signaling pathway	K04192;K04192	-	-	-
ncbi_397195	810	891	927	269	290	295	20.71	23.34	30.24	10.06	10.94	10.24	24.7633	10.4133	-1.24977	3.48e-07	3.19e-05	ADM	adrenomedullin	-	-	-	-	-	-	-
ncbi_100512144	374	322	217	508	421	509	5.89	5.22	4.37	11.73	9.8	10.92	5.16	10.8167	1.06781	3.54e-07	3.21e-05	CPXM1	carboxypeptidase X, M14 family member 1, transcript variant X2	-	-	-	-	-	-	-
ncbi_100125962	124	97	69	745	188	346	3.11	2.49	2.2	27.3	6.95	11.77	2.6	15.34	2.56071	3.6e-07	3.23e-05	LAG3	lymphocyte activating 3	-	-	-	-	-	-	-
ncbi_396955	329	348	225	380	406	499	7.45	7.92	6.28	14.09	14.22	16.65	7.21667	14.9867	1.05428	4.45e-07	3.91e-05	AURKB	aurora kinase B	-	-	-	-	-	-	-
ncbi_100515999	8205	6602	7647	513	1784	1592	592.44	488.51	704.4	54.19	190.06	156.1	595.117	133.45	-2.15687	4.6e-07	3.97e-05	SCGB3A1	secretoglobin family 3A member 1, transcript variant X1	-	-	-	-	-	-	-
ncbi_100155269	309	324	153	1016	468	631	4.41	4.69	2.71	20.75	9.63	11.89	3.93667	14.09	1.83963	4.82e-07	4.13e-05	LY9	lymphocyte antigen 9, transcript variant X1	-	-	-	-	-	-	-
ncbi_397563	48	37	35	63	116	151	1.56	1.23	1.45	3	5.57	6.67	1.41333	5.08	1.84573	5.26e-07	4.44e-05	HTR1B	5-hydroxytryptamine receptor 1B	Environmental Information Processing;Environmental Information Processing;Organismal Systems;Organismal Systems	Signaling molecules and interaction;Signal transduction;Nervous system;Sensory system	ko04080//Neuroactive ligand-receptor interaction;ko04024//cAMP signaling pathway;ko04726//Serotonergic synapse;ko04742//Taste transduction	K04153;K04153;K04153;K04153	-	-	-
ncbi_100158159	334	321	138	72	70	49	10.39	10.23	5.48	3.28	3.21	2.07	8.7	2.85333	-1.60837	5.46e-07	4.57e-05	MORN3	MORN repeat containing 3	-	-	-	-	-	-	-
ncbi_110260624	228	152	110	1066	292	582	3.22	2.2	1.98	22.03	6.09	11.16	2.46667	13.0933	2.4082	6.47e-07	5.3e-05	TNFRSF13C	TNF receptor superfamily member 13C, transcript variant X1	Human Diseases;Environmental Information Processing;Environmental Information Processing;Organismal Systems;Human Diseases	Infectious diseases;Signaling molecules and interaction;Signal transduction;Immune system;Immune diseases	ko05166//HTLV-I infection;ko04060//Cytokine-cytokine receptor interaction;ko04064//NF-kappa B signaling pathway;ko04672//Intestinal immune network for IgA production;ko05340//Primary immunodeficiency	K05151;K05151;K05151;K05151;K05151	-	-	-
ncbi_100627341	802	779	429	198	253	284	17.7	17.38	11.95	6.49	8.2	8.52	15.6767	7.73667	-1.01883	6.92e-07	5.55e-05	ACAD8	acyl-CoA dehydrogenase family member 8	Metabolism;Metabolism	Global and overview maps;Amino acid metabolism	ko01100//Metabolic pathways;ko00280//Valine, leucine and isoleucine degradation	K11538;K11538	-	-	-
ncbi_100520041	242	224	248	56	85	69	3.12	2.94	4.12	1.14	1.67	1.24	3.39333	1.35	-1.32974	8.86e-07	7.05e-05	USP2	ubiquitin specific peptidase 2, transcript variant X9	-	-	-	-	-	-	-
ncbi_100626199	497	482	209	65	117	119	9.5	10.01	5.68	2.24	3.67	3.85	8.39667	3.25333	-1.3679	9.08e-07	7.18e-05	LOC100626199	retinol dehydrogenase 16, transcript variant X1	Metabolism;Metabolism	Global and overview maps;Metabolism of cofactors and vitamins	ko01100//Metabolic pathways;ko00830//Retinol metabolism	K11154;K11154	-	-	-
ncbi_100155721	291	277	180	67	102	63	7.87	7.39	6.02	2.52	3.82	2.18	7.09333	2.84	-1.32057	9.21e-07	7.23e-05	C5H22orf23	chromosome 5 C22orf23 homolog, transcript variant X5	-	-	-	-	-	-	-
ncbi_102158193	105	70	47	162	121	190	3.3	2.27	1.88	7.45	5.63	8.12	2.48333	7.06667	1.50875	1e-06	7.78e-05	LOC102158193	tumor necrosis factor receptor superfamily member 6-like	-	-	-	-	-	-	-
ncbi_397561	12380	10207	9019	13300	19872	21871	58.94	49.8	54.79	92.66	139.63	141.42	54.51	124.57	1.19236	1.01e-06	7.78e-05	FASN	fatty acid synthase	Metabolism;Organismal Systems;Environmental Information Processing;Metabolism;Metabolism	Global and overview maps;Endocrine system;Signal transduction;Global and overview maps;Lipid metabolism	ko01100//Metabolic pathways;ko04910//Insulin signaling pathway;ko04152//AMPK signaling pathway;ko01212//Fatty acid metabolism;ko00061//Fatty acid biosynthesis	K00665;K00665;K00665;K00665;K00665	-	-	-
ncbi_100307052	379	294	318	540	540	673	14.28	12.14	15.84	31.39	31.57	35.54	14.0867	32.8333	1.22083	1.04e-06	7.97e-05	SOCS1	suppressor of cytokine signaling 1	Environmental Information Processing;Human Diseases;Genetic Information Processing;Organismal Systems;Organismal Systems;Human Diseases;Organismal Systems;Human Diseases	Signal transduction;Cancers;Folding, sorting and degradation;Endocrine system;Development;Infectious diseases;Endocrine system;Endocrine and metabolic diseases	ko04630//Jak-STAT signaling pathway;ko05206//MicroRNAs in cancer;ko04120//Ubiquitin mediated proteolysis;ko04910//Insulin signaling pathway;ko04380//Osteoclast differentiation;ko05145//Toxoplasmosis;ko04917//Prolactin signaling pathway;ko04930//Type II diabetes mellitus	K04694;K04694;K04694;K04694;K04694;K04694;K04694;K04694	-	-	-
ncbi_100514231	112	134	61	32	19	21	5.3	6.5	3.69	2.22	1.33	1.35	5.16333	1.63333	-1.66048	1.13e-06	8.65e-05	GSTM3	glutathione S-transferase mu 3	Human Diseases;Human Diseases;Human Diseases;Human Diseases;Human Diseases;Metabolism;Metabolism;Metabolism;Metabolism	Cancers;Cancers;Cardiovascular diseases;Drug resistance;Cancers;Xenobiotics biodegradation and metabolism;Metabolism of other amino acids;Xenobiotics biodegradation and metabolism;Xenobiotics biodegradation and metabolism	ko05200//Pathways in cancer;ko05225//Hepatocellular carcinoma;ko05418//Fluid shear stress and atherosclerosis;ko01524//Platinum drug resistance;ko05204//Chemical carcinogenesis;ko00983//Drug metabolism - other enzymes;ko00480//Glutathione metabolism;ko00980//Metabolism of xenobiotics by cytochrome P450;ko00982//Drug metabolism - cytochrome P450	K00799;K00799;K00799;K00799;K00799;K00799;K00799;K00799;K00799	-	-	-
ncbi_100169745	231	164	77	24	32	45	16.67	12.13	7.09	2.53	3.41	4.41	11.9633	3.45	-1.79395	1.18e-06	8.95e-05	CRABP1	cellular retinoic acid binding protein 1	-	-	-	-	-	-	-
ncbi_100524395	1193	1119	537	301	243	173	51.11	49.12	29.35	18.87	15.36	10.06	43.1933	14.7633	-1.54879	1.34e-06	0.000101104	C12H17orf97	chromosome 12 C17orf97 homolog	-	-	-	-	-	-	-
ncbi_100153851	431	474	239	128	150	123	3.61	4.07	2.28	1.54	1.74	1.61	3.32	1.63	-1.02631	1.49e-06	0.000109312	FANK1	fibronectin type III and ankyrin repeat domains 1, transcript variant X1	-	-	-	-	-	-	-
ncbi_100519392	449	483	241	136	136	105	3.51	3.87	2.4	1.56	1.57	1.12	3.26	1.41667	-1.20237	1.52e-06	0.000110661	RAB36	RAB36, member RAS oncogene family	-	-	-	-	-	-	-
ncbi_100312961	126	126	66	558	186	287	2.86	2.93	1.91	18.52	6.23	8.84	2.56667	11.1967	2.1251	1.72e-06	0.000124353	ASNS	asparagine synthetase (glutamine-hydrolyzing)	Metabolism;Metabolism	Global and overview maps;Amino acid metabolism	ko01100//Metabolic pathways;ko00250//Alanine, aspartate and glutamate metabolism	K01953;K01953	-	-	-
MSTRG.18552	1197	1044	660	17993	1658	3770	124.77	111.33	87.94	2723.68	242.1	505.35	108.013	1157.04	3.42116	1.87e-06	0.000133304	IGHV3-23	immunoglobulin heavy chain, partial [Sus scrofa]	-	-	-	-	-	-	-
ncbi_100154824	621	592	337	1237	763	934	6.23	6.09	4.32	18.17	11.3	12.73	5.54667	14.0667	1.34259	2.06e-06	0.000146403	MCM3	minichromosome maintenance complex component 3	Cellular Processes;Genetic Information Processing	Cell growth and death;Replication and repair	ko04110//Cell cycle;ko03030//DNA replication	K02541;K02541	-	-	-
ncbi_100153507	70	89	214	745	489	652	1.58	2.07	6.18	24.65	16.31	20.03	3.27667	20.33	2.63331	2.24e-06	0.000155723	TUBB2B	tubulin, beta 2B class IIb	Cellular Processes;Cellular Processes	Transport and catabolism;Cellular community - eukaryotes	ko04145//Phagosome;ko04540//Gap junction	K07375;K07375	-	-	-
ncbi_100525890	371	287	171	63	101	89	5.84	4.63	3.44	1.45	2.35	1.9	4.63667	1.9	-1.28709	2.25e-06	0.000155841	FAM198A	family with sequence similarity 198 member A	-	-	-	-	-	-	-
ncbi_100514564	2699	2167	2487	860	729	564	72.75	59.63	87.12	33.81	29.04	20.22	73.1667	27.69	-1.40182	2.49e-06	0.000169921	CAPS	calcyphosine, transcript variant 1	-	-	-	-	-	-	-
ncbi_100739115	722	737	623	170	276	290	6.51	6.81	7.16	2.24	3.67	3.56	6.82667	3.15667	-1.11278	2.54e-06	0.000172157	WISP1	WNT1 inducible signaling pathway protein 1, transcript variant X1	Environmental Information Processing	Signal transduction	ko04310//Wnt signaling pathway	K22471	-	-	-
ncbi_100157318	403	505	339	515	895	813	6.96	8.85	7.3	13.04	22.86	19.11	7.70333	18.3367	1.25118	2.85e-06	0.000192331	APOD	apolipoprotein D, transcript variant X1	-	-	-	-	-	-	-
ncbi_100516954	2061	2271	1985	556	861	866	14.5	16.37	17.81	5.72	8.94	8.27	16.2267	7.64333	-1.08609	2.88e-06	0.000193341	SPON1	spondin 1	-	-	-	-	-	-	-
ncbi_100155895	995	1014	523	2633	1314	1718	8.76	9.12	5.97	34.32	17.48	20.92	7.95	24.24	1.60836	2.9e-06	0.000193341	ARRDC4	arrestin domain containing 4, transcript variant X1	-	-	-	-	-	-	-
ncbi_100621002	148	154	56	263	222	234	2.25	2.33	1.06	5.58	4.9	4.81	1.88	5.09667	1.43882	2.92e-06	0.000193576	CNR2	cannabinoid receptor 2, transcript variant X1	Environmental Information Processing	Signaling molecules and interaction	ko04080//Neuroactive ligand-receptor interaction	K04278	-	-	-
ncbi_100529254	339	285	286	97	119	121	19	16.37	20.45	7.96	9.84	9.21	18.6067	9.00333	-1.04729	3.14e-06	0.000204548	EIF4EBP3	eukaryotic translation initiation factor 4E binding protein 3	Genetic Information Processing	Translation	ko03013//RNA transport	K18645	-	-	-
ncbi_102165492	526	500	459	829	744	743	8.81	8.58	9.8	20.31	18.38	16.89	9.06333	18.5267	1.03149	3.19e-06	0.000206543	LPXN	leupaxin	-	-	-	-	-	-	-
ncbi_100739146	553	546	240	124	159	138	3.21	3.25	1.78	1.05	1.36	1.09	2.74667	1.16667	-1.23529	3.26e-06	0.000209863	TTLL9	tubulin tyrosine ligase like 9	-	-	-	-	-	-	-
ncbi_100157364	372	452	333	140	145	98	16.2	19.86	17.68	8.51	8.92	5.56	17.9133	7.66333	-1.22499	3.41e-06	0.000217779	FAM216B	family with sequence similarity 216 member B	-	-	-	-	-	-	-
ncbi_100525104	521	582	344	745	652	662	1.94	2.12	1.5	4.69	3.51	3.52	1.85333	3.90667	1.07582	3.54e-06	0.000224993	REL	REL proto-oncogene, NF-kB subunit, transcript variant X1	Environmental Information Processing;Human Diseases;Human Diseases	Signal transduction;Cancers;Cancers	ko04014//Ras signaling pathway;ko05203//Viral carcinogenesis;ko05202//Transcriptional misregulation in cancers	K09254;K09254;K09254	-	-	-
ncbi_100514708	1019	827	569	1406	1078	1287	25.71	21.36	18.26	51.9	40.13	44.09	21.7767	45.3733	1.05906	3.9e-06	0.000245422	2021-09-01	septin 1	Human Diseases	Infectious diseases	ko05100//Bacterial invasion of epithelial cells	K13737	-	-	-
ncbi_100152534	96	138	66	876	178	312	4.75	7.05	4.18	63.42	13.07	20.97	5.32667	32.4867	2.60854	3.93e-06	0.000245685	C1H15orf48	chromosome 1 C15orf48 homolog, transcript variant X2	-	-	-	-	-	-	-
ncbi_100518636	1324	1658	1848	3086	3434	3590	16.41	21.06	29.22	55.96	62.8	60.42	22.23	59.7267	1.42587	3.99e-06	0.000247901	GJA1	gap junction protein alpha 1	Cellular Processes;Human Diseases	Cellular community - eukaryotes;Cardiovascular diseases	ko04540//Gap junction;ko05412//Arrhythmogenic right ventricular cardiomyopathy (ARVC)	K07372;K07372	-	-	-
ncbi_100524882	458	447	318	953	574	711	3.66	3.66	3.24	11.14	6.76	7.71	3.52	8.53667	1.2781	4.04e-06	0.000249599	PRSS12	protease, serine 12	-	-	-	-	-	-	-
ncbi_397046	1294	1039	422	58	216	179	23.19	19.04	9.62	1.52	5.71	4.36	17.2833	3.86333	-2.16146	4.19e-06	0.000257536	MYOC	myocilin	-	-	-	-	-	-	-
ncbi_100157139	309	269	139	468	351	433	4.51	4.02	2.59	10.01	7.57	8.59	3.70667	8.72333	1.23476	4.26e-06	0.000257628	CERCAM	cerebral endothelial cell adhesion molecule, transcript variant X2	-	-	-	-	-	-	-
ncbi_396953	166	172	189	463	299	377	1.76	1.87	2.56	7.2	4.69	5.44	2.06333	5.77667	1.48526	4.26e-06	0.000257628	PLK1	polo like kinase 1, transcript variant X2	Environmental Information Processing;Cellular Processes;Cellular Processes;Organismal Systems	Signal transduction;Cell growth and death;Cell growth and death;Endocrine system	ko04068//FoxO signaling pathway;ko04110//Cell cycle;ko04114//Oocyte meiosis;ko04914//Progesterone-mediated oocyte maturation	K06631;K06631;K06631;K06631	-	-	-
ncbi_102162202	1180	1255	156	129	68	84	26.15	28.5	4.42	4.19	2.23	2.53	19.69	2.98333	-2.72247	4.37e-06	0.000261452	LOC102162202	histone H2B type 2-E	Human Diseases;Human Diseases;Human Diseases	Cancers;Substance dependence;Immune diseases	ko05203//Viral carcinogenesis;ko05034//Alcoholism;ko05322//Systemic lupus erythematosus	K11252;K11252;K11252	-	-	-
ncbi_396598	8387	7379	9921	1502	2590	2892	204.56	184.42	308.72	53.6	93.22	95.79	232.567	80.87	-1.52397	4.42e-06	0.000262784	GPX3	glutathione peroxidase 3	Organismal Systems;Metabolism;Metabolism	Endocrine system;Lipid metabolism;Metabolism of other amino acids	ko04918//Thyroid hormone synthesis;ko00590//Arachidonic acid metabolism;ko00480//Glutathione metabolism	K00432;K00432;K00432	-	-	-
ncbi_397156	1084	1088	829	2586	1555	1654	31.51	31.45	29.73	107.39	66.05	65.5	30.8967	79.6467	1.36616	5.04e-06	0.0002968	IL2RG	interleukin 2 receptor subunit gamma	Human Diseases;Environmental Information Processing;Human Diseases;Environmental Information Processing;Cellular Processes;Environmental Information Processing;Human Diseases;Organismal Systems;Organismal Systems;Human Diseases;Human Diseases	Cancers;Signal transduction;Infectious diseases;Signaling molecules and interaction;Transport and catabolism;Signal transduction;Infectious diseases;Immune system;Immune system;Immune diseases;Immune diseases	ko05200//Pathways in cancer;ko04151//PI3K-Akt signaling pathway;ko05166//HTLV-I infection;ko04060//Cytokine-cytokine receptor interaction;ko04144//Endocytosis;ko04630//Jak-STAT signaling pathway;ko05162//Measles;ko04659//Th17 cell differentiation;ko04658//Th1 and Th2 cell differentiation;ko05321//Inflammatiory bowel disease (IBD);ko05340//Primary immunodeficiency	K05070;K05070;K05070;K05070;K05070;K05070;K05070;K05070;K05070;K05070;K05070	-	-	-
ncbi_100156043	379	283	251	76	113	128	12.93	9.87	10.9	3.78	5.67	5.94	11.2333	5.13	-1.13076	5.47e-06	0.000319926	CIB2	calcium and integrin binding family member 2	-	-	-	-	-	-	-
ncbi_100155947	363	348	286	1439	546	743	5.66	5.36	5.61	32.97	12.44	15.35	5.54333	20.2533	1.86933	5.85e-06	0.000340567	DERL3	derlin 3, transcript variant X1	Genetic Information Processing	Folding, sorting and degradation	ko04141//Protein processing in endoplasmic reticulum	K13989	-	-	-
ncbi_100523699	389	350	112	66	68	57	7.4	6.82	2.71	1.83	1.9	1.47	5.64333	1.73333	-1.703	6.01e-06	0.000346297	CFAP73	cilia and flagella associated protein 73, transcript variant X3	-	-	-	-	-	-	-
ncbi_100514068	116	135	142	1149	197	563	1.61	1.92	2.51	23.35	4.03	10.61	2.01333	12.6633	2.653	6.07e-06	0.000346511	LOC100514068	CMRF35-like molecule 6, transcript variant X1	-	-	-	-	-	-	-
ncbi_100525749	154	147	130	323	205	269	2.81	2.75	3.02	8.62	5.52	6.66	2.86	6.93333	1.27753	6.09e-06	0.000346511	CDT1	chromatin licensing and DNA replication factor 1	-	-	-	-	-	-	-
ncbi_397591	1433	1360	976	2302	1606	1966	12.48	12.14	10.85	29.34	20.64	23.26	11.8233	24.4133	1.04603	6.21e-06	0.000348639	NPC1	NPC intracellular cholesterol transporter 1	Cellular Processes;Organismal Systems	Transport and catabolism;Digestive system	ko04142//Lysosome;ko04979//Cholesterol metabolism	K12385;K12385	-	-	-
ncbi_397623	5348	4660	2141	1386	1096	1321	31.02	26.5	15.81	11.55	9.41	10.98	24.4433	10.6467	-1.19904	6.37e-06	0.000354848	SIGLEC1	sialic acid binding Ig like lectin 1	Environmental Information Processing	Signaling molecules and interaction	ko04514//Cell adhesion molecules (CAMs)	K06548	-	-	-
ncbi_397052	1129	1496	939	101	378	256	22.44	30.32	23.82	2.79	10.89	6.9	25.5267	6.86	-1.89572	6.38e-06	0.000354848	SULT1E1	sulfotransferase family 1E, estrogen-preferring, member 1	Metabolism	Lipid metabolism	ko00140//Steroid hormone biosynthesis	K01016	-	-	-
ncbi_100155368	1337	1496	793	233	433	470	11.91	13.66	9.02	3.04	5.69	5.69	11.53	4.80667	-1.26228	6.42e-06	0.000355175	JPH1	junctophilin 1, transcript variant X1	-	-	-	-	-	-	-
ncbi_100512418	93	107	142	32	23	19	4.59	5.7	8.51	2.42	1.7	1.18	6.26667	1.76667	-1.82667	6.56e-06	0.000359072	CD164L2	CD164 molecule like 2, transcript variant X1	-	-	-	-	-	-	-
ncbi_100512660	185	222	99	38	58	60	2.28	2.94	1.71	1.05	1.2	1.03	2.31	1.09333	-1.07916	6.59e-06	0.000359072	CCDC113	coiled-coil domain containing 113	-	-	-	-	-	-	-
ncbi_100625252	11506	12538	15705	55034	25992	33204	308.63	344.63	537.48	2160.03	1028.89	1209.57	396.913	1466.16	1.88515	6.68e-06	0.000362134	JCHAIN	joining chain of multimeric IgA and IgM	-	-	-	-	-	-	-
ncbi_100522635	206	262	367	845	661	754	3.09	4.27	7.28	19.79	15.22	16.07	4.88	17.0267	1.80284	6.74e-06	0.000363474	GPR183	G protein-coupled receptor 183, transcript variant X1	-	-	-	-	-	-	-
ncbi_100316853	487	518	402	1359	713	868	5.56	6.04	5.86	22.78	12.11	13.28	5.82	16.0567	1.46408	6.83e-06	0.00036662	RRM2	ribonucleotide reductase regulatory subunit M2, transcript variant X1	Metabolism;Metabolism;Metabolism;Cellular Processes;Metabolism;Metabolism	Global and overview maps;Nucleotide metabolism;Nucleotide metabolism;Cell growth and death;Xenobiotics biodegradation and metabolism;Metabolism of other amino acids	ko01100//Metabolic pathways;ko00230//Purine metabolism;ko00240//Pyrimidine metabolism;ko04115//p53 signaling pathway;ko00983//Drug metabolism - other enzymes;ko00480//Glutathione metabolism	K10808;K10808;K10808;K10808;K10808;K10808	-	-	-
ncbi_100158057	221	164	68	30	28	45	6.89	5.22	2.67	1.34	1.3	1.82	4.92667	1.48667	-1.72853	6.86e-06	0.00036662	ASB9	ankyrin repeat and SOCS box containing 9	-	-	-	-	-	-	-
ncbi_102167403	367	395	194	114	100	71	8.64	9.51	5.79	3.94	3.48	2.28	7.98	3.23333	-1.30337	7.07e-06	0.000374378	AK8	adenylate kinase 8, transcript variant X1	Metabolism;Metabolism;Metabolism	Global and overview maps;Nucleotide metabolism;Metabolism of cofactors and vitamins	ko01100//Metabolic pathways;ko00230//Purine metabolism;ko00730//Thiamine metabolism	K00939;K00939;K00939	-	-	-
ncbi_100499566	471	462	345	166	94	83	13.87	14.1	13.3	7.61	4.28	3.57	13.7567	5.15333	-1.41655	7.5e-06	0.000395175	DNAJB13	DnaJ heat shock protein family (Hsp40) member B13	-	-	-	-	-	-	-
ncbi_100038004	480	566	252	842	620	742	9.03	9.96	5.19	20.43	14.08	17.13	8.06	17.2133	1.09467	8.5e-06	0.000438751	EGR2	early growth response 2	Human Diseases;Human Diseases;Human Diseases;Organismal Systems	Infectious diseases;Cancers;Infectious diseases;Immune system	ko05166//HTLV-I infection;ko05203//Viral carcinogenesis;ko05161//Hepatitis B;ko04625//C-type lectin receptor signaling pathway	K12496;K12496;K12496;K12496	-	-	-
MSTRG.17251	49	36	29	67	61	95	3.73	2.81	2.82	7.47	6.86	9.83	3.12	8.05333	1.36804	8.7e-06	0.000445578	--	T cell receptor beta, partial [Sus scrofa]	-	-	-	-	-	-	-
ncbi_100628102	1429	1306	508	327	278	332	19.01	17.8	8.62	6.36	5.46	6	15.1433	5.94	-1.35015	9.47e-06	0.000482822	VILL	villin like	-	-	-	-	-	-	-
ncbi_100522415	375	346	375	78	136	136	6.42	6.07	8.19	1.95	3.43	3.16	6.89333	2.84667	-1.27593	9.65e-06	0.000487713	LARP6	La ribonucleoprotein domain family member 6	-	-	-	-	-	-	-
ncbi_100518560	234	200	80	43	50	34	5.68	4.98	2.48	1.53	1.79	1.12	4.38	1.48	-1.56533	9.72e-06	0.000488775	DCDC2B	doublecortin domain containing 2B	-	-	-	-	-	-	-
ncbi_100156146	465	444	465	4643	608	1946	3.83	3.74	4.88	55.91	7.38	21.75	4.15	28.3467	2.772	9.92e-06	0.000496722	ADAM8	ADAM metallopeptidase domain 8	-	-	-	-	-	-	-
ncbi_100135049	108	123	85	221	139	201	3.26	3.78	3.47	10.04	6.18	7.71	3.50333	7.97667	1.18706	9.99e-06	0.000497744	SLA-DOB	MHC class II, DO beta	Human Diseases;Human Diseases;Human Diseases;Human Diseases;Environmental Information Processing;Cellular Processes;Organismal Systems;Human Diseases;Human Diseases;Organismal Systems;Human Diseases;Organismal Systems;Human Diseases;Organismal Systems;Human Diseases;Human Diseases;Human Diseases;Human Diseases;Human Diseases;Organismal Systems;Human Diseases;Human Diseases;Human Diseases	Infectious diseases;Infectious diseases;Infectious diseases;Infectious diseases;Signaling molecules and interaction;Transport and catabolism;Immune system;Immune diseases;Infectious diseases;Immune system;Immune diseases;Immune system;Immune diseases;Immune system;Cardiovascular diseases;Infectious diseases;Immune diseases;Infectious diseases;Endocrine and metabolic diseases;Immune system;Immune …	ko05166//HTLV-I infection;ko05168//Herpes simplex infection;ko05152//Tuberculosis;ko05164//Influenza A;ko04514//Cell adhesion molecules (CAMs);ko04145//Phagosome;ko04659//Th17 cell differentiation;ko05322//Systemic lupus erythematosus;ko05145//Toxoplasmosis;ko04658//Th1 and Th2 cell differentiation;ko05323//Rheumatoid arthritis;ko04640//Hematopoietic cell lineage;ko05321//Inflammatiory bowel dise…	K06752;K06752;K06752;K06752;K06752;K06752;K06752;K06752;K06752;K06752;K06752;K06752;K06752;K06752;K06752;K06752;K06752;K06752;K06752;K06752;K06752;K06752;K06752	-	-	-
ncbi_100520216	1115	1434	1028	166	433	368	6.79	8.95	7.99	1.48	3.89	3.04	7.91	2.80333	-1.49653	1.06e-05	0.000521926	LOC100520216	ATP-binding cassette sub-family A member 9, transcript variant X1	Environmental Information Processing	Membrane transport	ko02010//ABC transporters	K05651	-	-	-
ncbi_100154489	344	322	169	104	67	57	5.31	5.1	3.33	2.35	1.53	1.2	4.58	1.69333	-1.43548	1.16e-05	0.000562652	WDR38	WD repeat domain 38	-	-	-	-	-	-	-
ncbi_100518427	356	325	314	836	475	647	5.88	5.5	6.62	20.21	11.58	14.52	6	15.4367	1.36333	1.24e-05	0.000597011	MMP19	matrix metallopeptidase 19	-	-	-	-	-	-	-
MSTRG.6408	666	635	297	1005	746	950	10.34	10.03	6.39	25.49	19.33	22.4	8.92	22.4067	1.32881	1.26e-05	0.00060265	PCED1B	PREDICTED: PC-esterase domain-containing protein 1B-like [Sus scrofa]	-	-	-	-	-	-	-
ncbi_110260059	3167	2981	2037	298	856	871	44.92	43.33	36.86	6.18	17.92	16.78	41.7033	13.6267	-1.61373	1.27e-05	0.000605237	CYS1	cystin 1	-	-	-	-	-	-	-
ncbi_106505010	225	211	379	30	70	67	8.16	7.84	17.53	1.59	3.74	3.3	11.1767	2.87667	-1.95802	1.36e-05	0.000644277	LOC106505010	quinone oxidoreductase-like protein 2	-	-	-	-	-	-	-
ncbi_396845	5138	4900	3498	351	1335	1181	83.86	81.95	72.99	8.39	32.16	26.2	79.6	22.25	-1.83896	1.38e-05	0.000651591	TF	transferrin	Environmental Information Processing;Cellular Processes;Organismal Systems	Signal transduction;Cell growth and death;Digestive system	ko04066//HIF-1 signaling pathway;ko04216//Ferroptosis;ko04978//Mineral absorption	K14736;K14736;K14736	-	-	-
ncbi_100286811	348	382	297	140	127	92	6.93	7.79	7.54	4.08	3.73	2.49	7.42	3.43333	-1.11181	1.44e-05	0.000675922	SPAG6	sperm associated antigen 6	-	-	-	-	-	-	-
ncbi_100621938	827	831	378	233	249	260	20.61	21.43	12.09	8.57	9.42	9.02	18.0433	9.00333	-1.00293	1.45e-05	0.000681773	UBXN11	UBX domain protein 11, transcript variant X1	-	-	-	-	-	-	-
ncbi_733639	999	1036	1420	238	387	358	56.34	60.52	98.29	18.34	32.01	25.12	71.7167	25.1567	-1.51137	1.5e-05	0.000699924	ANG	angiogenin	-	-	-	-	-	-	-
ncbi_100511042	11799	10553	8913	1901	4067	3946	109.68	100.53	105.71	25.86	55.79	49.82	105.307	43.8233	-1.26483	1.62e-05	0.00074534	KIF1C	kinesin family member 1C	-	-	-	-	-	-	-
ncbi_100511860	2462	1978	1911	4081	2868	3552	96.19	79.19	95.26	233.3	165.36	188.46	90.2133	195.707	1.11728	1.87e-05	0.000837072	PTPRCAP	protein tyrosine phosphatase, receptor type C associated protein	-	-	-	-	-	-	-
ncbi_100627201	977	721	374	2597	1019	1654	5.97	4.51	2.92	23.21	9.19	13.72	4.46667	15.3733	1.78316	1.87e-05	0.000837072	SLC2A6	solute carrier family 2 member 6	-	-	-	-	-	-	-
ncbi_102167684	904	933	328	205	212	225	5.02	5.25	2.32	1.75	1.72	1.68	4.19667	1.71667	-1.28963	1.9e-05	0.000849458	C7H6orf132	chromosome 7 C6orf132 homolog, transcript variant X1	-	-	-	-	-	-	-
ncbi_100524123	118	101	65	110	234	261	2.34	2.05	1.64	3.19	6.84	7.02	2.01	5.68333	1.49954	1.94e-05	0.000863725	CXCR3	C-X-C motif chemokine receptor 3	Environmental Information Processing;Organismal Systems	Signaling molecules and interaction;Immune system	ko04060//Cytokine-cytokine receptor interaction;ko04062//Chemokine signaling pathway	K04188;K04188	-	-	-
ncbi_100514619	689	781	387	128	255	211	8.46	9.82	6.05	2.3	4.62	3.52	8.11	3.48	-1.22061	1.96e-05	0.000869398	C1H14orf37	chromosome 1 C14orf37 homolog	-	-	-	-	-	-	-
ncbi_100310802	252	282	167	1735	323	678	6.01	6.89	5.08	60.53	11.36	21.95	5.99333	31.28	2.38381	1.98e-05	0.000874751	STEAP4	STEAP4 metalloreductase	-	-	-	-	-	-	-
ncbi_102164536	168	127	213	36	50	47	12.49	9.89	20.79	3.44	5.1	4.56	14.39	4.36667	-1.72046	1.99e-05	0.000874938	AHSP	alpha hemoglobin stabilizing protein, transcript variant X1	-	-	-	-	-	-	-
ncbi_100515919	308	335	745	33499	1134	10161	8.29	9.24	25.59	1319.44	45.05	371.45	14.3733	578.647	5.33122	2.08e-05	0.000909436	CTSL	cathepsin L	Human Diseases;Cellular Processes;Cellular Processes;Human Diseases;Cellular Processes;Cellular Processes;Human Diseases;Organismal Systems	Cancers;Transport and catabolism;Cell growth and death;Cardiovascular diseases;Transport and catabolism;Transport and catabolism;Immune diseases;Immune system	ko05205//Proteoglycans in cancer;ko04145//Phagosome;ko04210//Apoptosis;ko05418//Fluid shear stress and atherosclerosis;ko04140//Autophagy - animal;ko04142//Lysosome;ko05323//Rheumatoid arthritis;ko04612//Antigen processing and presentation	K01365;K01365;K01365;K01365;K01365;K01365;K01365;K01365	-	-	-
ncbi_100144529	488	330	114	2217	507	1020	9.78	6.79	2.91	65.03	15	27.78	6.49333	35.9367	2.46843	2.1e-05	0.00091567	PHGDH	phosphoglycerate dehydrogenase	Metabolism;Metabolism;Metabolism;Metabolism	Global and overview maps;Global and overview maps;Global and overview maps;Amino acid metabolism	ko01100//Metabolic pathways;ko01200//Carbon metabolism;ko01230//Biosynthesis of amino acids;ko00260//Glycine, serine and threonine metabolism	K00058;K00058;K00058;K00058	-	-	-
ncbi_100620951	482	374	228	1860	545	853	10.34	8.24	6.23	58.35	17.29	24.82	8.27	33.4867	2.01763	2.22e-05	0.000950233	PYCR1	pyrroline-5-carboxylate reductase 1, transcript variant X1	-	-	-	-	-	-	-
ncbi_100525228	802	730	355	218	246	207	17.89	16.61	10.47	7.27	8.49	6.47	14.99	7.41	-1.01645	2.22e-05	0.000950233	TEKT2	tektin 2, transcript variant X2	-	-	-	-	-	-	-
ncbi_110256069	571	553	199	46	131	107	10.74	10.77	4.79	1.25	3.59	2.91	8.76667	2.58333	-1.76279	2.25e-05	0.000951717	DOC2B	double C2 domain beta, transcript variant X1	-	-	-	-	-	-	-
ncbi_100517651	292	291	224	501	346	417	3.54	3.63	3.46	8.88	6.17	6.86	3.54333	7.30333	1.04345	2.25e-05	0.000951717	RACGAP1	Rac GTPase activating protein 1, transcript variant X1	-	-	-	-	-	-	-
ncbi_102164100	1188	1360	592	3112	1535	1999	4.12	4.79	2.66	15.96	7.96	9.5	3.85667	11.14	1.53032	2.25e-05	0.000951717	MKI67	marker of proliferation Ki-67, transcript variant X9	-	-	-	-	-	-	-
ncbi_100621421	183	177	225	2400	229	908	3.76	3.71	5.97	74.28	6.93	26.01	4.48	35.74	2.99597	2.33e-05	0.000978053	LOC100621421	acidic mammalian chitinase-like, transcript variant X1	Metabolism;Metabolism	Global and overview maps;Carbohydrate metabolism	ko01100//Metabolic pathways;ko00520//Amino sugar and nucleotide sugar metabolism	K01183;K01183	-	-	-
ncbi_100520358	7035	6056	4194	699	1941	1892	45.43	40.07	34.55	6.6	18.5	16.59	40.0167	13.8967	-1.52586	2.35e-05	0.000979995	CDC42BPG	CDC42 binding protein kinase gamma	-	-	-	-	-	-	-
ncbi_100516223	780	776	478	49	204	174	46.3	47.2	36.2	4.26	17.87	14.03	43.2333	12.0533	-1.84271	2.43e-05	0.00101085	CCL14	C-C motif chemokine ligand 14	Environmental Information Processing;Organismal Systems	Signaling molecules and interaction;Immune system	ko04060//Cytokine-cytokine receptor interaction;ko04062//Chemokine signaling pathway	K21092;K21092	-	-	-
ncbi_100524076	1195	1136	482	324	306	253	8.33	8.05	4.21	3.24	3.11	2.35	6.86333	2.9	-1.24286	2.46e-05	0.00101369	VWA3A	von Willebrand factor A domain containing 3A, transcript variant X1	-	-	-	-	-	-	-
ncbi_100152737	133	161	122	503	206	290	1.35	1.67	1.59	7.53	3.08	4.03	1.53667	4.88	1.66708	2.51e-05	0.00103035	UGCG	UDP-glucose ceramide glucosyltransferase, transcript variant X1	Metabolism;Metabolism	Global and overview maps;Lipid metabolism	ko01100//Metabolic pathways;ko00600//Sphingolipid metabolism	K00720;K00720	-	-	-
ncbi_100516774	249	317	261	435	425	409	3.52	4.59	4.71	9	8.87	7.86	4.27333	8.57667	1.00506	2.53e-05	0.00103116	MTAP	methylthioadenosine phosphorylase	Metabolism;Metabolism	Global and overview maps;Amino acid metabolism	ko01100//Metabolic pathways;ko00270//Cysteine and methionine metabolism	K00772;K00772	-	-	-
ncbi_100515030	331	393	432	142	107	119	16.37	19.91	27.25	10.27	7.81	7.99	21.1767	8.69	-1.28505	2.72e-05	0.00108578	C6H19orf33	chromosome 6 C19orf33 homolog	-	-	-	-	-	-	-
ncbi_100154573	2406	2115	1380	509	894	801	33.81	31.83	22.61	9.22	18.72	11.77	29.4167	13.2367	-1.15209	2.79e-05	0.00110338	GMPR	guanosine monophosphate reductase, transcript variant X2	Metabolism	Nucleotide metabolism	ko00230//Purine metabolism	K00364	-	-	-
ncbi_397181	494	459	610	188	126	151	6.81	6.47	10.61	3.77	2.55	2.78	7.96333	3.03333	-1.39247	2.88e-05	0.00113379	SHMT1	serine hydroxymethyltransferase 1, transcript variant X6	Metabolism;Metabolism;Metabolism;Metabolism;Human Diseases;Metabolism;Metabolism	Global and overview maps;Global and overview maps;Global and overview maps;Amino acid metabolism;Drug resistance;Carbohydrate metabolism;Metabolism of cofactors and vitamins	ko01100//Metabolic pathways;ko01200//Carbon metabolism;ko01230//Biosynthesis of amino acids;ko00260//Glycine, serine and threonine metabolism;ko01523//Antifolate resistance;ko00630//Glyoxylate and dicarboxylate metabolism;ko00670//One carbon pool by folate	K00600;K00600;K00600;K00600;K00600;K00600;K00600	-	-	-
ncbi_100518499	137	186	98	257	202	210	1.15	1.42	1.02	3.01	2.29	2.05	1.19667	2.45	1.03376	2.99e-05	0.00116075	NFXL1	nuclear transcription factor, X-box binding like 1, transcript variant X1	-	-	-	-	-	-	-
ncbi_397613	1424	1549	697	432	504	402	18.34	20.43	11.45	8.14	9.57	7.03	16.74	8.24667	-1.02142	3.31e-05	0.00127125	DNAJA4	DnaJ heat shock protein family (Hsp40) member A4	-	-	-	-	-	-	-
ncbi_414376	463	407	175	420	1006	966	8.93	8.04	4.31	11.85	28.63	25.3	7.09333	21.9267	1.62815	3.34e-05	0.00127795	CXCR6	C-X-C motif chemokine receptor 6	Environmental Information Processing;Organismal Systems	Signaling molecules and interaction;Immune system	ko04060//Cytokine-cytokine receptor interaction;ko04062//Chemokine signaling pathway	K04191;K04191	-	-	-
MSTRG.14621	157	181	83	35	35	61	4.36	5.16	2.94	1.42	1.44	2.3	4.15333	1.72	-1.27186	3.6e-05	0.00136986	--	IL-23, partial [Sus scrofa]	-	-	-	-	-	-	-
ncbi_100515978	947	834	550	204	364	303	5.5	4.96	4.07	1.73	3.12	2.39	4.84333	2.41333	-1.00497	3.7e-05	0.00139981	ANGPT4	angiopoietin 4	Environmental Information Processing;Environmental Information Processing;Environmental Information Processing;Environmental Information Processing;Environmental Information Processing	Signal transduction;Signal transduction;Signal transduction;Signal transduction;Signal transduction	ko04151//PI3K-Akt signaling pathway;ko04010//MAPK signaling pathway;ko04014//Ras signaling pathway;ko04015//Rap1 signaling pathway;ko04066//HIF-1 signaling pathway	K05467;K05467;K05467;K05467;K05467	-	-	-
ncbi_100524545	1527	1526	1370	301	627	561	13.74	14.07	15.73	3.96	8.31	6.85	14.5133	6.37333	-1.18726	3.71e-05	0.00139981	PCSK6	proprotein convertase subtilisin/kexin type 6, transcript variant X1	-	-	-	-	-	-	-
ncbi_100518963	850	801	292	125	223	183	6.84	6.6	3	1.47	2.65	2	5.48	2.04	-1.42561	3.77e-05	0.00141229	TOGARAM2	TOG array regulator of axonemal microtubules 2	-	-	-	-	-	-	-
ncbi_100156912	240	291	96	1176	323	516	3.29	3.99	1.68	23.97	6.29	9.88	2.98667	13.38	2.16347	3.78e-05	0.00141229	SLAMF6	SLAM family member 6, transcript variant X2	-	-	-	-	-	-	-
ncbi_100516512	2526	2660	2014	469	1062	837	30.96	33.53	31.51	8.43	19.25	13.97	32	13.8833	-1.20472	3.83e-05	0.00142233	FAM107A	family with sequence similarity 107 member A	-	-	-	-	-	-	-
ncbi_414904	474	488	662	1471	948	1261	16.84	17.74	29.98	76.42	49.68	60.83	21.52	62.31	1.53379	3.87e-05	0.00143124	CXCL2	chemokine (C-X-C motif) ligand 2	Environmental Information Processing;Human Diseases;Organismal Systems;Organismal Systems;Environmental Information Processing;Organismal Systems;Human Diseases;Human Diseases	Signaling molecules and interaction;Infectious diseases;Immune system;Immune system;Signal transduction;Immune system;Infectious diseases;Infectious diseases	ko04060//Cytokine-cytokine receptor interaction;ko05167//Kaposi sarcoma-associated herpesvirus infection;ko04062//Chemokine signaling pathway;ko04621//NOD-like receptor signaling pathway;ko04668//TNF signaling pathway;ko04657//IL-17 signaling pathway;ko05132//Salmonella infection;ko05134//Legionellosis	K05505;K05505;K05505;K05505;K05505;K05505;K05505;K05505	-	-	-
MSTRG.7795	260	344	187	707	379	445	4.78	6.48	4.38	19.01	10.28	11.11	5.21333	13.4667	1.36911	3.9e-05	0.0014377	--	PREDICTED: purine nucleoside phosphorylase [Trichechus manatus latirostris]	-	-	-	-	-	-	-
ncbi_100516171	4560	4576	3089	880	1829	1553	76.88	79.06	66.45	21.71	45.51	35.56	74.13	34.26	-1.11353	3.93e-05	0.00144308	GPC3	glypican 3	Human Diseases	Cancers	ko05205//Proteoglycans in cancer	K08109	-	-	-
ncbi_100525926	259	251	78	948	294	538	3.98	3.95	1.53	21.31	6.66	11.22	3.15333	13.0633	2.05057	4.01e-05	0.0014531	SPIB	Spi-B transcription factor, transcript variant X1	-	-	-	-	-	-	-
ncbi_407739	266	224	128	83	63	56	10.58	9.13	6.49	4.83	3.7	3.02	8.73333	3.85	-1.18167	4.05e-05	0.00145842	SOX2	SRY-box 2	Environmental Information Processing;Cellular Processes	Signal transduction;Cellular community - eukaryotes	ko04390//Hippo signaling pathway;ko04550//Signaling pathways regulating pluripotency of stem cells	K16796;K16796	-	-	-
ncbi_100620701	1957	1832	1950	10222	2813	4804	34.83	33.17	44.82	267.96	74.38	117.4	37.6067	153.247	2.0268	4.08e-05	0.00146406	ECM1	extracellular matrix protein 1, transcript variant X1	-	-	-	-	-	-	-
ncbi_110258064	1975	2041	420	330	264	297	8.22	8.71	2.23	2	1.63	1.67	6.38667	1.76667	-1.85403	4.13e-05	0.00147969	CCDC187	coiled-coil domain containing 187, transcript variant X1	-	-	-	-	-	-	-
ncbi_100511986	712	780	506	1916	887	1205	6.24	6.87	5.34	24.81	11.4	14.57	6.15	16.9267	1.46064	4.22e-05	0.0015067	SEC24A	SEC24 homolog A, COPII coat complex component	Genetic Information Processing	Folding, sorting and degradation	ko04141//Protein processing in endoplasmic reticulum	K14007	-	-	-
ncbi_100626612	1631	1653	1532	430	708	709	43.99	45.36	52.56	17.1	27.91	25.54	47.3033	23.5167	-1.00826	4.51e-05	0.00159484	PRR15L	proline rich 15 like, transcript variant X1	-	-	-	-	-	-	-
MSTRG.16335	71	92	35	147	119	103	2.59	3.44	1.64	7.86	6.44	5.13	2.55667	6.47667	1.34099	4.79e-05	0.001684	--	hCG1648894, isoform CRA_a [Homo sapiens]	-	-	-	-	-	-	-
ncbi_100515380	763	758	320	219	215	207	9.9	10.07	5.3	4.16	4.12	3.65	8.42333	3.97667	-1.08283	4.96e-05	0.00173743	DRC7	dynein regulatory complex subunit 7	-	-	-	-	-	-	-
ncbi_733590	524	757	613	1424	957	1074	7.97	10.96	10.89	30.43	20.25	21.46	9.94	24.0467	1.27452	5.31e-05	0.00185201	MEF2C	myocyte enhancer factor 2C	Environmental Information Processing;Human Diseases;Environmental Information Processing;Organismal Systems;Human Diseases;Environmental Information Processing;Organismal Systems	Signal transduction;Cancers;Signal transduction;Endocrine system;Cardiovascular diseases;Signal transduction;Endocrine system	ko04010//MAPK signaling pathway;ko05202//Transcriptional misregulation in cancers;ko04022//cGMP - PKG signaling pathway;ko04921//Oxytocin signaling pathway;ko05418//Fluid shear stress and atherosclerosis;ko04371//Apelin signaling pathway;ko04928//Parathyroid hormone synthesis, secretion and action	K04454;K04454;K04454;K04454;K04454;K04454;K04454	-	-	-
ncbi_397422	598	609	1049	1785	1756	2147	30.68	32.02	68.66	134	132.95	149.59	43.7867	138.847	1.66493	5.81e-05	0.00201596	CCL2	chemokine (C-C motif) ligand 2	Environmental Information Processing;Human Diseases;Human Diseases;Organismal Systems;Human Diseases;Organismal Systems;Human Diseases;Human Diseases;Environmental Information Processing;Human Diseases;Human Diseases;Organismal Systems;Human Diseases	Signaling molecules and interaction;Infectious diseases;Infectious diseases;Immune system;Infectious diseases;Immune system;Cardiovascular diseases;Infectious diseases;Signal transduction;Endocrine and metabolic diseases;Immune diseases;Immune system;Infectious diseases	ko04060//Cytokine-cytokine receptor interaction;ko05163//Human cytomegalovirus infection;ko05168//Herpes simplex infection;ko04062//Chemokine signaling pathway;ko05164//Influenza A;ko04621//NOD-like receptor signaling pathway;ko05418//Fluid shear stress and atherosclerosis;ko05142//Chagas disease (American trypanosomiasis);ko04668//TNF signaling pathway;ko04933//AGE-RAGE signaling pathway in diab…	K14624;K14624;K14624;K14624;K14624;K14624;K14624;K14624;K14624;K14624;K14624;K14624;K14624	-	-	-
ncbi_100514288	467	488	495	187	181	123	14.38	15.2	19.71	8.51	8.41	5.37	16.43	7.43	-1.1449	5.85e-05	0.00202313	FAM92B	family with sequence similarity 92 member B	-	-	-	-	-	-	-
ncbi_100518243	276	194	197	476	289	437	2.75	1.98	2.5	6.92	4.24	5.89	2.41	5.68333	1.2377	6.04e-05	0.00207004	CCNF	cyclin F, transcript variant X1	-	-	-	-	-	-	-
ncbi_100623997	186	222	173	357	244	324	1.82	2.25	2.16	5.1	3.55	4.3	2.07667	4.31667	1.05565	6.04e-05	0.00207004	NCAPG2	non-SMC condensin II complex subunit G2, transcript variant X2	-	-	-	-	-	-	-
ncbi_100156873	1002	1152	716	1003	1790	1730	6.73	7.92	6.13	9.85	17.73	15.77	6.92667	14.45	1.06084	6.07e-05	0.00207146	FAM46A	family with sequence similarity 46 member A, transcript variant X1	-	-	-	-	-	-	-
ncbi_396951	42	52	37	86	79	63	1.62	1.88	1.98	4.64	4.19	3.4	1.82667	4.07667	1.15818	6.27e-05	0.0021264	PTHLH	parathyroid hormone like hormone	Organismal Systems	Endocrine system	ko04928//Parathyroid hormone synthesis, secretion and action	K22608	-	-	-
ncbi_100154627	357	282	291	621	414	538	5.56	4.49	5.88	14.51	9.81	11.66	5.31	11.9933	1.17545	6.31e-05	0.00213508	KIFC1	kinesin family member C1, transcript variant X2	-	-	-	-	-	-	-
ncbi_396593	385	451	404	1665	565	952	8.15	9.82	10.92	50.94	17.5	27.06	9.63	31.8333	1.72493	6.38e-05	0.00214415	PLA2G7	phospholipase A2 group VII, transcript variant 1	Metabolism;Metabolism	Global and overview maps;Lipid metabolism	ko01100//Metabolic pathways;ko00565//Ether lipid metabolism	K01062;K01062	-	-	-
ncbi_100518817	2655	2324	2861	53	530	488	50.57	45.4	69.57	1.47	14.95	12.67	55.18	9.69667	-2.50858	6.69e-05	0.00221641	ALAS2	5'-aminolevulinate synthase 2, transcript variant X2	Metabolism;Metabolism;Metabolism	Global and overview maps;Amino acid metabolism;Metabolism of cofactors and vitamins	ko01100//Metabolic pathways;ko00260//Glycine, serine and threonine metabolism;ko00860//Porphyrin and chlorophyll metabolism	K00643;K00643;K00643	-	-	-
ncbi_100144625	895	919	545	3721	1019	1756	9.24	9.58	6.18	60.94	15.04	27.88	8.33333	34.62	2.05464	6.73e-05	0.00222186	IRF4	interferon regulatory factor 4	Organismal Systems	Immune system	ko04659//Th17 cell differentiation	K09445	-	-	-
ncbi_397328	864	1036	701	5201	1040	2348	3.61	4.46	3.82	32.06	6.47	13.58	3.96333	17.37	2.13181	6.77e-05	0.00222838	VCAN	versican	Environmental Information Processing	Signaling molecules and interaction	ko04514//Cell adhesion molecules (CAMs)	K06793	-	-	-
ncbi_397221	2073	1806	1133	3766	2059	2860	27.21	23.73	19.72	74.76	39.84	51.95	23.5533	55.5167	1.23699	6.92e-05	0.00225771	ITGB7	integrin subunit beta 7, transcript variant X3	-	-	-	-	-	-	-
ncbi_100627778	375	327	207	54	132	96	6.68	6.05	4.74	1.38	3.45	2.36	5.82333	2.39667	-1.28082	6.98e-05	0.00227229	ARSE	arylsulfatase E (chondrodysplasia punctata 1)	-	-	-	-	-	-	-
ncbi_397105	321	349	192	1525	354	716	5.09	5.63	3.1	35.95	7.97	14.56	4.60667	19.4933	2.08119	7.13e-05	0.00231413	POU2F2	POU class 2 homeobox 2	-	-	-	-	-	-	-
ncbi_100155518	142	111	130	749	176	341	2.75	2.2	3.21	21.21	5.03	8.96	2.72	11.7333	2.10893	7.59e-05	0.00244725	MSC	musculin	-	-	-	-	-	-	-
ncbi_100525546	252	277	276	581	387	462	3.33	3.7	4.59	10.98	7.46	8.2	3.87333	8.88	1.19698	7.78e-05	0.0024934	TPX2	TPX2, microtubule nucleation factor, transcript variant X1	-	-	-	-	-	-	-
ncbi_100516337	1325	1191	412	311	264	247	23.79	21.95	9.3	8.16	7.11	6	18.3467	7.09	-1.37166	7.89e-05	0.00252381	CFAP52	cilia and flagella associated protein 52, transcript variant X1	-	-	-	-	-	-	-
ncbi_100516272	2960	2583	2637	528	1097	1107	42.22	37.75	47.99	11.03	23.09	21.45	42.6533	18.5233	-1.20331	8.39e-05	0.00265895	SIGLEC14	sialic acid binding Ig like lectin 14	-	-	-	-	-	-	-
ncbi_100624843	409	349	156	81	120	94	5.25	4.7	2.77	1.63	2.56	2.05	4.24	2.08	-1.02748	8.64e-05	0.00271575	SLC29A4	solute carrier family 29 member 4, transcript variant X1	-	-	-	-	-	-	-
ncbi_100620302	2664	2837	1302	150	663	588	29.03	31.68	18.1	2.39	10.66	8.7	26.27	7.25	-1.85736	9.01e-05	0.00281368	FIBIN	fin bud initiation factor homolog (zebrafish)	-	-	-	-	-	-	-
ncbi_493186	1899	1675	1478	6735	2148	3693	40.98	36.58	39.23	187.05	64.93	100.47	38.93	117.483	1.5935	9.03e-05	0.00281368	SOCS3	suppressor of cytokine signaling 3	Human Diseases;Human Diseases;Environmental Information Processing;Human Diseases;Genetic Information Processing;Organismal Systems;Organismal Systems;Human Diseases;Human Diseases;Environmental Information Processing;Organismal Systems;Organismal Systems;Human Diseases	Infectious diseases;Infectious diseases;Signal transduction;Endocrine and metabolic diseases;Folding, sorting and degradation;Endocrine system;Development;Infectious diseases;Endocrine and metabolic diseases;Signal transduction;Endocrine system;Endocrine system;Endocrine and metabolic diseases	ko05168//Herpes simplex infection;ko05164//Influenza A;ko04630//Jak-STAT signaling pathway;ko04932//Non-alcoholic fatty liver disease (NAFLD);ko04120//Ubiquitin mediated proteolysis;ko04910//Insulin signaling pathway;ko04380//Osteoclast differentiation;ko05160//Hepatitis C;ko04931//Insulin resistance;ko04668//TNF signaling pathway;ko04920//Adipocytokine signaling pathway;ko04917//Prolactin signal…	K04696;K04696;K04696;K04696;K04696;K04696;K04696;K04696;K04696;K04696;K04696;K04696;K04696	-	-	-
MSTRG.7957	939	754	951	279	314	394	48.04	39.53	62.08	20.89	23.71	27.38	49.8833	23.9933	-1.05592	9.09e-05	0.00282618	--	-	-	-	-	-	-	-	-
ncbi_106504774	156	168	129	275	209	206	1.23	1.36	1.36	3.27	2.46	2.26	1.31667	2.66333	1.01634	9.35e-05	0.0028799	CENPJ	centromere protein J, transcript variant X1	-	-	-	-	-	-	-
ncbi_100520933	299	298	326	458	482	517	17.01	17.37	23.66	38.12	40.46	39.94	19.3467	39.5067	1.03001	9.38e-05	0.0028799	CKS2	CDC28 protein kinase regulatory subunit 2	Human Diseases;Human Diseases	Cancers;Cancers	ko05200//Pathways in cancer;ko05222//Small cell lung cancer	K02219;K02219	-	-	-
ncbi_100622177	1130	1264	835	1999	1309	1540	13.82	15.83	13.16	35.92	24.01	25.71	14.27	28.5467	1.00034	0.000105249	0.00319882	TXNDC11	thioredoxin domain containing 11, transcript variant X1	-	-	-	-	-	-	-
ncbi_100511325	99	91	101	510	126	262	2.19	2.06	2.85	16.48	4.11	7.86	2.36667	9.48333	2.00254	0.000105568	0.00319973	SLAMF1	signaling lymphocytic activation molecule family member 1	Human Diseases	Infectious diseases	ko05162//Measles	K06536	-	-	-
ncbi_100522452	3829	3454	4802	424	1308	1248	31.67	29.19	50.52	5.12	16.05	14.02	37.1267	11.73	-1.66225	0.000108471	0.00326979	LRRC32	leucine rich repeat containing 32, transcript variant X1	-	-	-	-	-	-	-
MSTRG.15631	43	52	38	15	9	14	3.82	4.71	4.6	1.99	1.27	1.78	4.37667	1.68	-1.38137	0.000109004	0.00327692	--	-	-	-	-	-	-	-	-
ncbi_100738445	1303	1693	1307	389	661	626	5.91	7.39	7.06	2.47	4.1	3.58	6.78667	3.38333	-1.00426	0.000110945	0.00331725	SAMD12	sterile alpha motif domain containing 12, transcript variant X5	-	-	-	-	-	-	-
ncbi_100155072	427	507	220	123	169	121	7.24	8.78	4.72	3.06	4.21	2.81	6.91333	3.36	-1.04092	0.000119631	0.00353872	CFAP100	cilia and flagella associated protein 100, transcript variant X1	-	-	-	-	-	-	-
ncbi_100157147	1350	1234	841	4082	1442	2199	16.45	15.47	13.28	74.2	26.32	37.04	15.0667	45.8533	1.60567	0.000120053	0.00354173	SEMA4A	semaphorin 4A, transcript variant X1	Organismal Systems	Development	ko04360//Axon guidance	K06521	-	-	-
ncbi_100192434	132	124	139	301	193	232	2.97	2.85	3.98	9.89	6.4	7.08	3.26667	7.79	1.2538	0.000120661	0.00355019	ASF1B	anti-silencing function 1B histone chaperone	-	-	-	-	-	-	-
ncbi_110261140	361	296	349	136	118	131	15.28	12.84	18.84	8.42	7.37	7.53	15.6533	7.77333	-1.00986	0.00012189	0.00356738	TMEM35B	transmembrane protein 35B	-	-	-	-	-	-	-
ncbi_397639	6877	6483	3886	962	2384	2088	159.76	154.33	115.17	32.7	81.74	65.88	143.087	60.1067	-1.25129	0.000122436	0.00357391	EPHX1	epoxide hydrolase 1	Organismal Systems;Human Diseases;Metabolism	Digestive system;Cancers;Xenobiotics biodegradation and metabolism	ko04976//Bile secretion;ko05204//Chemical carcinogenesis;ko00980//Metabolism of xenobiotics by cytochrome P450	K01253;K01253;K01253	-	-	-
ncbi_100627971	2996	2716	1618	380	911	957	45.54	42.29	31.59	8.5	20.62	20.02	39.8067	16.38	-1.28107	0.0001237	0.00360129	SCNN1B	sodium channel epithelial 1 beta subunit, transcript variant X4	Organismal Systems;Organismal Systems	Sensory system;Excretory system	ko04742//Taste transduction;ko04960//Aldosterone-regulated sodium reabsorption	K04825;K04825	-	-	-
ncbi_100625290	14066	14537	4856	343	2428	2253	69.74	73.88	30.72	2.49	17.77	15.17	58.1133	11.81	-2.29886	0.000128626	0.00373488	ZBTB16	zinc finger and BTB domain containing 16, transcript variant X1	Human Diseases;Human Diseases;Human Diseases	Cancers;Cancers;Cancers	ko05200//Pathways in cancer;ko05202//Transcriptional misregulation in cancers;ko05221//Acute myeloid leukemia	K10055;K10055;K10055	-	-	-
ncbi_100520873	816	796	409	1628	841	1139	12.97	12.9	8.23	37.68	19.83	24.73	11.3667	27.4133	1.27007	0.000139767	0.00401621	IMPDH1	inosine monophosphate dehydrogenase 1, transcript variant X1	Metabolism;Metabolism;Metabolism	Global and overview maps;Nucleotide metabolism;Xenobiotics biodegradation and metabolism	ko01100//Metabolic pathways;ko00230//Purine metabolism;ko00983//Drug metabolism - other enzymes	K00088;K00088;K00088	-	-	-
ncbi_100286777	153	144	90	368	143	295	4.07	3.82	2.95	13.85	5.49	10.62	3.61333	9.98667	1.46667	0.000141664	0.00402888	CENPM	centromere protein M	-	-	-	-	-	-	-
ncbi_100514294	1494	1531	601	421	424	285	38.63	40.57	19.8	15.92	16.2	10.04	33	14.0533	-1.23155	0.000142666	0.00402907	UBXN10	UBX domain protein 10, transcript variant X1	-	-	-	-	-	-	-
ncbi_100622440	940	908	388	292	247	215	15.94	15.55	8.41	7.21	6.46	4.98	13.3	6.21667	-1.09721	0.000142764	0.00402907	CCDC17	coiled-coil domain containing 17, transcript variant X1	-	-	-	-	-	-	-
ncbi_102158732	10210	9499	6460	1448	3541	3433	201.41	192.34	166.41	41.28	102.13	90.96	186.72	78.1233	-1.25705	0.000143677	0.00404454	FXYD6	FXYD domain containing ion transport regulator 6, transcript variant X1	-	-	-	-	-	-	-
ncbi_100627326	376	348	343	668	459	566	9.73	9.3	11.37	25.64	17.62	20.16	10.1333	21.14	1.06087	0.000148824	0.00415767	SUSD3	sushi domain containing 3, transcript variant X1	-	-	-	-	-	-	-
ncbi_100522861	728	643	752	180	287	311	7.67	6.94	10.11	2.77	4.46	4.45	8.24	3.89333	-1.08164	0.000151022	0.00419893	LOC100522861	cytochrome c oxidase assembly protein COX19, transcript variant X2	Organismal Systems	Environmental adaptation	ko04714//Thermogenesis	K18183	-	-	-
ncbi_100621492	3688	3658	1994	552	1293	1174	34.8	35.23	24.33	7.91	18.05	15.35	31.4533	13.77	-1.19168	0.00015106	0.00419893	LOC100621492	serine/threonine-protein kinase SBK2, transcript variant X1	-	-	-	-	-	-	-
ncbi_100152851	533	672	330	1281	653	845	2.9	3.64	2.11	9.92	5.03	5.79	2.88333	6.91333	1.26164	0.000154482	0.00427297	CD84	CD84 molecule, transcript variant X3	-	-	-	-	-	-	-
ncbi_100514337	1087	1280	555	197	404	357	13.23	16.12	8.74	3.54	7.16	5.84	12.6967	5.51333	-1.20345	0.000154496	0.00427297	PRAM1	PML-RARA regulated adaptor molecule 1, transcript variant X1	-	-	-	-	-	-	-
ncbi_396919	504	540	487	993	659	794	5.1	5.59	6.42	14.51	10.77	11.15	5.70333	12.1433	1.09029	0.000155978	0.00429251	MAN1A1	mannosidase alpha class 1A member 1	Metabolism;Genetic Information Processing;Metabolism	Global and overview maps;Folding, sorting and degradation;Glycan biosynthesis and metabolism	ko01100//Metabolic pathways;ko04141//Protein processing in endoplasmic reticulum;ko00510//N-Glycan biosynthesis	K01230;K01230;K01230	-	-	-
ncbi_100154500	1773	1954	1292	6257	2043	3301	17.48	19.78	16.1	89.49	29.73	44.07	17.7867	54.43	1.61361	0.000157872	0.00433383	SAMHD1	SAM and HD domain containing deoxynucleoside triphosphate triphosphohydrolase 1	-	-	-	-	-	-	-
ncbi_100155231	491	427	1693	9731	1856	4431	11.43	10.18	50.27	331.4	63.75	140.06	23.96	178.403	2.89644	0.000167777	0.00456782	CHIA	chitinase, acidic	Metabolism;Metabolism	Global and overview maps;Carbohydrate metabolism	ko01100//Metabolic pathways;ko00520//Amino sugar and nucleotide sugar metabolism	K01183;K01183	-	-	-
ncbi_100513215	790	855	598	1331	915	1007	10.53	11.13	10.56	27.03	19.45	20.51	10.74	22.33	1.05599	0.000171361	0.00464649	RHOH	ras homolog family member H	Organismal Systems	Immune system	ko04670//Leukocyte transendothelial migration	K07873	-	-	-
ncbi_407066	154512	121856	253665	4239	36246	36066	11890.5	9609.33	24906.1	477.33	4116.37	3769.3	15468.6	2787.67	-2.47222	0.000173247	0.0046843	HBB	hemoglobin, beta	Human Diseases;Human Diseases	Infectious diseases;Infectious diseases	ko05144//Malaria;ko05143//African trypanosomiasis	K13823;K13823	-	-	-
ncbi_110257620	4914	4710	2008	7839	5044	6565	92.63	90.97	48.3	216.21	140.31	168.07	77.3	174.863	1.17769	0.000173991	0.0046843	GIMAP1	GTPase, IMAP family member 1, transcript variant X1	-	-	-	-	-	-	-
ncbi_100240723	356	291	292	43	135	89	11.03	9.06	11.23	1.9	6.09	3.72	10.44	3.90333	-1.41934	0.000174026	0.0046843	SGCA	sarcoglycan alpha	Human Diseases;Human Diseases;Human Diseases;Human Diseases	Cardiovascular diseases;Cardiovascular diseases;Cardiovascular diseases;Cardiovascular diseases	ko05414//Dilated cardiomyopathy (DCM);ko05410//Hypertrophic cardiomyopathy (HCM);ko05416//Viral myocarditis;ko05412//Arrhythmogenic right ventricular cardiomyopathy (ARVC)	K12565;K12565;K12565;K12565	-	-	-
ncbi_733621	5397	5924	2461	1311	1911	1898	46.25	46.31	21.5	12.99	20.39	19.47	38.02	17.6167	-1.10982	0.000177053	0.00475423	FOXO3	forkhead box O3	Environmental Information Processing;Organismal Systems;Cellular Processes;Environmental Information Processing;Environmental Information Processing;Organismal Systems;Organismal Systems;Human Diseases;Organismal Systems;Human Diseases;Cellular Processes;Organismal Systems;Human Diseases	Signal transduction;Immune system;Cell growth and death;Signal transduction;Signal transduction;Nervous system;Aging;Drug resistance;Endocrine system;Cancers;Transport and catabolism;Aging;Cancers	ko04151//PI3K-Akt signaling pathway;ko04062//Chemokine signaling pathway;ko04218//Cellular senescence;ko04068//FoxO signaling pathway;ko04152//AMPK signaling pathway;ko04722//Neurotrophin signaling pathway;ko04211//Longevity regulating pathway - mammal;ko01521//EGFR tyrosine kinase inhibitor resistance;ko04917//Prolactin signaling pathway;ko05223//Non-small cell lung cancer;ko04137//Mitophagy - a…	K09408;K09408;K09408;K09408;K09408;K09408;K09408;K09408;K09408;K09408;K09408;K09408;K09408	-	-	-
ncbi_397057	73	86	102	416	127	209	3.38	4.07	6.03	28.17	8.67	13.16	4.49333	16.6667	1.89111	0.000187874	0.0050083	IL18	interleukin 18	Environmental Information Processing;Human Diseases;Human Diseases;Organismal Systems;Human Diseases;Human Diseases;Human Diseases;Human Diseases;Organismal Systems;Human Diseases;Human Diseases	Signaling molecules and interaction;Infectious diseases;Infectious diseases;Immune system;Immune diseases;Infectious diseases;Immune diseases;Infectious diseases;Immune system;Infectious diseases;Infectious diseases	ko04060//Cytokine-cytokine receptor interaction;ko05152//Tuberculosis;ko05164//Influenza A;ko04621//NOD-like receptor signaling pathway;ko05323//Rheumatoid arthritis;ko05132//Salmonella infection;ko05321//Inflammatiory bowel disease (IBD);ko05144//Malaria;ko04623//Cytosolic DNA-sensing pathway;ko05134//Legionellosis;ko05143//African trypanosomiasis	K05482;K05482;K05482;K05482;K05482;K05482;K05482;K05482;K05482;K05482;K05482	-	-	-
ncbi_100520803	406	435	260	153	120	70	6.36	6.98	5.19	3.5	2.77	1.49	6.17667	2.58667	-1.25573	0.000191685	0.00507323	TEKT1	tektin 1, transcript variant X1	-	-	-	-	-	-	-
ncbi_100737352	1656	1548	932	177	524	488	9.91	9.1	6.86	1.5	4.46	3.8	8.62333	3.25333	-1.40633	0.000193735	0.00511525	ACKR2	atypical chemokine receptor 2	-	-	-	-	-	-	-
ncbi_100154609	1419	1455	468	175	364	363	8.41	8.83	3.54	1.51	3.18	2.92	6.92667	2.53667	-1.44923	0.000199286	0.00523681	PER2	period circadian clock 2, transcript variant X1	Human Diseases;Human Diseases;Organismal Systems;Human Diseases;Organismal Systems	Cancers;Infectious diseases;Environmental adaptation;Cancers;Environmental adaptation	ko05202//Transcriptional misregulation in cancers;ko05168//Herpes simplex infection;ko04713//Circadian entrainment;ko05221//Acute myeloid leukemia;ko04710//Circadian rhythm	K02633;K02633;K02633;K02633;K02633	-	-	-
ncbi_100511790	422	437	138	89	105	109	3.32	3.52	1.39	1.02	1.22	1.16	2.74333	1.13333	-1.27536	0.000199983	0.00523738	CFAP61	cilia and flagella associated protein 61, transcript variant X1	-	-	-	-	-	-	-
ncbi_397691	4668	4085	3267	833	1884	1553	199.97	179.33	178.57	52.22	119.11	90.35	185.957	87.2267	-1.09213	0.000205002	0.00534892	APOA1	apolipoprotein A1	Organismal Systems;Organismal Systems;Organismal Systems;Human Diseases;Organismal Systems	Endocrine system;Digestive system;Digestive system;Infectious diseases;Digestive system	ko03320//PPAR signaling pathway;ko04979//Cholesterol metabolism;ko04975//Fat digestion and absorption;ko05143//African trypanosomiasis;ko04977//Vitamin digestion and absorption	K08757;K08757;K08757;K08757;K08757	-	-	-
ncbi_100144519	1238	986	985	3297	1342	2056	24.12	19.69	24.49	94	38.59	54.4	22.7667	62.33	1.453	0.000208184	0.00540643	GUSB	glucuronidase beta	Metabolism;Cellular Processes;Metabolism;Metabolism;Metabolism;Metabolism	Global and overview maps;Transport and catabolism;Xenobiotics biodegradation and metabolism;Metabolism of cofactors and vitamins;Carbohydrate metabolism;Glycan biosynthesis and metabolism	ko01100//Metabolic pathways;ko04142//Lysosome;ko00983//Drug metabolism - other enzymes;ko00860//Porphyrin and chlorophyll metabolism;ko00040//Pentose and glucuronate interconversions;ko00531//Glycosaminoglycan degradation	K01195;K01195;K01195;K01195;K01195;K01195	-	-	-
ncbi_100188980	67	68	30	204	81	97	1.32	1.78	1.01	5.63	3.48	3.06	1.37	4.05667	1.56612	0.000216844	0.00561814	PGAM2	phosphoglycerate mutase 2	Metabolism;Metabolism;Organismal Systems;Metabolism;Metabolism;Human Diseases;Metabolism	Global and overview maps;Global and overview maps;Endocrine system;Global and overview maps;Carbohydrate metabolism;Cancers;Amino acid metabolism	ko01100//Metabolic pathways;ko01200//Carbon metabolism;ko04922//Glucagon signaling pathway;ko01230//Biosynthesis of amino acids;ko00010//Glycolysis / Gluconeogenesis;ko05230//Central carbon metabolism in cancer;ko00260//Glycine, serine and threonine metabolism	K01834;K01834;K01834;K01834;K01834;K01834;K01834	-	-	-
ncbi_397062	286	391	331	2544	360	919	4.58	6.42	6.76	59.62	8.51	19.99	5.92	29.3733	2.31084	0.000224601	0.00578621	TFRC	transferrin receptor	Cellular Processes;Cellular Processes;Environmental Information Processing;Organismal Systems;Cellular Processes	Transport and catabolism;Transport and catabolism;Signal transduction;Immune system;Cell growth and death	ko04144//Endocytosis;ko04145//Phagosome;ko04066//HIF-1 signaling pathway;ko04640//Hematopoietic cell lineage;ko04216//Ferroptosis	K06503;K06503;K06503;K06503;K06503	-	-	-
ncbi_100523368	692	648	129	58	118	120	8.37	8.03	1.99	1.03	2.11	1.97	6.13	1.70333	-1.84753	0.0002249	0.00578621	ATP6V1B1	ATPase H+ transporting V1 subunit B1	Metabolism;Human Diseases;Environmental Information Processing;Cellular Processes;Metabolism;Human Diseases;Organismal Systems;Organismal Systems	Global and overview maps;Infectious diseases;Signal transduction;Transport and catabolism;Energy metabolism;Immune diseases;Nervous system;Excretory system	ko01100//Metabolic pathways;ko05165//Human papillomavirus infection;ko04150//mTOR signaling pathway;ko04145//Phagosome;ko00190//Oxidative phosphorylation;ko05323//Rheumatoid arthritis;ko04721//Synaptic vesicle cycle;ko04966//Collecting duct acid secretion	K02147;K02147;K02147;K02147;K02147;K02147;K02147;K02147	-	-	-
ncbi_100152260	1030	995	1177	4786	1476	2296	36.1	35.74	52.64	245.46	76.35	109.29	41.4933	143.7	1.79211	0.000228657	0.00584466	PRDX4	peroxiredoxin 4, transcript variant X1	-	-	-	-	-	-	-
ncbi_100626770	652	662	672	171	252	331	8.46	8.86	11.27	3.22	4.86	5.89	9.53	4.65667	-1.03318	0.000228757	0.00584466	PAMR1	peptidase domain containing associated with muscle regeneration 1	-	-	-	-	-	-	-
ncbi_397444	578	499	369	22	146	120	19.42	17.18	15.82	1.08	7.24	5.48	17.4733	4.6	-1.92545	0.000229483	0.00584971	GNMT	glycine N-methyltransferase	Metabolism	Amino acid metabolism	ko00260//Glycine, serine and threonine metabolism	K00552	-	-	-
ncbi_100514374	825	845	312	2470	849	1347	5.9	6.2	2.85	25.86	8.97	13.09	4.98333	15.9733	1.68048	0.000232981	0.00592522	DUSP4	dual specificity phosphatase 4	Environmental Information Processing	Signal transduction	ko04010//MAPK signaling pathway	K04459	-	-	-
ncbi_102161415	253	195	153	487	235	361	3.79	2.99	2.99	11.12	5.34	7.57	3.25667	8.01	1.29841	0.000249176	0.00626509	LPAR5	lysophosphatidic acid receptor 5, transcript variant X1	Human Diseases;Environmental Information Processing;Environmental Information Processing;Cellular Processes;Environmental Information Processing	Cancers;Signal transduction;Signal transduction;Cell motility;Signal transduction	ko05200//Pathways in cancer;ko04151//PI3K-Akt signaling pathway;ko04015//Rap1 signaling pathway;ko04810//Regulation of actin cytoskeleton;ko04072//Phospholipase D signaling pathway	K08390;K08390;K08390;K08390;K08390	-	-	-
ncbi_100513601	59511	48442	76838	13637	23269	22859	1787.62	1467.79	3084	629.23	1138.96	1049.9	2113.14	939.363	-1.16963	0.000251665	0.00630225	LOC100513601	patr class I histocompatibility antigen, A-126 alpha chain-like	-	-	-	-	-	-	-
ncbi_397038	685	640	244	138	204	176	21.02	20.12	9.55	6.2	9.24	7.33	16.8967	7.59	-1.15457	0.000251794	0.00630225	FBP1	fructose-bisphosphatase 1	Metabolism;Organismal Systems;Environmental Information Processing;Metabolism;Metabolism;Metabolism;Metabolism	Global and overview maps;Endocrine system;Signal transduction;Global and overview maps;Carbohydrate metabolism;Carbohydrate metabolism;Carbohydrate metabolism	ko01100//Metabolic pathways;ko04910//Insulin signaling pathway;ko04152//AMPK signaling pathway;ko01200//Carbon metabolism;ko00010//Glycolysis / Gluconeogenesis;ko00051//Fructose and mannose metabolism;ko00030//Pentose phosphate pathway	K03841;K03841;K03841;K03841;K03841;K03841;K03841	-	-	-
ncbi_100518628	1301	1112	747	170	448	391	13.99	12.13	10.46	2.63	7.12	5.65	12.1933	5.13333	-1.24812	0.000257654	0.00639109	TBKBP1	TBK1 binding protein 1, transcript variant X1	Organismal Systems	Immune system	ko04622//RIG-I-like receptor signaling pathway	K12652	-	-	-
ncbi_100511149	358	433	151	471	528	480	3.17	3.93	1.71	6.11	6.91	5.78	2.93667	6.26667	1.09352	0.000259096	0.00640884	GLCCI1	glucocorticoid induced 1, transcript variant X1	-	-	-	-	-	-	-
ncbi_100516408	80	91	43	135	119	91	1.73	2.02	1.19	4.27	3.8	2.67	1.64667	3.58	1.12041	0.000270309	0.00663067	MB21D1	Mab-21 domain containing 1	Human Diseases;Organismal Systems	Infectious diseases;Immune system	ko05163//Human cytomegalovirus infection;ko04623//Cytosolic DNA-sensing pathway	K17834;K17834	-	-	-
ncbi_100514181	1066	1102	373	281	291	231	9.56	10.13	4.3	3.67	3.86	2.84	7.99667	3.45667	-1.21002	0.000273065	0.00666667	CCDC40	coiled-coil domain containing 40, transcript variant X1	-	-	-	-	-	-	-
ncbi_100625739	4221	4329	1460	3816	8393	7854	65.64	69.3	29.09	86.6	193.35	166.48	54.6767	148.81	1.44447	0.000274102	0.00666667	SGK1	serum/glucocorticoid regulated kinase 1	Environmental Information Processing;Environmental Information Processing;Environmental Information Processing;Organismal Systems	Signal transduction;Signal transduction;Signal transduction;Excretory system	ko04151//PI3K-Akt signaling pathway;ko04150//mTOR signaling pathway;ko04068//FoxO signaling pathway;ko04960//Aldosterone-regulated sodium reabsorption	K13302;K13302;K13302;K13302	-	-	-
ncbi_100134857	1003	955	853	2657	1106	1756	32.47	31.68	35.23	125.87	52.84	77.21	33.1267	85.3067	1.36467	0.000277398	0.00672995	NCF1	neutrophil cytosolic factor 1	Organismal Systems;Cellular Processes;Human Diseases;Organismal Systems;Organismal Systems;Organismal Systems;Human Diseases	Immune system;Transport and catabolism;Cardiovascular diseases;Development;Immune system;Immune system;Infectious diseases	ko04062//Chemokine signaling pathway;ko04145//Phagosome;ko05418//Fluid shear stress and atherosclerosis;ko04380//Osteoclast differentiation;ko04670//Leukocyte transendothelial migration;ko04666//Fc gamma R-mediated phagocytosis;ko05140//Leishmaniasis	K08011;K08011;K08011;K08011;K08011;K08011;K08011	-	-	-
ncbi_396917	275	388	502	1220	725	786	1.84	2.66	4.28	11.92	7.15	7.13	2.92667	8.73333	1.57727	0.000280194	0.0067681	TOP2A	topoisomerase (DNA) II alpha	Human Diseases	Drug resistance	ko01524//Platinum drug resistance	K03164	-	-	-
ncbi_100174954	895	910	777	77	315	270	8.67	9.03	9.6	1.09	4.5	3.55	9.1	3.04667	-1.57863	0.000281657	0.00678861	KLF11	Kruppel like factor 11	-	-	-	-	-	-	-
ncbi_100049669	8420	9591	9383	59369	9952	23337	156.9	174.72	223.67	1608.19	271.47	595.45	185.097	825.037	2.15618	0.000295565	0.00708855	GPNMB	glycoprotein nmb	-	-	-	-	-	-	-
ncbi_397527	2447	2009	1041	12830	1653	5089	47.16	39.88	26.82	361.34	47.9	133.06	37.9533	180.767	2.25183	0.000296767	0.00708855	PLTP	phospholipid transfer protein	Organismal Systems;Organismal Systems	Endocrine system;Digestive system	ko03320//PPAR signaling pathway;ko04979//Cholesterol metabolism	K08761;K08761	-	-	-
ncbi_100523849	408	511	242	66	175	115	4.95	6.36	3.75	1.17	3.13	1.9	5.02	2.06667	-1.28038	0.000297279	0.00708855	C6H1orf87	chromosome 6 C1orf87 homolog	-	-	-	-	-	-	-
ncbi_100144510	3266	3081	1257	402	904	934	64.43	62.28	31.64	11.6	26.32	25.02	52.7833	20.98	-1.33107	0.000297305	0.00708855	SLCO2A1	solute carrier organic anion transporter family member 2A1	-	-	-	-	-	-	-
ncbi_396623	546	631	372	2190	594	1032	7.13	8.08	6.29	42.28	11.36	18.04	7.16667	23.8933	1.73723	0.000300411	0.00714721	TLR2	toll like receptor 2	Environmental Information Processing;Human Diseases;Human Diseases;Human Diseases;Cellular Processes;Human Diseases;Human Diseases;Human Diseases;Human Diseases;Human Diseases;Organismal Systems;Human Diseases;Human Diseases;Human Diseases;Human Diseases;Human Diseases	Signal transduction;Cancers;Infectious diseases;Infectious diseases;Transport and catabolism;Infectious diseases;Infectious diseases;Infectious diseases;Infectious diseases;Immune diseases;Immune system;Infectious diseases;Immune diseases;Infectious diseases;Infectious diseases;Infectious diseases	ko04151//PI3K-Akt signaling pathway;ko05205//Proteoglycans in cancer;ko05168//Herpes simplex infection;ko05152//Tuberculosis;ko04145//Phagosome;ko05162//Measles;ko05161//Hepatitis B;ko05142//Chagas disease (American trypanosomiasis);ko05145//Toxoplasmosis;ko05323//Rheumatoid arthritis;ko04620//Toll-like receptor signaling pathway;ko05146//Amoebiasis;ko05321//Inflammatiory bowel disease (IBD);ko05…	K10159;K10159;K10159;K10159;K10159;K10159;K10159;K10159;K10159;K10159;K10159;K10159;K10159;K10159;K10159;K10159	-	-	-
ncbi_574063	131	166	123	287	186	202	2.19	2.91	2.71	7.41	4.77	4.78	2.60333	5.65333	1.11874	0.000309044	0.00732109	AURKA	aurora kinase A	Cellular Processes;Organismal Systems	Cell growth and death;Endocrine system	ko04114//Oocyte meiosis;ko04914//Progesterone-mediated oocyte maturation	K11481;K11481	-	-	-
ncbi_100515653	2600	2783	1458	421	976	914	76.61	84.08	54.9	18.21	42.51	36.66	71.8633	32.46	-1.14659	0.000322992	0.00760269	PILRA	paired immunoglobin like type 2 receptor alpha, transcript variant X1	-	-	-	-	-	-	-
ncbi_403165	846	728	1061	3193	1272	1930	13.95	12.3	22.32	77.06	30.95	43.22	16.19	50.41	1.63861	0.000324006	0.00761037	PCK2	phosphoenolpyruvate carboxykinase 2, mitochondrial	Metabolism;Environmental Information Processing;Organismal Systems;Environmental Information Processing;Environmental Information Processing;Human Diseases;Organismal Systems;Organismal Systems;Organismal Systems;Metabolism;Metabolism;Metabolism;Organismal Systems	Global and overview maps;Signal transduction;Endocrine system;Signal transduction;Signal transduction;Endocrine and metabolic diseases;Endocrine system;Endocrine system;Endocrine system;Carbohydrate metabolism;Carbohydrate metabolism;Carbohydrate metabolism;Excretory system	ko01100//Metabolic pathways;ko04151//PI3K-Akt signaling pathway;ko04910//Insulin signaling pathway;ko04068//FoxO signaling pathway;ko04152//AMPK signaling pathway;ko04931//Insulin resistance;ko04922//Glucagon signaling pathway;ko03320//PPAR signaling pathway;ko04920//Adipocytokine signaling pathway;ko00010//Glycolysis / Gluconeogenesis;ko00620//Pyruvate metabolism;ko00020//Citrate cycle (TCA cycl…	K01596;K01596;K01596;K01596;K01596;K01596;K01596;K01596;K01596;K01596;K01596;K01596;K01596	-	-	-
ncbi_100625797	776	629	1247	128	264	312	11.47	9.52	23.51	2.77	5.76	6.26	14.8333	4.93	-1.58918	0.000336958	0.00786449	KLHDC8A	kelch domain containing 8A	-	-	-	-	-	-	-
ncbi_100157796	1157	1130	565	2605	1133	1627	7.24	7.24	4.51	23.85	10.46	13.83	6.33	16.0467	1.342	0.000342389	0.00797442	TRAM2	translocation associated membrane protein 2	-	-	-	-	-	-	-
ncbi_780403	714	802	1005	1484	1546	1452	2.93	3.37	5.26	8.91	9.36	8.09	3.85333	8.78667	1.18921	0.000349557	0.00810723	LRRK2	leucine rich repeat kinase 2	Human Diseases	Neurodegenerative diseases	ko05012//Parkinson disease	K08844	-	-	-
ncbi_100621588	1478	1392	629	2899	1405	2033	12.07	11.65	6.56	34.66	16.93	22.55	10.0933	24.7133	1.29189	0.000359288	0.00826362	FICD	FIC domain containing, transcript variant X1	-	-	-	-	-	-	-
ncbi_110260568	851	731	650	112	282	321	41.03	36.08	39.98	7.9	20.07	20.99	39.03	16.32	-1.25794	0.000361135	0.00828887	LOC110260568	methyltransferase-like protein 7A	-	-	-	-	-	-	-
ncbi_100153591	441	460	754	134	187	196	9.06	9.69	19.77	4.03	5.67	5.47	12.84	5.05667	-1.34439	0.000363533	0.00830944	SMIM10	small integral membrane protein 10	-	-	-	-	-	-	-
ncbi_110259235	1976	1854	730	605	440	490	9.44	9.05	4.45	4.2	3.02	3.12	7.64667	3.44667	-1.14963	0.000376216	0.00851142	SPTBN2	spectrin beta, non-erythrocytic 2, transcript variant X1	-	-	-	-	-	-	-
ncbi_100738818	502	503	225	179	123	114	10.25	10.8	5.68	5.28	3.67	3.05	8.91	4	-1.15543	0.000378969	0.0085562	NME9	NME/NM23 family member 9, transcript variant X1	-	-	-	-	-	-	-
ncbi_397542	396	437	260	729	416	544	7.8	8.82	6.53	21.01	12.09	14.55	7.71667	15.8833	1.04146	0.000384056	0.0086358	SERPINE2	serpin family E member 2	-	-	-	-	-	-	-
ncbi_106508259	142	117	148	809	139	390	1.92	1.62	2.55	16.01	2.77	7.16	2.03	8.64667	2.09066	0.000408347	0.00915066	TNFRSF13B	TNF receptor superfamily member 13B	Environmental Information Processing;Organismal Systems;Human Diseases	Signaling molecules and interaction;Immune system;Immune diseases	ko04060//Cytokine-cytokine receptor interaction;ko04672//Intestinal immune network for IgA production;ko05340//Primary immunodeficiency	K05150;K05150;K05150	-	-	-
ncbi_110261560	117	141	156	315	236	211	1.66	1.86	2.72	6.05	4.69	3.84	2.08	4.86	1.22437	0.000409435	0.00915066	PRC1	protein regulator of cytokinesis 1, transcript variant X1	-	-	-	-	-	-	-
ncbi_100525341	2461	2554	1111	4769	2481	3322	37.39	34.05	20.06	97.26	49.69	66.43	30.5	71.1267	1.22158	0.000427672	0.00946267	FAM46C	family with sequence similarity 46 member C	-	-	-	-	-	-	-
ncbi_397491	41	51	41	151	66	72	1.48	1.22	1.31	4.24	2.66	3.22	1.33667	3.37333	1.33554	0.000428952	0.00947205	IGF1	insulin like growth factor 1	Human Diseases;Environmental Information Processing;Environmental Information Processing;Environmental Information Processing;Environmental Information Processing;Cellular Processes;Human Diseases;Human Diseases;Environmental Information Processing;Human Diseases;Cellular Processes;Environmental Information Processing;Environmental Information Processing;Cellular Processes;Organismal Systems;Envi…	Cancers;Signal transduction;Signal transduction;Signal transduction;Signal transduction;Cellular community - eukaryotes;Cancers;Cancers;Signal transduction;Cancers;Cellular community - eukaryotes;Signal transduction;Signal transduction;Cell growth and death;Sensory system;Signal transduction;Cancers;Drug resistance;Aging;Endocrine system;Cardiovascular diseases;Drug resistance;Cardiovascular dise…	ko05200//Pathways in cancer;ko04151//PI3K-Akt signaling pathway;ko04010//MAPK signaling pathway;ko04014//Ras signaling pathway;ko04015//Rap1 signaling pathway;ko04510//Focal adhesion;ko05205//Proteoglycans in cancer;ko05202//Transcriptional misregulation in cancers;ko04150//mTOR signaling pathway;ko05224//Breast cancer;ko04550//Signaling pathways regulating pluripotency of stem cells;ko04068//Fox…	K05459;K05459;K05459;K05459;K05459;K05459;K05459;K05459;K05459;K05459;K05459;K05459;K05459;K05459;K05459;K05459;K05459;K05459;K05459;K05459;K05459;K05459;K05459;K05459;K05459;K05459;K05459;K05459;K05459;K05459	-	-	-
ncbi_100513342	1104	1143	1148	2197	1434	1792	14.11	14.97	18.72	41.09	27.05	31.11	15.9333	33.0833	1.05406	0.000435749	0.00958388	LMNB1	lamin B1	Cellular Processes	Cell growth and death	ko04210//Apoptosis	K07611	-	-	-
ncbi_100513622	386	357	148	114	107	91	4.92	4.66	2.41	2.13	2.01	1.58	3.99667	1.90667	-1.06774	0.000453524	0.00990227	MYCBPAP	MYCBP associated protein	-	-	-	-	-	-	-
ncbi_100156984	275	278	242	757	298	507	3.51	3.69	3.84	14.24	5.68	8.92	3.68	9.61333	1.38533	0.000458836	0.0099727	ZC3H12D	zinc finger CCCH-type containing 12D, transcript variant X1	-	-	-	-	-	-	-
ncbi_110255658	112	85	109	177	156	161	3.01	2.34	3.74	6.97	6.19	5.88	3.03	6.34667	1.06668	0.000497604	0.0106686	GPR25	G protein-coupled receptor 25	-	-	-	-	-	-	-
ncbi_110259837	743	668	341	1390	654	1026	6.51	6.02	3.83	17.87	8.47	12.24	5.45333	12.86	1.23768	0.000499606	0.0106908	CARD11	caspase recruitment domain family member 11, transcript variant X1	Organismal Systems;Environmental Information Processing;Organismal Systems	Immune system;Signal transduction;Immune system	ko04660//T cell receptor signaling pathway;ko04064//NF-kappa B signaling pathway;ko04662//B cell receptor signaling pathway	K07367;K07367;K07367	-	-	-
ncbi_100524223	599	823	610	689	1656	1352	7.29	10.47	9.61	12.46	29.81	22.43	9.12333	21.5667	1.24117	0.000501698	0.0107148	HMGCS1	3-hydroxy-3-methylglutaryl-CoA synthase 1	Metabolism;Metabolism;Metabolism;Metabolism;Metabolism	Global and overview maps;Amino acid metabolism;Carbohydrate metabolism;Metabolism of terpenoids and polyketides;Lipid metabolism	ko01100//Metabolic pathways;ko00280//Valine, leucine and isoleucine degradation;ko00650//Butanoate metabolism;ko00900//Terpenoid backbone biosynthesis;ko00072//Synthesis and degradation of ketone bodies	K01641;K01641;K01641;K01641;K01641	-	-	-
ncbi_100524286	434	428	217	1304	367	770	2.16	2.18	1.38	9.5	2.7	5.21	1.90667	5.80333	1.60583	0.000518663	0.0110558	SH3PXD2B	SH3 and PX domains 2B	-	-	-	-	-	-	-
ncbi_100526102	626	654	265	146	228	194	6.11	6.52	3.34	2	3.25	2.56	5.32333	2.60333	-1.03197	0.000526905	0.0111884	KIAA1211L	KIAA1211 like, transcript variant X1	-	-	-	-	-	-	-
ncbi_445512	10869	10266	3813	2023	3203	3228	267.83	259.23	119.88	72.94	116.48	108.03	215.647	99.15	-1.12098	0.000534353	0.0113248	HMOX1	heme oxygenase 1	Metabolism;Human Diseases;Human Diseases;Human Diseases;Human Diseases;Environmental Information Processing;Cellular Processes;Organismal Systems;Metabolism	Global and overview maps;Cancers;Cancers;Cancers;Cardiovascular diseases;Signal transduction;Cell growth and death;Digestive system;Metabolism of cofactors and vitamins	ko01100//Metabolic pathways;ko05200//Pathways in cancer;ko05225//Hepatocellular carcinoma;ko05206//MicroRNAs in cancer;ko05418//Fluid shear stress and atherosclerosis;ko04066//HIF-1 signaling pathway;ko04216//Ferroptosis;ko04978//Mineral absorption;ko00860//Porphyrin and chlorophyll metabolism	K00510;K00510;K00510;K00510;K00510;K00510;K00510;K00510;K00510	-	-	-
ncbi_110259543	7072	5971	4009	914	2298	2415	45.67	39.51	33.03	8.64	21.9	21.18	39.4033	17.24	-1.19256	0.000545621	0.0114757	SYNPO	synaptopodin	Cellular Processes	Cellular community - eukaryotes	ko04530//Tight junction	K21112	-	-	-
ncbi_100514445	83	98	52	35	25	22	3.61	4.46	2.95	2.24	1.64	1.33	3.67333	1.73667	-1.08077	0.000555123	0.0116534	C1H9orf135	chromosome 1 C9orf135 homolog, transcript variant X1	-	-	-	-	-	-	-
ncbi_100516298	49426	48066	32178	1745	12600	11503	1211.68	1207.47	1006.46	62.6	455.85	382.97	1141.87	300.473	-1.92609	0.000563608	0.0117683	MARCO	macrophage receptor with collagenous structure	Cellular Processes	Transport and catabolism	ko04145//Phagosome	K13884	-	-	-
ncbi_396663	174	163	206	468	228	386	3.09	2.97	4.67	12.17	5.98	9.32	3.57667	9.15667	1.35621	0.000569714	0.0118696	CCR7	C-C motif chemokine receptor 7	Environmental Information Processing;Organismal Systems	Signaling molecules and interaction;Immune system	ko04060//Cytokine-cytokine receptor interaction;ko04062//Chemokine signaling pathway	K04182;K04182	-	-	-
ncbi_100155811	1007	1018	1543	161	453	398	12.07	12.5	23.59	2.82	8.01	6.48	16.0533	5.77	-1.47623	0.0006242	0.0128594	SOX7	SRY-box 7	-	-	-	-	-	-	-
ncbi_100519223	108	145	48	222	162	140	1.99	2.66	1.12	5.78	4.25	3.29	1.92333	4.44	1.20695	0.000632856	0.0129197	DHRS9	dehydrogenase/reductase 9, transcript variant X2	Metabolism;Metabolism	Global and overview maps;Metabolism of cofactors and vitamins	ko01100//Metabolic pathways;ko00830//Retinol metabolism	K11149;K11149	-	-	-
ncbi_100519511	307	436	236	137	130	74	4.21	6.13	4.13	2.75	2.63	1.38	4.82333	2.25333	-1.09797	0.000647928	0.0131515	LOC100519511	uncharacterized LOC100519511, transcript variant X1	-	-	-	-	-	-	-
ncbi_100622803	878	951	629	2259	867	1455	6.27	6.95	5.71	23.61	9.13	14.11	6.31	15.6167	1.30737	0.000649074	0.0131515	ARID3A	AT-rich interaction domain 3A, transcript variant X1	-	-	-	-	-	-	-
ncbi_100153312	76	95	78	146	96	148	2.48	3.16	3.17	6.89	4.6	6.53	2.93667	6.00667	1.03239	0.000655936	0.013242	CDCA3	cell division cycle associated 3, transcript variant X2	-	-	-	-	-	-	-
ncbi_100526236	1637	1650	612	319	548	469	17.2	17.76	8.2	4.9	8.5	6.69	14.3867	6.69667	-1.10322	0.000660639	0.0132666	ENDOD1	endonuclease domain containing 1	-	-	-	-	-	-	-
ncbi_100155195	922	1017	491	730	2021	1817	10.91	12.33	7.41	12.64	35.3	29.21	10.2167	25.7167	1.33178	0.000662734	0.0132666	LOC100155195	guanylate-binding protein 7	Organismal Systems	Immune system	ko04621//NOD-like receptor signaling pathway	K20899	-	-	-
ncbi_100518660	325	290	250	129	111	63	17.47	15.98	17.15	10.15	8.81	4.6	16.8667	7.85333	-1.1028	0.000663152	0.0132666	C4H1orf189	chromosome 4 C1orf189 homolog	-	-	-	-	-	-	-
ncbi_100624099	313	320	92	906	308	482	3.37	3.54	1.27	14.34	4.9	7.08	2.72667	8.77333	1.68599	0.000670345	0.0133863	TIGIT	T-cell immunoreceptor with Ig and ITIM domains, transcript variant X3	Environmental Information Processing	Signaling molecules and interaction	ko04514//Cell adhesion molecules (CAMs)	K16350	-	-	-
ncbi_396724	122	163	126	522	172	238	3	4.11	3.95	18.79	6.24	7.95	3.68667	10.9933	1.57624	0.00068678	0.0136407	OLR1	oxidized low density lipoprotein receptor 1	Cellular Processes;Organismal Systems	Transport and catabolism;Endocrine system	ko04145//Phagosome;ko03320//PPAR signaling pathway	K08763;K08763	-	-	-
ncbi_100153504	1540	1457	1481	12705	988	4693	14.84	14.38	18.2	179.1	14.05	61.4	15.8067	84.85	2.42438	0.000692236	0.0136616	F13A1	coagulation factor XIII A chain	Organismal Systems	Immune system	ko04610//Complement and coagulation cascades	K03917	-	-	-
ncbi_100626514	623	476	423	1156	600	775	7.04	5.51	6.1	19.11	10.01	11.89	6.21667	13.67	1.1368	0.000697593	0.0136616	CHST2	carbohydrate sulfotransferase 2	Metabolism	Glycan biosynthesis and metabolism	ko00533//Glycosaminoglycan biosynthesis - keratan sulfate	K04745	-	-	-
ncbi_100525292	218	210	149	421	215	295	2.95	2.88	2.58	8.32	4.27	5.39	2.80333	5.99333	1.09622	0.00069877	0.0136616	CTPS1	CTP synthase 1, transcript variant X2	Metabolism;Metabolism	Global and overview maps;Nucleotide metabolism	ko01100//Metabolic pathways;ko00240//Pyrimidine metabolism	K01937;K01937	-	-	-
ncbi_100514944	900	788	366	304	200	181	13.74	12.32	7.12	6.79	4.5	3.75	11.06	5.01333	-1.14151	0.000720992	0.0139691	LRRC56	leucine rich repeat containing 56, transcript variant X1	-	-	-	-	-	-	-
ncbi_397121	1205	1183	1533	301	557	551	18.95	19.07	30.76	6.93	12.93	11.77	22.9267	10.5433	-1.1207	0.000726619	0.0140535	PLAT	plasminogen activator, tissue type	Human Diseases;Human Diseases;Environmental Information Processing;Human Diseases;Organismal Systems	Cancers;Cardiovascular diseases;Signal transduction;Cancers;Immune system	ko05202//Transcriptional misregulation in cancers;ko05418//Fluid shear stress and atherosclerosis;ko04371//Apelin signaling pathway;ko05215//Prostate cancer;ko04610//Complement and coagulation cascades	K01343;K01343;K01343;K01343;K01343	-	-	-
ncbi_100151977	1014	933	528	2036	928	1295	10.97	10.34	7.29	32.21	14.8	19.02	9.53333	22.01	1.20711	0.00074263	0.0142387	ALDH18A1	aldehyde dehydrogenase 18 family member A1, transcript variant X1	Metabolism;Metabolism;Metabolism	Global and overview maps;Global and overview maps;Amino acid metabolism	ko01100//Metabolic pathways;ko01230//Biosynthesis of amino acids;ko00330//Arginine and proline metabolism	K12657;K12657;K12657	-	-	-
ncbi_100525936	255	323	374	835	443	602	3.39	4.4	6.34	16.23	8.69	10.86	4.71	11.9267	1.34039	0.000763213	0.0145942	DAPP1	dual adaptor of phosphotyrosine and 3-phosphoinositides 1	Organismal Systems	Immune system	ko04662//B cell receptor signaling pathway	K12229	-	-	-
ncbi_100312973	1200	1151	598	210	444	424	39.25	38.58	24.95	10.05	21.43	18.83	34.26	16.77	-1.03064	0.000763812	0.0145942	HSD17B2	hydroxysteroid 17-beta dehydrogenase 2	Metabolism;Metabolism;Organismal Systems	Global and overview maps;Lipid metabolism;Endocrine system	ko01100//Metabolic pathways;ko00140//Steroid hormone biosynthesis;ko04913//Ovarian Steroidogenesis	K13368;K13368;K13368	-	-	-
ncbi_100627516	234	223	190	522	265	313	4.65	4.6	4.98	15.22	7.91	8.57	4.74333	10.5667	1.15555	0.000815392	0.0153674	SLC38A5	solute carrier family 38 member 5	Organismal Systems	Nervous system	ko04727//GABAergic synapse	K14992	-	-	-
ncbi_100152115	660	817	720	1958	932	1142	8.61	10.73	12.17	37.68	18.18	20.42	10.5033	25.4267	1.2755	0.000851325	0.0158295	HVCN1	hydrogen voltage gated channel 1, transcript variant X9	-	-	-	-	-	-	-
ncbi_100520025	2080	1734	1399	3698	1910	2638	53.94	46.08	46.28	140.31	73.09	92.9	48.7667	102.1	1.06602	0.000866665	0.0160602	CRELD2	cysteine rich with EGF like domains 2	-	-	-	-	-	-	-
ncbi_100737399	494	412	766	3754	576	1678	3.37	2.89	6.76	37.71	5.8	15.58	4.34	19.6967	2.18218	0.000899679	0.016561	TNFRSF8	TNF receptor superfamily member 8, transcript variant X1	Environmental Information Processing	Signaling molecules and interaction	ko04060//Cytokine-cytokine receptor interaction	K05145	-	-	-
ncbi_100525884	5230	5784	3364	364	1830	1415	69.08	71.25	49.36	6.32	32.94	22.8	63.23	20.6867	-1.61191	0.00090571	0.0166167	FMO2	flavin containing monooxygenase 2, transcript variant X1	Metabolism	Xenobiotics biodegradation and metabolism	ko00982//Drug metabolism - cytochrome P450	K00485	-	-	-
ncbi_100516568	1761	1909	1035	328	743	673	12.58	13.98	9.44	3.43	7.83	6.53	12	5.93	-1.01693	0.000910868	0.0166837	COBL	cordon-bleu WH2 repeat protein	-	-	-	-	-	-	-
ncbi_100522554	73	49	25	73	93	73	2.44	1.78	1.07	3.75	4.73	3.42	1.76333	3.96667	1.16962	0.00091293	0.0166938	BAG2	BCL2 associated athanogene 2, transcript variant X1	Genetic Information Processing	Folding, sorting and degradation	ko04141//Protein processing in endoplasmic reticulum	K09556	-	-	-
ncbi_100512662	297	255	99	658	251	412	9.08	7.99	3.86	29.42	11.32	17.1	6.97667	19.28	1.4665	0.000918474	0.0167675	PLA2G2D	phospholipase A2 group IID	Metabolism;Environmental Information Processing;Organismal Systems;Metabolism;Organismal Systems;Metabolism;Metabolism;Organismal Systems;Metabolism;Metabolism	Global and overview maps;Signal transduction;Circulatory system;Lipid metabolism;Digestive system;Lipid metabolism;Lipid metabolism;Digestive system;Lipid metabolism;Lipid metabolism	ko01100//Metabolic pathways;ko04014//Ras signaling pathway;ko04270//Vascular smooth muscle contraction;ko00564//Glycerophospholipid metabolism;ko04972//Pancreatic secretion;ko00590//Arachidonic acid metabolism;ko00565//Ether lipid metabolism;ko04975//Fat digestion and absorption;ko00591//Linoleic acid metabolism;ko00592//alpha-Linolenic acid metabolism	K01047;K01047;K01047;K01047;K01047;K01047;K01047;K01047;K01047;K01047	-	-	-
ncbi_100515287	1546	1316	1398	291	652	627	28.49	24.85	32.99	7.86	17.69	15.66	28.7767	13.7367	-1.06687	0.000922593	0.0168149	TSPAN33	tetraspanin 33, transcript variant X1	-	-	-	-	-	-	-
ncbi_100622853	1027	1071	251	173	262	213	13.25	14.24	4.21	3.4	5.08	3.81	10.5667	4.09667	-1.367	0.000932205	0.0169343	CCDC114	coiled-coil domain containing 114, transcript variant X5	-	-	-	-	-	-	-
ncbi_100520319	4886	5202	2383	746	1783	1711	42.86	46.76	26.67	9.58	23.08	20.38	38.7633	17.68	-1.13257	0.00102928	0.0183381	FZD4	frizzled class receptor 4	Human Diseases;Human Diseases;Human Diseases;Human Diseases;Human Diseases;Human Diseases;Environmental Information Processing;Environmental Information Processing;Human Diseases;Human Diseases;Environmental Information Processing;Cellular Processes;Organismal Systems;Human Diseases	Cancers;Infectious diseases;Infectious diseases;Cancers;Cancers;Endocrine and metabolic diseases;Signal transduction;Signal transduction;Cancers;Cancers;Signal transduction;Cellular community - eukaryotes;Endocrine system;Cancers	ko05200//Pathways in cancer;ko05165//Human papillomavirus infection;ko05166//HTLV-I infection;ko05205//Proteoglycans in cancer;ko05225//Hepatocellular carcinoma;ko04934//Cushing syndrome;ko04390//Hippo signaling pathway;ko04150//mTOR signaling pathway;ko05226//Gastric cancer;ko05224//Breast cancer;ko04310//Wnt signaling pathway;ko04550//Signaling pathways regulating pluripotency of stem cells;ko0…	K02354;K02354;K02354;K02354;K02354;K02354;K02354;K02354;K02354;K02354;K02354;K02354;K02354;K02354	-	-	-
ncbi_100157199	2238	2183	1122	381	848	788	27.83	27.77	17.79	6.9	15.56	13.29	24.4633	11.9167	-1.03764	0.00102952	0.0183381	COL13A1	collagen type XIII alpha 1 chain, transcript variant X1	Organismal Systems	Digestive system	ko04974//Protein digestion and absorption	K16617	-	-	-
ncbi_100516406	1058	841	652	417	254	189	55.09	44.88	43.32	31.77	19.52	13.37	47.7633	21.5533	-1.14799	0.00110973	0.0193078	C16H5orf49	chromosome 16 C5orf49 homolog	-	-	-	-	-	-	-
ncbi_100624095	499	502	175	153	113	139	7.08	7.34	3.12	3.12	2.28	2.64	5.84667	2.68	-1.12538	0.0011314	0.0195789	DNAI2	dynein axonemal intermediate chain 2, transcript variant X1	Human Diseases	Neurodegenerative diseases	ko05016//Huntington disease	K11143	-	-	-
ncbi_100523827	2645	2720	1566	128	807	657	82.23	86.9	62.85	5.7	37.35	27.92	77.3267	23.6567	-1.70872	0.00113247	0.0195789	TIMD4	T-cell immunoglobulin and mucin domain containing 4, transcript variant X5	-	-	-	-	-	-	-
ncbi_100519487	1585	1817	1401	3472	1778	2378	8.27	9.74	9.33	26.62	13.72	16.88	9.11333	19.0733	1.06551	0.00115204	0.019802	PLXNC1	plexin C1, transcript variant X1	Organismal Systems	Development	ko04360//Axon guidance	K06572	-	-	-
ncbi_100516374	660	640	666	1387	748	1106	9.43	9.37	12.14	29	15.77	21.46	10.3133	22.0767	1.09801	0.00115272	0.019802	MAP4K1	mitogen-activated protein kinase kinase kinase kinase 1	Environmental Information Processing	Signal transduction	ko04010//MAPK signaling pathway	K04408	-	-	-
ncbi_100522338	5257	4521	5308	547	1940	1916	100.45	88.44	128.97	15.21	54.56	49.68	105.953	39.8167	-1.41198	0.00116167	0.0199249	VSIG2	V-set and immunoglobulin domain containing 2, transcript variant X1	-	-	-	-	-	-	-
ncbi_100737226	205	209	175	345	237	253	3.92	3.92	3.61	10.38	6.47	6.37	3.81667	7.74	1.02002	0.00116436	0.0199401	MSI2	musashi RNA binding protein 2	Genetic Information Processing	Translation	ko03015//mRNA surveillance pathway	K14411	-	-	-
ncbi_100514334	2396	2291	1067	3913	2163	2875	29.47	28.88	16.75	70.44	39.26	48.03	25.0333	52.5767	1.07057	0.0011868	0.0202618	SYVN1	synoviolin 1, transcript variant X3	Genetic Information Processing;Genetic Information Processing	Folding, sorting and degradation;Folding, sorting and degradation	ko04141//Protein processing in endoplasmic reticulum;ko04120//Ubiquitin mediated proteolysis	K10601;K10601	-	-	-
ncbi_396676	2011	1595	1605	4864	1900	3023	48.11	39.13	48.96	170.79	67.17	98.42	45.4	112.127	1.30437	0.0011953	0.0203067	ST6GALNAC4	ST6 N-acetylgalactosaminide alpha-2,6-sialyltransferase 4	Metabolism;Metabolism	Global and overview maps;Glycan biosynthesis and metabolism	ko01100//Metabolic pathways;ko00604//Glycosphingolipid biosynthesis - ganglio series	K03374;K03374	-	-	-
ncbi_100524520	381	329	120	756	337	484	5.63	4.98	2.26	16.33	7.34	9.66	4.29	11.11	1.37281	0.00119637	0.0203067	DHX58	DExH-box helicase 58	Organismal Systems	Immune system	ko04622//RIG-I-like receptor signaling pathway	K12649	-	-	-
ncbi_100624425	437	363	139	748	358	601	3.82	3.24	1.56	9.56	4.62	7.15	2.87333	7.11	1.30712	0.00119988	0.0203282	CARMIL2	capping protein regulator and myosin 1 linker 2, transcript variant X1	-	-	-	-	-	-	-
ncbi_110255957	420	400	284	824	404	534	3.47	3.14	3.1	9.99	5.1	5.95	3.23667	7.01333	1.11559	0.00121209	0.0204723	TMC8	transmembrane channel like 8, transcript variant X1	-	-	-	-	-	-	-
ncbi_100523234	833	918	520	3032	706	1479	7.98	8.62	5.86	38.26	9.14	17.85	7.48667	21.75	1.53862	0.00121689	0.0205057	LHFPL2	lipoma HMGIC fusion partner-like 2	-	-	-	-	-	-	-
ncbi_100156660	1140	1128	689	197	457	452	4.98	5.05	3.84	1.26	2.95	2.69	4.62333	2.3	-1.0073	0.00121777	0.0205057	TLN2	talin 2, transcript variant X1	Human Diseases;Environmental Information Processing;Cellular Processes;Organismal Systems	Infectious diseases;Signal transduction;Cellular community - eukaryotes;Immune system	ko05166//HTLV-I infection;ko04015//Rap1 signaling pathway;ko04510//Focal adhesion;ko04611//Platelet activation	K06271;K06271;K06271;K06271	-	-	-
ncbi_100513802	595	580	397	1084	561	755	8.39	8.29	7.25	22.3	11.57	14.33	7.97667	16.0667	1.01021	0.00123201	0.0207138	TACC3	transforming acidic coiled-coil containing protein 3, transcript variant X1	Genetic Information Processing	Translation	ko03013//RNA transport	K14283	-	-	-
ncbi_100516689	21769	19370	15950	1417	7041	6436	295.91	269.81	276.62	28.18	141.24	118.81	280.78	96.0767	-1.54718	0.00131446	0.0218655	C10H1orf115	chromosome 10 C1orf115 homolog	-	-	-	-	-	-	-
ncbi_733582	211	243	359	494	530	503	2.23	2.66	4.53	7.58	8.22	7.03	3.14	7.61	1.27713	0.00132541	0.0218722	CDS1	CDP-diacylglycerol synthase 1	Metabolism;Environmental Information Processing;Metabolism	Global and overview maps;Signal transduction;Lipid metabolism	ko01100//Metabolic pathways;ko04070//Phosphatidylinositol signaling system;ko00564//Glycerophospholipid metabolism	K00981;K00981;K00981	-	-	-
ncbi_397379	353	236	356	706	444	541	7.93	5.56	10.71	23.71	14.65	17	8.06667	18.4533	1.19384	0.0013266	0.0218722	CDC20	cell division cycle 20	Human Diseases;Human Diseases;Genetic Information Processing;Cellular Processes;Cellular Processes	Infectious diseases;Cancers;Folding, sorting and degradation;Cell growth and death;Cell growth and death	ko05166//HTLV-I infection;ko05203//Viral carcinogenesis;ko04120//Ubiquitin mediated proteolysis;ko04110//Cell cycle;ko04114//Oocyte meiosis	K03363;K03363;K03363;K03363;K03363	-	-	-
ncbi_110261048	518	687	298	3075	381	1127	6.05	8.29	4.52	52.51	6.65	17.91	6.28667	25.69	2.03084	0.00134235	0.0219881	LOC110261048	uncharacterized LOC110261048, transcript variant X1	-	-	-	-	-	-	-
ncbi_100518074	391	417	117	70	110	109	3.93	4.2	1.37	1.01	1.8	1.63	3.16667	1.48	-1.09737	0.00137423	0.02242	PRKCG	protein kinase C gamma, transcript variant X3	Human Diseases;Environmental Information Processing;Environmental Information Processing;Human Diseases;Environmental Information Processing;Cellular Processes;Human Diseases;Environmental Information Processing;Human Diseases;Environmental Information Processing;Organismal Systems;Organismal Systems;Environmental Information Processing;Human Diseases;Human Diseases;Organismal Systems;Environment…	Cancers;Signal transduction;Signal transduction;Infectious diseases;Signal transduction;Cellular community - eukaryotes;Cancers;Signal transduction;Cancers;Signal transduction;Endocrine system;Nervous system;Signal transduction;Infectious diseases;Cancers;Nervous system;Signal transduction;Circulatory system;Immune system;Endocrine system;Immune system;Nervous system;Nervous system;Nervous system…	ko05200//Pathways in cancer;ko04010//MAPK signaling pathway;ko04014//Ras signaling pathway;ko05163//Human cytomegalovirus infection;ko04015//Rap1 signaling pathway;ko04510//Focal adhesion;ko05205//Proteoglycans in cancer;ko04020//Calcium signaling pathway;ko05225//Hepatocellular carcinoma;ko04150//mTOR signaling pathway;ko04921//Oxytocin signaling pathway;ko04723//Retrograde endocannabinoid signa…	K19663;K19663;K19663;K19663;K19663;K19663;K19663;K19663;K19663;K19663;K19663;K19663;K19663;K19663;K19663;K19663;K19663;K19663;K19663;K19663;K19663;K19663;K19663;K19663;K19663;K19663;K19663;K19663;K19663;K19663;K19663;K19663;K19663;K19663;K19663;K19663;K19663;K19663;K19663;K19663;K19663;K19663;K19663;K19663;K19663;K19663;K19663;K19663;K19663;K19663;K19663;K19663;K19663	-	-	-
ncbi_100627898	1142	1216	325	233	297	320	6.05	6.45	2.19	1.79	2.32	2.28	4.89667	2.13	-1.20095	0.00137605	0.02242	PER3	period circadian clock 3, transcript variant X1	Human Diseases;Organismal Systems;Organismal Systems	Infectious diseases;Environmental adaptation;Environmental adaptation	ko05168//Herpes simplex infection;ko04713//Circadian entrainment;ko04710//Circadian rhythm	K21945;K21945;K21945	-	-	-
ncbi_100125540	964	976	586	2374	841	1429	15.74	16.33	12.21	56.74	20.27	31.7	14.76	36.2367	1.29576	0.00137889	0.0224333	SYK	spleen associated tyrosine kinase	Environmental Information Processing;Human Diseases;Human Diseases;Human Diseases;Human Diseases;Environmental Information Processing;Organismal Systems;Organismal Systems;Organismal Systems;Environmental Information Processing;Organismal Systems;Organismal Systems;Organismal Systems;Organismal Systems	Signal transduction;Infectious diseases;Cancers;Infectious diseases;Infectious diseases;Signal transduction;Development;Immune system;Immune system;Signal transduction;Immune system;Immune system;Immune system;Immune system	ko04151//PI3K-Akt signaling pathway;ko05169//Epstein-Barr virus infection;ko05203//Viral carcinogenesis;ko05167//Kaposi sarcoma-associated herpesvirus infection;ko05152//Tuberculosis;ko04072//Phospholipase D signaling pathway;ko04380//Osteoclast differentiation;ko04611//Platelet activation;ko04650//Natural killer cell mediated cytotoxicity;ko04064//NF-kappa B signaling pathway;ko04625//C-type lec…	K05855;K05855;K05855;K05855;K05855;K05855;K05855;K05855;K05855;K05855;K05855;K05855;K05855;K05855	-	-	-
ncbi_102158016	1120	1038	829	2962	1010	1722	7.47	7.09	7.05	28.9	9.94	15.59	7.20333	18.1433	1.3327	0.00140586	0.0227383	ARSB	arylsulfatase B, transcript variant X1	Metabolism;Cellular Processes;Metabolism	Global and overview maps;Transport and catabolism;Glycan biosynthesis and metabolism	ko01100//Metabolic pathways;ko04142//Lysosome;ko00531//Glycosaminoglycan degradation	K01135;K01135;K01135	-	-	-
ncbi_100627029	631	587	755	1303	883	1098	6.15	5.77	9.36	18.82	12.89	14.88	7.09333	15.53	1.13052	0.00141773	0.0228369	TRAF1	TNF receptor associated factor 1, transcript variant X1	Human Diseases;Human Diseases;Human Diseases;Human Diseases;Human Diseases;Cellular Processes;Environmental Information Processing;Environmental Information Processing;Human Diseases	Cancers;Infectious diseases;Cancers;Cancers;Infectious diseases;Cell growth and death;Signal transduction;Signal transduction;Cancers	ko05200//Pathways in cancer;ko05169//Epstein-Barr virus infection;ko05203//Viral carcinogenesis;ko05202//Transcriptional misregulation in cancers;ko05168//Herpes simplex infection;ko04210//Apoptosis;ko04064//NF-kappa B signaling pathway;ko04668//TNF signaling pathway;ko05222//Small cell lung cancer	K03172;K03172;K03172;K03172;K03172;K03172;K03172;K03172;K03172	-	-	-
ncbi_100522290	1120	1148	1728	5803	1682	2830	18.91	19.85	37.44	144.37	42.44	65.5	25.4	84.1033	1.72733	0.00141814	0.0228369	AOAH	acyloxyacyl hydrolase, transcript variant X2	-	-	-	-	-	-	-
ncbi_100625497	194	227	278	517	333	393	2.78	3.3	5.06	10.67	7.04	7.6	3.71333	8.43667	1.18396	0.00147443	0.02347	EZH2	enhancer of zeste 2 polycomb repressive complex 2 subunit	Human Diseases;Metabolism	Cancers;Amino acid metabolism	ko05206//MicroRNAs in cancer;ko00310//Lysine degradation	K11430;K11430	-	-	-
ncbi_100739379	380	357	106	102	80	75	8.58	8.16	3.02	3.38	2.67	2.25	6.58667	2.76667	-1.2514	0.00148119	0.0235437	ASGR2	asialoglycoprotein receptor 2, transcript variant X8	Organismal Systems	Endocrine system	ko04918//Thyroid hormone synthesis	K10064	-	-	-
ncbi_110255921	5101	3898	4284	875	1988	2048	142.85	111.86	153.07	35.85	82.16	77.89	135.927	65.3	-1.05767	0.00150147	0.0237724	SECTM1	secreted and transmembrane 1	-	-	-	-	-	-	-
ncbi_100038011	571	563	313	1789	471	854	12.13	11.83	8.28	54.15	14.29	22.93	10.7467	30.4567	1.50287	0.00150302	0.0237724	CD72	CD72 molecule	Organismal Systems	Immune system	ko04662//B cell receptor signaling pathway	K06504	-	-	-
ncbi_100155984	666	661	268	241	167	166	3.75	3.82	1.93	1.99	1.39	1.27	3.16667	1.55	-1.0307	0.00150417	0.0237724	CFAP65	cilia and flagella associated protein 65	-	-	-	-	-	-	-
ncbi_100523949	622	491	218	830	539	692	6.03	4.88	2.69	11.76	7.71	9.11	4.53333	9.52667	1.0714	0.00152431	0.0239537	LYL1	LYL1, basic helix-loop-helix family member	Human Diseases	Cancers	ko05202//Transcriptional misregulation in cancers	K15604	-	-	-
ncbi_100520045	293	325	100	456	318	385	3.27	3.71	1.42	7.44	5.23	5.83	2.8	6.16667	1.13906	0.0015416	0.0241227	FCMR	Fc fragment of IgM receptor	-	-	-	-	-	-	-
ncbi_100620289	256	309	323	144	94	100	3.3	4.09	5.32	2.72	1.79	1.75	4.23667	2.08667	-1.02173	0.00154895	0.0241694	MLF1	myeloid leukemia factor 1	Human Diseases	Cancers	ko05202//Transcriptional misregulation in cancers	K15622	-	-	-
ncbi_100153007	753	933	744	2198	939	1219	6.77	8.59	8.53	28.91	12.46	14.88	7.96333	18.75	1.23545	0.00156958	0.0244223	LMAN1	lectin, mannose binding 1	Genetic Information Processing	Folding, sorting and degradation	ko04141//Protein processing in endoplasmic reticulum	K10080	-	-	-
ncbi_100519514	159	239	208	86	70	35	4.69	7.22	7.83	3.71	3.05	1.4	6.58	2.72	-1.27448	0.00158022	0.0245533	SNTN	sentan, cilia apical structure protein	-	-	-	-	-	-	-
ncbi_397333	173	219	170	437	235	253	2.05	2.66	2.58	7.59	4.11	4.08	2.43	5.26	1.11411	0.00164047	0.0253118	CXADR	CXADR, Ig-like cell adhesion molecule, transcript variant X1	Human Diseases	Cardiovascular diseases	ko05416//Viral myocarditis	K06788	-	-	-
ncbi_100516991	696	688	303	258	201	153	14.54	14.81	8.14	7.91	6.18	4.37	12.4967	6.15333	-1.0221	0.00165398	0.0254492	TMEM45B	transmembrane protein 45B, transcript variant X1	-	-	-	-	-	-	-
ncbi_100525187	1575	1686	1009	5268	1349	2526	13.93	15.4	11.39	68.53	17.69	30.35	13.5733	38.8567	1.51739	0.00167624	0.0255985	SGPL1	sphingosine-1-phosphate lyase 1, transcript variant X4	Metabolism;Environmental Information Processing;Metabolism	Global and overview maps;Signal transduction;Lipid metabolism	ko01100//Metabolic pathways;ko04071//Sphingolipid signaling pathway;ko00600//Sphingolipid metabolism	K01634;K01634;K01634	-	-	-
ncbi_100155493	513	553	646	2439	612	1148	8.85	9.77	14.22	61.56	15.58	26.89	10.9467	34.6767	1.66347	0.00167757	0.0255985	PLBD1	phospholipase B domain containing 1	-	-	-	-	-	-	-
ncbi_100523492	220	218	113	165	435	333	4.02	4.08	2.64	4.42	11.74	8.28	3.58	8.14667	1.18625	0.00169946	0.0258969	LOC100523492	guanylate-binding protein 5, transcript variant X1	Organismal Systems	Immune system	ko04621//NOD-like receptor signaling pathway	K20898	-	-	-
ncbi_613131	243	274	436	2573	250	887	6.23	7.16	14.26	95.73	9.5	30.68	9.21667	45.3033	2.2973	0.00176566	0.0266851	FCGR2B	Fc fragment of IgG, low affinity IIb, receptor (CD32)	Human Diseases;Cellular Processes;Human Diseases;Organismal Systems;Organismal Systems;Organismal Systems;Human Diseases	Infectious diseases;Transport and catabolism;Infectious diseases;Development;Immune system;Immune system;Infectious diseases	ko05152//Tuberculosis;ko04145//Phagosome;ko05162//Measles;ko04380//Osteoclast differentiation;ko04666//Fc gamma R-mediated phagocytosis;ko04662//B cell receptor signaling pathway;ko05150//Staphylococcus aureus infection	K12560;K12560;K12560;K12560;K12560;K12560;K12560	-	-	-
ncbi_494562	667	626	551	97	294	249	34.78	33.45	36.66	7.4	22.62	17.63	34.9633	15.8833	-1.13833	0.00179421	0.0270427	KLF9	Kruppel like factor 9	-	-	-	-	-	-	-
ncbi_396976	1478	1408	1607	325	700	688	87.33	85.25	121.15	28.1	61.04	55.21	97.91	48.1167	-1.02492	0.00182637	0.0273782	RNASE4	ribonuclease A family member 4	-	-	-	-	-	-	-
ncbi_100153133	188	205	253	617	280	371	8.54	9.55	14.67	41.02	18.78	22.89	10.92	27.5633	1.33578	0.00183768	0.0275105	UBE2C	ubiquitin conjugating enzyme E2 C	Genetic Information Processing	Folding, sorting and degradation	ko04120//Ubiquitin mediated proteolysis	K06688	-	-	-
ncbi_100628171	544	467	581	256	121	187	11.63	10.1	15.62	7.79	3.75	5.32	12.45	5.62	-1.1475	0.00185076	0.0276496	EVA1C	eva-1 homolog C, transcript variant X1	-	-	-	-	-	-	-
ncbi_100624723	316	305	247	942	288	501	13.12	12.98	13.09	57.25	17.65	28.26	13.0633	34.3867	1.39633	0.00185197	0.0276496	BATF	basic leucine zipper ATF-like transcription factor	-	-	-	-	-	-	-
ncbi_100038014	1195	1140	983	2450	1184	1636	36.06	35.18	37.91	108.76	52.91	67.92	36.3833	76.53	1.07275	0.00191632	0.0282093	RPIA	ribose 5-phosphate isomerase A	Metabolism;Metabolism;Metabolism;Metabolism	Global and overview maps;Global and overview maps;Global and overview maps;Carbohydrate metabolism	ko01100//Metabolic pathways;ko01200//Carbon metabolism;ko01230//Biosynthesis of amino acids;ko00030//Pentose phosphate pathway	K01807;K01807;K01807;K01807	-	-	-
ncbi_100286741	1058	937	729	4385	720	1905	15.01	13.62	13.19	91.01	15.07	36.7	13.94	47.5933	1.77153	0.00198101	0.0289956	FSCN1	fascin actin-bundling protein 1	-	-	-	-	-	-	-
ncbi_100518064	2807	2609	5742	10303	6653	9122	15.66	14.9	40.82	84.06	54.74	69.09	23.7933	69.2967	1.54223	0.00209496	0.0303756	ABCA3	ATP binding cassette subfamily A member 3, transcript variant X2	Environmental Information Processing	Membrane transport	ko02010//ABC transporters	K05643	-	-	-
ncbi_100739109	726	694	215	197	165	195	6.96	6.82	2.63	2.76	2.34	2.54	5.47	2.54667	-1.10293	0.00212446	0.0307227	CCDC157	coiled-coil domain containing 157	-	-	-	-	-	-	-
ncbi_100516205	185	166	105	396	150	250	2.45	2.23	1.76	7.6	2.93	4.47	2.14667	5	1.21983	0.0021703	0.0312667	KIF2C	kinesin family member 2C, transcript variant X1	-	-	-	-	-	-	-
ncbi_100523909	41684	37209	19233	3928	13266	12836	849.48	777.03	500.08	117.13	398.97	355.25	708.863	290.45	-1.28722	0.00220172	0.0315541	LOC100523909	cytochrome P450 4B1	-	-	-	-	-	-	-
ncbi_110260197	1214	981	262	255	258	199	12.86	10.65	3.54	3.95	4.03	2.86	9.01667	3.61333	-1.31926	0.00220191	0.0315541	LOC110260197	ly-6/neurotoxin-like protein 1	-	-	-	-	-	-	-
ncbi_100152950	5809	7206	2986	441	2107	1674	48.59	61.84	31.87	5.45	26.12	19.17	47.4333	16.9133	-1.48774	0.00220795	0.0315997	FMO5	flavin containing monooxygenase 5, transcript variant X1	Metabolism	Xenobiotics biodegradation and metabolism	ko00982//Drug metabolism - cytochrome P450	K00485	-	-	-
ncbi_100158094	846	896	295	266	253	200	16.5	17.9	7.29	7.6	7.21	5.3	13.8967	6.70333	-1.05179	0.00229874	0.0327297	LRRC71	leucine rich repeat containing 71, transcript variant X6	-	-	-	-	-	-	-
ncbi_100515837	353	340	364	1833	314	692	7.45	7.25	9.91	58.02	9.84	20.2	8.20333	29.3533	1.83924	0.00235555	0.0332391	LOC100515837	leukocyte-associated immunoglobulin-like receptor 1, transcript variant X1	-	-	-	-	-	-	-
ncbi_396608	3242	3208	3104	478	1491	1321	52.95	53.71	64.7	11.42	35.94	29.31	57.12	25.5567	-1.1603	0.00244283	0.0343829	SCNN1A	sodium channel epithelial 1 alpha subunit	Organismal Systems;Organismal Systems	Sensory system;Excretory system	ko04742//Taste transduction;ko04960//Aldosterone-regulated sodium reabsorption	K04824;K04824	-	-	-
ncbi_100037996	6281	5310	10697	3104	1874	2208	688.89	596.84	1497.01	498.18	303.38	328.94	927.58	376.833	-1.29955	0.00245857	0.0344448	RPS21	ribosomal protein S21	Genetic Information Processing	Translation	ko03010//Ribosome	K02971	-	-	-
ncbi_100518211	250	283	285	60	141	112	4.08	4.73	5.95	1.43	3.4	2.48	4.92	2.43667	-1.01375	0.00249563	0.0347285	PRTFDC1	phosphoribosyl transferase domain containing 1, transcript variant X1	-	-	-	-	-	-	-
ncbi_100628166	335	433	216	1220	328	512	3.64	4.81	2.99	19.46	5.25	7.58	3.81333	10.7633	1.497	0.00253718	0.0349986	SOAT1	sterol O-acyltransferase 1, transcript variant X1	Organismal Systems;Metabolism	Digestive system;Lipid metabolism	ko04979//Cholesterol metabolism;ko00100//Steroid biosynthesis	K00637;K00637	-	-	-
ncbi_102161349	795	622	290	1125	610	930	8.83	7.09	4.12	18.4	10.09	14.11	6.68	14.2	1.08797	0.00258983	0.0354148	CD22	CD22 molecule, transcript variant X1	Environmental Information Processing;Organismal Systems;Organismal Systems	Signaling molecules and interaction;Immune system;Immune system	ko04514//Cell adhesion molecules (CAMs);ko04640//Hematopoietic cell lineage;ko04662//B cell receptor signaling pathway	K06467;K06467;K06467	-	-	-
ncbi_100037937	87	119	84	101	204	140	1.07	1.5	1.32	1.82	3.71	2.35	1.29667	2.62667	1.01843	0.00259292	0.0354148	TLR3	toll like receptor 3	Human Diseases;Human Diseases;Human Diseases;Human Diseases;Cellular Processes;Human Diseases;Human Diseases;Organismal Systems	Infectious diseases;Infectious diseases;Infectious diseases;Infectious diseases;Cell growth and death;Infectious diseases;Infectious diseases;Immune system	ko05165//Human papillomavirus infection;ko05167//Kaposi sarcoma-associated herpesvirus infection;ko05168//Herpes simplex infection;ko05164//Influenza A;ko04217//Necroptosis;ko05161//Hepatitis B;ko05160//Hepatitis C;ko04620//Toll-like receptor signaling pathway	K05401;K05401;K05401;K05401;K05401;K05401;K05401;K05401	-	-	-
ncbi_100521473	5952	5510	6995	1395	2873	2871	31.71	30.08	47.55	10.88	22.59	20.77	36.4467	18.08	-1.01139	0.00270137	0.0365793	DUSP7	dual specificity phosphatase 7	Environmental Information Processing	Signal transduction	ko04010//MAPK signaling pathway	K04459	-	-	-
MSTRG.18180	2872	2887	1425	190	889	876	29.38	30.27	18.61	2.84	13.42	12.17	26.0867	9.47667	-1.46086	0.00275332	0.0370559	ANOS1	PREDICTED: anosmin-1 [Sus scrofa]	-	-	-	-	-	-	-
ncbi_100152612	214	221	143	1055	139	381	7	7.21	6.22	54.44	6.62	17.97	6.81	26.3433	1.95171	0.00277531	0.0373064	PPIF	peptidylprolyl isomerase F, transcript variant X1	Environmental Information Processing;Human Diseases;Environmental Information Processing;Human Diseases;Human Diseases	Signal transduction;Neurodegenerative diseases;Signal transduction;Neurodegenerative diseases;Infectious diseases	ko04020//Calcium signaling pathway;ko05016//Huntington disease;ko04022//cGMP - PKG signaling pathway;ko05012//Parkinson disease;ko05145//Toxoplasmosis	K09565;K09565;K09565;K09565;K09565	-	-	-
ncbi_100152481	379	355	205	162	101	76	8.13	8.16	5.86	5.06	3.22	2.21	7.38333	3.49667	-1.07829	0.00280324	0.0375451	LRRC6	leucine rich repeat containing 6	-	-	-	-	-	-	-
ncbi_397413	567	517	862	256	257	207	29.77	27.82	57.74	19.67	19.93	14.76	38.4433	18.12	-1.08515	0.00283003	0.037742	FXYD3	FXYD domain containing ion transport regulator 3	-	-	-	-	-	-	-
ncbi_100153155	119	91	43	12	29	38	13.13	10.29	6.05	1.94	4.72	5.69	9.82333	4.11667	-1.25474	0.00283876	0.037742	XCL1	chemokine (C motif) ligand 1	Environmental Information Processing;Organismal Systems	Signaling molecules and interaction;Immune system	ko04060//Cytokine-cytokine receptor interaction;ko04062//Chemokine signaling pathway	K05507;K05507	-	-	-
ncbi_100519366	2104	2477	959	842	443	271	40.34	48.67	21.99	23.71	12.4	6.8	37	14.3033	-1.37117	0.0030286	0.0394999	LOC100519366	cytochrome c oxidase subunit 6B1-like, transcript variant X1	-	-	-	-	-	-	-
ncbi_100512046	5371	5583	4530	557	2185	2123	77.92	84.77	85.62	11.54	45.85	42.85	82.77	33.4133	-1.30868	0.00303131	0.0394999	EFEMP1	EGF containing fibulin like extracellular matrix protein 1	-	-	-	-	-	-	-
ncbi_100515259	195	240	331	4828	177	1631	1.73	2.13	3.61	61.94	2.23	19.36	2.49	27.8433	3.48311	0.00306123	0.0395974	XDH	xanthine dehydrogenase	Metabolism;Metabolism;Cellular Processes;Metabolism;Metabolism	Global and overview maps;Nucleotide metabolism;Transport and catabolism;Xenobiotics biodegradation and metabolism;Biosynthesis of other secondary metabolites	ko01100//Metabolic pathways;ko00230//Purine metabolism;ko04146//Peroxisome;ko00983//Drug metabolism - other enzymes;ko00232//Caffeine metabolism	K00106;K00106;K00106;K00106;K00106	-	-	-
ncbi_100511742	757	814	870	1624	922	1286	11.36	12.52	16.66	35.67	20.42	26.21	13.5133	27.4333	1.02155	0.00306293	0.0395974	IL27RA	interleukin 27 receptor subunit alpha	Environmental Information Processing;Environmental Information Processing;Organismal Systems	Signaling molecules and interaction;Signal transduction;Immune system	ko04060//Cytokine-cytokine receptor interaction;ko04630//Jak-STAT signaling pathway;ko04659//Th17 cell differentiation	K19598;K19598;K19598	-	-	-
ncbi_100523367	1533	1387	512	249	491	464	20.26	18.78	8.63	4.82	9.58	8.33	15.89	7.57667	-1.06848	0.00306743	0.0395974	ATOH8	atonal bHLH transcription factor 8	-	-	-	-	-	-	-
ncbi_100511130	1573	1653	1066	3995	1411	2120	27.64	29.77	23.9	102.73	36.59	50.6	27.1033	63.3067	1.22389	0.00307509	0.03965	CD48	CD48 molecule	Organismal Systems	Immune system	ko04650//Natural killer cell mediated cytotoxicity	K06479	-	-	-
ncbi_100623546	497	549	169	163	140	121	3.46	3.91	1.5	1.66	1.43	1.14	2.95667	1.41	-1.06828	0.00310628	0.0399591	CFAP74	cilia and flagella associated protein 74, transcript variant X1	-	-	-	-	-	-	-
ncbi_100623235	186	210	208	107	55	52	8.26	9.56	11.79	6.96	3.61	3.14	9.87	4.57	-1.11086	0.00321635	0.0411835	CAPSL	calcyphosine like	-	-	-	-	-	-	-
ncbi_100524014	258	328	339	742	396	447	4.86	6.15	8.08	20.27	10.98	11.46	6.36333	14.2367	1.16176	0.00325691	0.0416064	TNFAIP8	TNF alpha induced protein 8	-	-	-	-	-	-	-
ncbi_100517087	179	129	211	668	194	334	7.82	5.81	11.97	42.94	12.53	19.86	8.53333	25.11	1.55708	0.00327578	0.0416886	TNFRSF17	TNF receptor superfamily member 17, transcript variant X1	Environmental Information Processing;Organismal Systems	Signaling molecules and interaction;Immune system	ko04060//Cytokine-cytokine receptor interaction;ko04672//Intestinal immune network for IgA production	K05153;K05153	-	-	-
ncbi_100514402	1470	1282	435	281	375	476	10.89	9.73	4.11	3.05	4.1	4.79	8.24333	3.98	-1.05046	0.00333773	0.0421522	ADCY3	adenylate cyclase 3, transcript variant X1	Organismal Systems;Human Diseases;Human Diseases;Organismal Systems;Human Diseases;Environmental Information Processing;Environmental Information Processing;Environmental Information Processing;Organismal Systems;Metabolism;Environmental Information Processing;Human Diseases;Organismal Systems;Organismal Systems;Environmental Information Processing;Organismal Systems;Environmental Information Pro…	Sensory system;Cancers;Infectious diseases;Environmental adaptation;Infectious diseases;Signal transduction;Signal transduction;Signal transduction;Immune system;Nucleotide metabolism;Signal transduction;Endocrine and metabolic diseases;Endocrine system;Nervous system;Signal transduction;Circulatory system;Signal transduction;Endocrine system;Endocrine system;Immune system;Circulatory system;Cell…	ko04740//Olfactory transduction;ko05200//Pathways in cancer;ko05166//HTLV-I infection;ko04714//Thermogenesis;ko05163//Human cytomegalovirus infection;ko04015//Rap1 signaling pathway;ko04020//Calcium signaling pathway;ko04024//cAMP signaling pathway;ko04062//Chemokine signaling pathway;ko00230//Purine metabolism;ko04022//cGMP - PKG signaling pathway;ko04934//Cushing syndrome;ko04921//Oxytocin sign…	K08043;K08043;K08043;K08043;K08043;K08043;K08043;K08043;K08043;K08043;K08043;K08043;K08043;K08043;K08043;K08043;K08043;K08043;K08043;K08043;K08043;K08043;K08043;K08043;K08043;K08043;K08043;K08043;K08043;K08043;K08043;K08043;K08043;K08043;K08043;K08043;K08043;K08043;K08043;K08043;K08043;K08043;K08043;K08043;K08043;K08043;K08043;K08043	-	-	-
ncbi_110262272	53	57	59	26	21	17	5.63	6.2	7.99	4.04	3.29	2.45	6.60667	3.26	-1.01905	0.00339386	0.0426663	LOC110262272	40S ribosomal protein S27-like	-	-	-	-	-	-	-
ncbi_100524868	1377	1213	496	116	397	400	20.75	18.66	9.49	2.54	8.84	8.11	16.3	6.49667	-1.3271	0.00350814	0.0438537	LRP3	LDL receptor related protein 3, transcript variant X2	-	-	-	-	-	-	-
ncbi_100523777	276	453	405	1300	396	686	1.78	3	3.34	12.28	3.77	6.01	2.70667	7.35333	1.44188	0.00362827	0.0449995	ELL2	elongation factor for RNA polymerase II 2	-	-	-	-	-	-	-
ncbi_100271932	461	524	303	2038	333	746	5.69	6.62	4.77	36.78	6.06	12.49	5.69333	18.4433	1.69575	0.00369452	0.0456676	HPSE	heparanase	Metabolism;Human Diseases;Metabolism	Global and overview maps;Cancers;Glycan biosynthesis and metabolism	ko01100//Metabolic pathways;ko05205//Proteoglycans in cancer;ko00531//Glycosaminoglycan degradation	K07964;K07964;K07964	-	-	-
ncbi_403162	2894	2766	2728	2439	5335	5508	38.75	37.95	46.6	47.78	105.41	100.15	41.1	84.4467	1.0389	0.00370039	0.0456891	INSIG1	insulin induced gene 1	-	-	-	-	-	-	-
ncbi_100519331	10223	8285	7650	1563	3992	4338	174.67	145.06	166.77	39.08	100.66	100.66	162.167	80.1333	-1.017	0.0037405	0.0460814	GAS6	growth arrest specific 6	Human Diseases	Drug resistance	ko01521//EGFR tyrosine kinase inhibitor resistance	K05464	-	-	-
ncbi_397087	227	184	1226	18544	698	5647	6.01	5.02	41.54	722.27	27.45	204.13	17.5233	317.95	4.18145	0.00376874	0.0463262	SPP1	secreted phosphoprotein 1	Environmental Information Processing;Human Diseases;Cellular Processes;Environmental Information Processing;Organismal Systems;Environmental Information Processing	Signal transduction;Infectious diseases;Cellular community - eukaryotes;Signal transduction;Immune system;Signaling molecules and interaction	ko04151//PI3K-Akt signaling pathway;ko05165//Human papillomavirus infection;ko04510//Focal adhesion;ko04371//Apelin signaling pathway;ko04620//Toll-like receptor signaling pathway;ko04512//ECM-receptor interaction	K06250;K06250;K06250;K06250;K06250;K06250	-	-	-
ncbi_100620543	1496	2106	574	317	605	489	5.71	8.08	3.18	1.93	3.59	2.5	5.65667	2.67333	-1.08131	0.00377599	0.0463638	DNAH11	dynein axonemal heavy chain 11, transcript variant X1	Human Diseases	Neurodegenerative diseases	ko05016//Huntington disease	K10408	-	-	-
ncbi_100520394	1055	1135	418	189	399	362	8.32	9.11	4.11	2.09	4.5	3.74	7.18	3.44333	-1.06018	0.00380951	0.0466718	DCLK2	doublecortin like kinase 2, transcript variant X1	-	-	-	-	-	-	-
ncbi_100626975	958	758	761	3075	720	1486	12.34	10.01	12.51	57.96	13.69	26	11.62	32.55	1.48605	0.00389086	0.0473538	BHLHA15	basic helix-loop-helix family member a15	Human Diseases	Endocrine and metabolic diseases	ko04950//Maturity onset diabetes of the young	K08040	-	-	-
ncbi_100624077	41913	52964	28472	3936	17743	15207	586.23	759.11	508.09	80.55	366.23	288.86	617.81	245.213	-1.33313	0.00393363	0.0476425	LOC100624077	endogenous retrovirus group V member 2 Env polyprotein, transcript variant X1	-	-	-	-	-	-	-
ncbi_100623146	226	236	328	604	342	448	4.07	4.35	7.53	15.9	9.08	10.94	5.31667	11.9733	1.17123	0.00411932	0.0491856	KIF22	kinesin family member 22	Organismal Systems	Endocrine system	ko04914//Progesterone-mediated oocyte maturation	K10403	-	-	-
MSTRG.18179	1559	1848	933	149	627	554	19.05	23.14	14.55	2.66	11.31	9.19	18.9133	7.72	-1.29273	0.00411969	0.0491856	--	-	-	-	-	-	-	-	-

## Sheet: TL-vs-LL.filter.annot
Supplement 3.4 Significant DEmRNAs were identified between TL and LL
id	TL-1_count	TL-2_count	TL-3_count	LL-1_count	LL-2_count	LL-3_count	TL-1_fpkm	TL-2_fpkm	TL-3_fpkm	LL-1_fpkm	LL-2_fpkm	LL-3_fpkm	TL_mean	LL_mean	log2(fc)	PValue	FDR	Symbol	Description	KEGG_A_class	KEGG_B_class	Pathway	K_ID	GO Component	GO Function	GO Process
ncbi_396996	366	410	443	5781	6972	4485	8.74	9.87	9.82	97.96	113.42	78.86	9.47667	96.7467	3.35176	7.60034e-48	8.41357e-44	TF	transferrin	Environmental Information Processing;Cellular Processes;Organismal Systems	Signal transduction;Cell growth and death;Digestive system	ko04066//HIF-1 signaling pathway;ko04216//Ferroptosis;ko04978//Mineral absorption	K14736;K14736;K14736	-	-	-
MSTRG.17526	186	177	191	2292	2257	1566	16.16	15.51	15.29	139.93	132.45	99.45	15.6533	123.943	2.98514	9.89684e-36	5.4779e-32	--	-	-	-	-	-	-	-	-
MSTRG.1648	3989	2211	3181	358	480	434	108.26	60.52	80.12	6.89	8.87	8.67	82.9667	8.14333	-3.34884	1.46715e-30	5.41379e-27	--	PREDICTED: LOW QUALITY PROTEIN: polysialoglycoprotein [Orcinus orca]	-	-	-	-	-	-	-
MSTRG.18536	4075	2556	3299	148	344	152	395.16	294.85	338.18	9.75	22.17	14.44	342.73	15.4533	-4.47108	5.92246e-29	1.63904e-25	IGKV1D-39	immunoglobulin kappa variable region, partial [Sus scrofa]	-	-	-	-	-	-	-
ncbi_100738123	13868	13669	15852	7190	7450	7775	126.15	125.4	133.83	46.41	46.17	52.08	128.46	48.22	-1.41362	2.27547e-27	5.0379e-24	COL1A1	collagen type I alpha 1 chain, transcript variant X1	Environmental Information Processing;Human Diseases;Cellular Processes;Organismal Systems;Organismal Systems;Human Diseases;Human Diseases;Organismal Systems;Environmental Information Processing	Signal transduction;Infectious diseases;Cellular community - eukaryotes;Endocrine system;Immune system;Endocrine and metabolic diseases;Infectious diseases;Digestive system;Signaling molecules and interaction	ko04151//PI3K-Akt signaling pathway;ko05165//Human papillomavirus infection;ko04510//Focal adhesion;ko04926//Relaxin signaling pathway;ko04611//Platelet activation;ko04933//AGE-RAGE signaling pathway in diabetic complications;ko05146//Amoebiasis;ko04974//Protein digestion and absorption;ko04512//ECM-receptor interaction	K06236;K06236;K06236;K06236;K06236;K06236;K06236;K06236;K06236	-	-	-
ncbi_397422	1785	1756	2147	415	359	615	134	132.95	149.59	22.11	18.36	33.99	138.847	24.82	-2.48392	9.28572e-25	1.71322e-21	CCL2	chemokine (C-C motif) ligand 2	Environmental Information Processing;Human Diseases;Human Diseases;Organismal Systems;Human Diseases;Organismal Systems;Human Diseases;Human Diseases;Environmental Information Processing;Human Diseases;Human Diseases;Organismal Systems;Human Diseases	Signaling molecules and interaction;Infectious diseases;Infectious diseases;Immune system;Infectious diseases;Immune system;Cardiovascular diseases;Infectious diseases;Signal transduction;Endocrine and metabolic diseases;Immune diseases;Immune system;Infectious diseases	ko04060//Cytokine-cytokine receptor interaction;ko05163//Human cytomegalovirus infection;ko05168//Herpes simplex infection;ko04062//Chemokine signaling pathway;ko05164//Influenza A;ko04621//NOD-like receptor signaling pathway;ko05418//Fluid shear stress and atherosclerosis;ko05142//Chagas disease (American trypanosomiasis);ko04668//TNF signaling pathway;ko04933//AGE-RAGE signaling pathway in diab…	K14624;K14624;K14624;K14624;K14624;K14624;K14624;K14624;K14624;K14624;K14624;K14624;K14624	-	-	-
ncbi_100627444	281	252	283	1326	1404	1131	14.46	13.08	13.52	48.3	49.09	42.73	13.6867	46.7067	1.77086	1.52084e-20	2.4051e-17	THYN1	thymocyte nuclear protein 1, transcript variant X1	-	-	-	-	-	-	-
ncbi_396781	319207	140658	248056	29517	35942	19252	12432.5	5525.25	8966.97	815.82	953.67	552.12	8974.89	773.87	-3.53573	1.22372e-19	1.69332e-16	LOC396781	IgG heavy chain	Environmental Information Processing;Environmental Information Processing;Human Diseases;Human Diseases;Human Diseases;Cellular Processes;Environmental Information Processing;Human Diseases;Organismal Systems;Human Diseases;Environmental Information Processing;Human Diseases;Human Diseases;Organismal Systems;Organismal Systems;Human Diseases;Human Diseases;Organismal Systems;Human Diseases;Organi…	Signal transduction;Signal transduction;Infectious diseases;Cancers;Infectious diseases;Transport and catabolism;Signal transduction;Infectious diseases;Immune system;Immune diseases;Signal transduction;Immune diseases;Infectious diseases;Immune system;Immune system;Cardiovascular diseases;Cardiovascular diseases;Immune system;Infectious diseases;Immune system;Immune diseases;Infectious diseases;…	ko04151//PI3K-Akt signaling pathway;ko04020//Calcium signaling pathway;ko05169//Epstein-Barr virus infection;ko05202//Transcriptional misregulation in cancers;ko05152//Tuberculosis;ko04145//Phagosome;ko04072//Phospholipase D signaling pathway;ko05162//Measles;ko04650//Natural killer cell mediated cytotoxicity;ko05322//Systemic lupus erythematosus;ko04064//NF-kappa B signaling pathway;ko05323//Rhe…	K06856;K06856;K06856;K06856;K06856;K06856;K06856;K06856;K06856;K06856;K06856;K06856;K06856;K06856;K06856;K06856;K06856;K06856;K06856;K06856;K06856;K06856;K06856;K06856;K06856;K06856;K06856	-	-	-
ncbi_100157182	645	704	683	349	355	365	11.03	12.15	10.84	4.24	4.14	4.6	11.34	4.32667	-1.39009	3.53452e-19	4.34746e-16	SLC46A2	solute carrier family 46 member 2, transcript variant X1	-	-	-	-	-	-	-
MSTRG.18534	20689	9397	15616	291	748	1443	1926.28	1086.59	1527.23	26.38	58.94	93.16	1513.37	59.4933	-4.66889	6.43212e-19	7.12036e-16	IGKV1D-39	immunoglobulin kappa variable region, partial [Sus scrofa]	-	-	-	-	-	-	-
ncbi_399527	645	955	1100	4819	4403	4487	8.41	12.56	13.31	44.58	39.11	43.07	11.4267	42.2533	1.88666	9.29356e-19	9.3527e-16	CPT1A	carnitine palmitoyltransferase 1A	Organismal Systems;Environmental Information Processing;Human Diseases;Organismal Systems;Organismal Systems;Organismal Systems;Metabolism;Metabolism	Environmental adaptation;Signal transduction;Endocrine and metabolic diseases;Endocrine system;Endocrine system;Endocrine system;Global and overview maps;Lipid metabolism	ko04714//Thermogenesis;ko04152//AMPK signaling pathway;ko04931//Insulin resistance;ko04922//Glucagon signaling pathway;ko03320//PPAR signaling pathway;ko04920//Adipocytokine signaling pathway;ko01212//Fatty acid metabolism;ko00071//Fatty acid degradation	K08765;K08765;K08765;K08765;K08765;K08765;K08765;K08765	-	-	-
ncbi_445512	2023	3203	3228	13782	14537	13393	72.94	116.48	108.03	352.64	357.09	355.58	99.15	355.103	1.84055	1.42251e-18	1.31227e-15	HMOX1	heme oxygenase 1	Metabolism;Human Diseases;Human Diseases;Human Diseases;Human Diseases;Environmental Information Processing;Cellular Processes;Organismal Systems;Metabolism	Global and overview maps;Cancers;Cancers;Cancers;Cardiovascular diseases;Signal transduction;Cell growth and death;Digestive system;Metabolism of cofactors and vitamins	ko01100//Metabolic pathways;ko05200//Pathways in cancer;ko05225//Hepatocellular carcinoma;ko05206//MicroRNAs in cancer;ko05418//Fluid shear stress and atherosclerosis;ko04066//HIF-1 signaling pathway;ko04216//Ferroptosis;ko04978//Mineral absorption;ko00860//Porphyrin and chlorophyll metabolism	K00510;K00510;K00510;K00510;K00510;K00510;K00510;K00510;K00510	-	-	-
MSTRG.18528	2381	903	1573	102	219	177	329.22	125.92	201.78	9.99	20.6	18.05	218.973	16.2133	-3.7555	2.15459e-18	1.8299e-15	IGHV3-23	IgG heavy chain precursor [Sus scrofa]	-	-	-	-	-	-	-
ncbi_100516957	269	362	407	1698	1412	1594	3.87	5.07	5.5	17.68	13.67	16.57	4.81333	15.9733	1.73056	2.31423e-18	1.8299e-15	LOC100516957	adhesion G protein-coupled receptor E2-like, transcript variant X31	-	-	-	-	-	-	-
ncbi_100156452	311	359	451	141	137	168	5.31	6.22	7.18	1.72	1.59	2.13	6.23667	1.81333	-1.78213	1.03891e-17	7.66716e-15	OLFML2B	olfactomedin like 2B, transcript variant X3	-	-	-	-	-	-	-
ncbi_102159655	269	173	168	1203	1854	1459	22.55	14.64	13.1	71.58	105.93	90.1	16.7633	89.2033	2.41179	7.96087e-16	5.50792e-13	LOC102159655	histone H2A type 2-A-like	Cellular Processes;Human Diseases;Human Diseases	Cell growth and death;Substance dependence;Immune diseases	ko04217//Necroptosis;ko05034//Alcoholism;ko05322//Systemic lupus erythematosus	K11251;K11251;K11251	-	-	-
ncbi_100622364	469	374	452	147	159	208	6.16	4.97	5.59	1.55	1.64	1.99	5.57333	1.72667	-1.69055	2.50386e-15	1.63046e-12	ST8SIA5	ST8 alpha-N-acetyl-neuraminide alpha-2,8-sialyltransferase 5, transcript variant X1	Metabolism;Metabolism	Global and overview maps;Glycan biosynthesis and metabolism	ko01100//Metabolic pathways;ko00604//Glycosphingolipid biosynthesis - ganglio series	K03369;K03369	-	-	-
ncbi_100737739	1734	1439	1663	418	381	694	58.41	48.89	51.99	9.99	8.74	17.21	53.0967	11.98	-2.14799	4.69376e-15	2.88666e-12	RND1	Rho family GTPase 1	Organismal Systems	Development	ko04360//Axon guidance	K07531	-	-	-
ncbi_613130	39	88	74	438	398	475	1.74	3.96	3.06	13.85	12.09	15.59	2.92	13.8433	2.24515	5.60706e-15	3.26685e-12	FCGR1A	Fc fragment of IgG, high affinity Ia, receptor (CD64)	Human Diseases;Human Diseases;Cellular Processes;Organismal Systems;Human Diseases;Organismal Systems;Organismal Systems;Human Diseases;Human Diseases;Human Diseases	Cancers;Infectious diseases;Transport and catabolism;Development;Immune diseases;Immune system;Immune system;Infectious diseases;Cancers;Infectious diseases	ko05202//Transcriptional misregulation in cancers;ko05152//Tuberculosis;ko04145//Phagosome;ko04380//Osteoclast differentiation;ko05322//Systemic lupus erythematosus;ko04640//Hematopoietic cell lineage;ko04666//Fc gamma R-mediated phagocytosis;ko05140//Leishmaniasis;ko05221//Acute myeloid leukemia;ko05150//Staphylococcus aureus infection	K06498;K06498;K06498;K06498;K06498;K06498;K06498;K06498;K06498;K06498	-	-	-
ncbi_654325	15438	1460	6505	209	182	421	374.56	35.73	146.48	3.6	3.01	7.52	185.59	4.71	-5.30025	8.10251e-15	4.48474e-12	MMP9	matrix metallopeptidase 9	Human Diseases;Human Diseases;Human Diseases;Human Diseases;Human Diseases;Human Diseases;Organismal Systems;Organismal Systems;Organismal Systems;Environmental Information Processing;Human Diseases;Human Diseases;Organismal Systems;Human Diseases	Cancers;Cancers;Cancers;Infectious diseases;Cancers;Cardiovascular diseases;Endocrine system;Endocrine system;Immune system;Signal transduction;Cancers;Drug resistance;Immune system;Cancers	ko05200//Pathways in cancer;ko05205//Proteoglycans in cancer;ko05202//Transcriptional misregulation in cancers;ko05161//Hepatitis B;ko05206//MicroRNAs in cancer;ko05418//Fluid shear stress and atherosclerosis;ko04926//Relaxin signaling pathway;ko04915//Estrogen signaling pathway;ko04670//Leukocyte transendothelial migration;ko04668//TNF signaling pathway;ko05215//Prostate cancer;ko01522//Endocrin…	K01403;K01403;K01403;K01403;K01403;K01403;K01403;K01403;K01403;K01403;K01403;K01403;K01403;K01403	-	-	-
MSTRG.18529	3381	436	1210	62	78	100	390.84	50.87	129.78	5.09	6.11	8.51	190.497	6.57	-4.85773	8.67072e-15	4.57071e-12	IGHV3-23	immunoglobulin heavy chain, partial [Sus scrofa]	-	-	-	-	-	-	-
ncbi_397086	85	76	52	479	636	413	2.85	2.57	1.62	11.4	14.53	10.19	2.34667	12.04	2.35915	1.0467e-14	5.26681e-12	TNF	tumor necrosis factor	Human Diseases;Environmental Information Processing;Human Diseases;Environmental Information Processing;Human Diseases;Human Diseases;Human Diseases;Human Diseases;Human Diseases;Human Diseases;Cellular Processes;Human Diseases;Environmental Information Processing;Organismal Systems;Cellular Processes;Human Diseases;Human Diseases;Organismal Systems;Human Diseases;Environmental Information Proces…	Infectious diseases;Signal transduction;Infectious diseases;Signaling molecules and interaction;Infectious diseases;Cancers;Infectious diseases;Neurodegenerative diseases;Infectious diseases;Infectious diseases;Cell growth and death;Endocrine and metabolic diseases;Signal transduction;Immune system;Cell growth and death;Infectious diseases;Cardiovascular diseases;Development;Infectious diseases;S…	ko05165//Human papillomavirus infection;ko04010//MAPK signaling pathway;ko05166//HTLV-I infection;ko04060//Cytokine-cytokine receptor interaction;ko05163//Human cytomegalovirus infection;ko05205//Proteoglycans in cancer;ko05168//Herpes simplex infection;ko05010//Alzheimer disease;ko05152//Tuberculosis;ko05164//Influenza A;ko04217//Necroptosis;ko04932//Non-alcoholic fatty liver disease (NAFLD);ko0…	K03156;K03156;K03156;K03156;K03156;K03156;K03156;K03156;K03156;K03156;K03156;K03156;K03156;K03156;K03156;K03156;K03156;K03156;K03156;K03156;K03156;K03156;K03156;K03156;K03156;K03156;K03156;K03156;K03156;K03156;K03156;K03156;K03156;K03156;K03156;K03156;K03156;K03156;K03156;K03156;K03156;K03156;K03156;K03156;K03156;K03156;K03156;K03156;K03156;K03156;K03156;K03156;K03156;K03156;K03156	-	-	-
ncbi_100190992	1701	562	963	110	166	170	141.37	47.11	74.29	6.49	9.4	10.4	87.59	8.76333	-3.32121	1.40106e-14	6.74338e-12	CD79A	CD79a molecule	Organismal Systems;Human Diseases	Immune system;Immune diseases	ko04662//B cell receptor signaling pathway;ko05340//Primary immunodeficiency	K06506;K06506	-	-	-
ncbi_396598	1502	2590	2892	14703	15023	11210	53.6	93.22	95.79	372.36	365.25	294.58	80.87	344.063	2.089	1.67865e-14	7.74276e-12	GPX3	glutathione peroxidase 3	Organismal Systems;Metabolism;Metabolism	Endocrine system;Lipid metabolism;Metabolism of other amino acids	ko04918//Thyroid hormone synthesis;ko00590//Arachidonic acid metabolism;ko00480//Glutathione metabolism	K00432;K00432;K00432	-	-	-
ncbi_100627341	198	253	284	795	848	845	6.49	8.2	8.52	18.56	18.85	19.73	7.73667	19.0467	1.29975	1.81827e-14	7.7734e-12	ACAD8	acyl-CoA dehydrogenase family member 8	Metabolism;Metabolism	Global and overview maps;Amino acid metabolism	ko01100//Metabolic pathways;ko00280//Valine, leucine and isoleucine degradation	K11538;K11538	-	-	-
MSTRG.4043	226770	65695	115813	12733	20133	17334	14767	4372.98	7071.8	580.31	892.19	831.17	8737.28	767.89	-3.50821	1.82573e-14	7.7734e-12	IGKV2D-28	immunoglobulin kappa light chain [Felis catus]	-	-	-	-	GO:0031988//membrane-bounded vesicle;GO:0044421//extracellular region part	-	-
ncbi_106508372	69	95	93	335	322	400	1.46	2.02	1.82	5.02	4.64	6.22	1.76667	5.29333	1.58315	1.94824e-14	7.98776e-12	LOC106508372	pleckstrin homology domain-containing family H member 1-like	-	-	-	-	-	-	-
ncbi_445461	6442	9173	8635	36462	37586	28756	408.48	605.44	524.67	1660.51	1621.52	1317.94	512.863	1533.32	1.58002	2.30294e-14	9.10484e-12	C1QA	complement C1q A chain	Human Diseases;Human Diseases;Organismal Systems;Human Diseases;Human Diseases;Human Diseases	Infectious diseases;Immune diseases;Immune system;Infectious diseases;Infectious diseases;Neurodegenerative diseases	ko05142//Chagas disease (American trypanosomiasis);ko05322//Systemic lupus erythematosus;ko04610//Complement and coagulation cascades;ko05133//Pertussis;ko05150//Staphylococcus aureus infection;ko05020//Prion diseases	K03986;K03986;K03986;K03986;K03986;K03986	-	-	-
ncbi_110256043	3443	1601	2303	18677	16423	20059	124.7	59.01	78.35	469.78	395.95	529.43	87.3533	465.053	2.41246	3.12568e-14	1.19315e-11	LOC110256043	signal peptide, CUB and EGF-like domain-containing protein 3, transcript variant X1	-	-	-	-	-	-	-
ncbi_100522045	160	421	359	2230	2085	2674	1.69	4.53	3.54	16.24	14.72	20.83	3.25333	17.2633	2.40772	2.08753e-13	7.703e-11	HAVCR2	hepatitis A virus cellular receptor 2, transcript variant X1	-	-	-	-	-	-	-
ncbi_100625121	367	395	461	1205	1137	1192	8.98	9.73	10.46	20.98	19.03	21.46	9.72333	20.49	1.0754	3.14788e-13	1.1241e-10	RRP7A	ribosomal RNA processing 7 homolog A, transcript variant X1	Genetic Information Processing	Translation	ko03008//Ribosome biogenesis in eukaryotes	K14545	-	-	-
ncbi_100519719	130	71	78	660	586	555	7.25	4.02	4.02	26.3	22.48	22.8	5.09667	23.86	2.22697	4.51571e-13	1.56215e-10	FAM167B	family with sequence similarity 167 member B, transcript variant X1	-	-	-	-	-	-	-
ncbi_100511898	1131	557	760	136	220	222	50.25	25.01	31.14	4.29	6.6	7.17	35.4667	6.02	-2.55863	5.34151e-13	1.79183e-10	CD79B	CD79b molecule	Organismal Systems	Immune system	ko04662//B cell receptor signaling pathway	K06507	-	-	-
ncbi_100513601	13637	23269	22859	77371	93036	86899	629.23	1138.96	1049.9	2284.02	2710.08	2806.18	939.363	2600.09	1.46881	5.95748e-13	1.93969e-10	LOC100513601	patr class I histocompatibility antigen, A-126 alpha chain-like	-	-	-	-	-	-	-
ncbi_100155282	555	1021	1087	6521	6708	4144	21	38.97	38.18	175.11	172.92	115.46	32.7167	154.497	2.23948	7.37536e-13	2.33272e-10	PLAC9	placenta specific 9	-	-	-	-	-	-	-
ncbi_100620559	81	112	156	461	622	640	2	2.79	3.63	8.17	10.6	11.72	2.80667	10.1633	1.85644	9.94982e-13	3.05957e-10	CYP4F55	cytochrome P450, family 4, subfamily F, polypeptide 55	Metabolism;Metabolism	Global and overview maps;Lipid metabolism	ko01100//Metabolic pathways;ko00590//Arachidonic acid metabolism	K17726;K17726	-	-	-
ncbi_397038	138	204	176	689	956	1412	6.2	9.24	7.33	21.95	29.24	46.68	7.59	32.6233	2.10373	1.04323e-12	3.12122e-10	FBP1	fructose-bisphosphatase 1	Metabolism;Organismal Systems;Environmental Information Processing;Metabolism;Metabolism;Metabolism;Metabolism	Global and overview maps;Endocrine system;Signal transduction;Global and overview maps;Carbohydrate metabolism;Carbohydrate metabolism;Carbohydrate metabolism	ko01100//Metabolic pathways;ko04910//Insulin signaling pathway;ko04152//AMPK signaling pathway;ko01200//Carbon metabolism;ko00010//Glycolysis / Gluconeogenesis;ko00051//Fructose and mannose metabolism;ko00030//Pentose phosphate pathway	K03841;K03841;K03841;K03841;K03841;K03841;K03841	-	-	-
ncbi_397004	138	154	194	639	578	542	3.81	3.92	5.29	11.87	9.25	9.31	4.34	10.1433	1.22476	1.31771e-12	3.8387e-10	SSTR1	somatostatin receptor 1	Environmental Information Processing;Environmental Information Processing	Signaling molecules and interaction;Signal transduction	ko04080//Neuroactive ligand-receptor interaction;ko04024//cAMP signaling pathway	K04217;K04217	-	-	-
ncbi_110255658	177	156	161	66	67	83	6.97	6.19	5.88	1.84	1.8	2.41	6.34667	2.01667	-1.65403	1.57068e-12	4.45832e-10	GPR25	G protein-coupled receptor 25	-	-	-	-	-	-	-
ncbi_110257499	634	397	555	133	112	212	18.37	11.61	14.93	2.73	2.22	4.52	14.97	3.15667	-2.2456	2.36975e-12	6.55829e-10	TNFRSF6B	TNF receptor superfamily member 6b	Environmental Information Processing	Signaling molecules and interaction	ko04060//Cytokine-cytokine receptor interaction	K05143	-	-	-
ncbi_396764	583	643	766	1958	1915	1844	15.73	17.5	19.18	37.49	35.2	36.63	17.47	36.44	1.06064	3.07284e-12	8.29668e-10	SLC11A1	solute carrier family 11 member 1	Cellular Processes	Transport and catabolism	ko04142//Lysosome	K12347	-	-	-
ncbi_733603	130534	2709	41423	156	187	270	10571.1	221.07	3113.74	8.97	11.81	17.85	4635.31	12.8767	-8.49176	3.26389e-12	8.60267e-10	SAA3	serum amyloid A-3 protein	-	-	-	-	-	-	-
ncbi_100511446	2406	2432	2687	1564	1820	1808	22.25	23.22	23.63	10.35	11.73	12.45	23.0333	11.51	-1.00084	4.51776e-12	1.16306e-09	RASGRP3	RAS guanyl releasing protein 3, transcript variant X3	Human Diseases;Environmental Information Processing;Environmental Information Processing;Environmental Information Processing;Organismal Systems	Cancers;Signal transduction;Signal transduction;Signal transduction;Immune system	ko05200//Pathways in cancer;ko04010//MAPK signaling pathway;ko04014//Ras signaling pathway;ko04015//Rap1 signaling pathway;ko04662//B cell receptor signaling pathway	K12362;K12362;K12362;K12362;K12362	-	-	-
ncbi_100529254	97	119	121	530	602	391	7.96	9.84	9.21	30.85	33.64	23.61	9.00333	29.3667	1.70565	5.02776e-12	1.26494e-09	EIF4EBP3	eukaryotic translation initiation factor 4E binding protein 3	Genetic Information Processing	Translation	ko03013//RNA transport	K18645	-	-	-
ncbi_100515030	142	107	119	720	851	489	10.27	7.81	7.99	36.96	41.94	26.05	8.69	34.9833	2.00924	5.88375e-12	1.4474e-09	C6H19orf33	chromosome 6 C19orf33 homolog	-	-	-	-	-	-	-
ncbi_100158244	8545	1500	1944	134	179	395	175.46	31.06	37.05	1.95	2.5	5.97	81.19	3.47333	-4.54691	6.76794e-12	1.62872e-09	CRISP3	cysteine-rich secretory protein 3	-	-	-	-	-	-	-
ncbi_100038329	19314	4979	9466	1012	1864	1748	1547.67	402.37	704.04	57.53	101.76	103.14	884.693	87.4767	-3.33821	1.34952e-11	3.17855e-09	LOC100038329	immunoglobulin heavy variable 3-23	-	-	-	-	-	-	-
ncbi_100522839	1063	1048	1314	2901	3410	3224	59.49	59.15	68.25	115.21	130.01	132.85	62.2967	126.023	1.01646	1.52177e-11	3.47341e-09	ID1	inhibitor of DNA binding 1, HLH protein	Environmental Information Processing;Environmental Information Processing;Cellular Processes;Environmental Information Processing	Signal transduction;Signal transduction;Cellular community - eukaryotes;Signal transduction	ko04015//Rap1 signaling pathway;ko04390//Hippo signaling pathway;ko04550//Signaling pathways regulating pluripotency of stem cells;ko04350//TGF-beta signaling pathway	K04680;K04680;K04680;K04680	-	-	-
ncbi_100625566	119	121	111	572	523	398	4.98	5.11	4.31	16.99	14.92	12.27	4.8	14.7267	1.61732	1.53746e-11	3.47341e-09	SMIM5	small integral membrane protein 5	-	-	-	-	-	-	-
ncbi_100155581	696	693	803	367	466	485	40.82	41.48	43.97	15.46	18.88	20.88	42.09	18.4067	-1.19325	3.05808e-11	6.77058e-09	LTB	lymphotoxin beta	Environmental Information Processing;Environmental Information Processing;Human Diseases	Signaling molecules and interaction;Signal transduction;Immune diseases	ko04060//Cytokine-cytokine receptor interaction;ko04064//NF-kappa B signaling pathway;ko05323//Rheumatoid arthritis	K03157;K03157;K03157	-	-	-
ncbi_100154352	173	164	188	57	60	96	4.92	4.75	4.85	1.12	1.14	1.96	4.84	1.40667	-1.78273	3.34473e-11	7.16166e-09	SERPINI1	serpin family I member 1, transcript variant X1	-	-	-	-	-	-	-
ncbi_100522635	845	661	754	76	107	259	19.79	15.22	16.07	1.2	1.59	4.22	17.0267	2.33667	-2.86527	3.3641e-11	7.16166e-09	GPR183	G protein-coupled receptor 183, transcript variant X1	-	-	-	-	-	-	-
ncbi_100512978	890	825	933	474	544	620	28.12	26.38	27.5	10.74	11.73	14.31	27.3333	12.26	-1.1567	4.39276e-11	9.17506e-09	JAML	junction adhesion molecule like	-	-	-	-	-	-	-
ncbi_100625252	55034	25992	33204	9092	12876	9945	2160.03	1028.89	1209.57	253.24	344.29	287.41	1466.16	294.98	-2.31336	4.56545e-11	9.35917e-09	JCHAIN	joining chain of multimeric IgA and IgM	-	-	-	-	-	-	-
ncbi_445460	17037	23132	23688	78759	79256	62449	822.53	1126.21	1061.01	2697.11	2605.74	2218.91	1003.25	2507.25	1.32143	5.05353e-11	1.01714e-08	C1QC	complement C1q C chain	Human Diseases;Human Diseases;Organismal Systems;Human Diseases;Human Diseases;Human Diseases	Infectious diseases;Immune diseases;Immune system;Infectious diseases;Infectious diseases;Neurodegenerative diseases	ko05142//Chagas disease (American trypanosomiasis);ko05322//Systemic lupus erythematosus;ko04610//Complement and coagulation cascades;ko05133//Pertussis;ko05150//Staphylococcus aureus infection;ko05020//Prion diseases	K03988;K03988;K03988;K03988;K03988;K03988	-	-	-
ncbi_110258822	23248	4069	11038	994	1756	1476	1504.53	265.59	663.04	45.63	77.41	70.34	811.053	64.46	-3.65332	5.77856e-11	1.1423e-08	LOC110258822	uncharacterized LOC110258822	-	-	-	-	-	-	-
ncbi_110258337	251	280	358	152	166	170	5.18	5.83	6.86	2.23	2.34	2.58	5.95667	2.38333	-1.32152	6.35202e-11	1.23363e-08	EXOC3L4	exocyst complex component 3 like 4	-	-	-	-	-	-	-
ncbi_100526102	146	228	194	689	635	918	2	3.25	2.56	6.98	6.12	9.77	2.60333	7.62333	1.55006	1.07633e-10	2.0543e-08	KIAA1211L	KIAA1211 like, transcript variant X1	-	-	-	-	-	-	-
ncbi_399538	2178	2794	2609	9770	9036	7182	73.25	94.74	81.43	233.13	207	177.83	83.14	205.987	1.30894	1.63162e-10	3.06137e-08	PRDX6	peroxiredoxin 6	-	-	-	-	-	-	-
ncbi_110260624	1066	292	582	114	104	130	22.03	6.09	11.16	1.67	1.47	1.98	13.0933	1.70667	-2.93958	1.68483e-10	3.07349e-08	TNFRSF13C	TNF receptor superfamily member 13C, transcript variant X1	Human Diseases;Environmental Information Processing;Environmental Information Processing;Organismal Systems;Human Diseases	Infectious diseases;Signaling molecules and interaction;Signal transduction;Immune system;Immune diseases	ko05166//HTLV-I infection;ko04060//Cytokine-cytokine receptor interaction;ko04064//NF-kappa B signaling pathway;ko04672//Intestinal immune network for IgA production;ko05340//Primary immunodeficiency	K05151;K05151;K05151;K05151;K05151	-	-	-
ncbi_100524882	953	574	711	256	248	351	11.14	6.76	7.71	2.12	1.97	3.02	8.53667	2.37	-1.84879	1.69361e-10	3.07349e-08	PRSS12	protease, serine 12	-	-	-	-	-	-	-
ncbi_100624425	748	358	601	125	119	215	9.56	4.62	7.15	1.15	1.03	2.02	7.11	1.4	-2.34442	1.80508e-10	3.22294e-08	CARMIL2	capping protein regulator and myosin 1 linker 2, transcript variant X1	-	-	-	-	-	-	-
MSTRG.18378	6951	1440	3156	540	603	397	836.37	189.43	355.14	48.73	51.68	32.18	460.313	44.1967	-3.38061	1.95082e-10	3.42788e-08	IGKV2-40	immunoglobulin kappa variable region, partial [Sus scrofa]	-	-	-	-	-	-	-
ncbi_397413	256	257	207	1411	1498	826	19.67	19.93	14.76	76.92	78.4	46.74	18.12	67.3533	1.89417	2.643e-10	4.57156e-08	FXYD3	FXYD domain containing ion transport regulator 3	-	-	-	-	-	-	-
ncbi_100626683	57	56	66	228	272	198	1.75	1.74	1.87	5.05	5.65	4.53	1.78667	5.07667	1.50661	3.66479e-10	6.24143e-08	TMEM237	transmembrane protein 237	-	-	-	-	-	-	-
ncbi_100154160	1582	282	566	92	103	91	39.96	7.18	13.27	1.65	1.77	1.69	20.1367	1.70333	-3.56339	3.97971e-10	6.67506e-08	PSAT1	phosphoserine aminotransferase 1	Metabolism;Metabolism;Metabolism;Metabolism;Metabolism	Global and overview maps;Global and overview maps;Global and overview maps;Amino acid metabolism;Metabolism of cofactors and vitamins	ko01100//Metabolic pathways;ko01200//Carbon metabolism;ko01230//Biosynthesis of amino acids;ko00260//Glycine, serine and threonine metabolism;ko00750//Vitamin B6 metabolism	K00831;K00831;K00831;K00831;K00831	-	-	-
ncbi_414904	1471	948	1261	176	212	493	76.42	49.68	60.83	6.49	7.5	18.86	62.31	10.95	-2.50853	4.73402e-10	7.82173e-08	CXCL2	chemokine (C-X-C motif) ligand 2	Environmental Information Processing;Human Diseases;Organismal Systems;Organismal Systems;Environmental Information Processing;Organismal Systems;Human Diseases;Human Diseases	Signaling molecules and interaction;Infectious diseases;Immune system;Immune system;Signal transduction;Immune system;Infectious diseases;Infectious diseases	ko04060//Cytokine-cytokine receptor interaction;ko05167//Kaposi sarcoma-associated herpesvirus infection;ko04062//Chemokine signaling pathway;ko04621//NOD-like receptor signaling pathway;ko04668//TNF signaling pathway;ko04657//IL-17 signaling pathway;ko05132//Salmonella infection;ko05134//Legionellosis	K05505;K05505;K05505;K05505;K05505;K05505;K05505;K05505	-	-	-
ncbi_100524999	783	1050	892	2917	2426	3010	38.26	48.36	38.16	85.57	75.26	99.11	41.5933	86.6467	1.05879	5.47746e-10	8.91698e-08	LOC100524999	placenta-specific gene 8 protein, transcript variant X1	-	-	-	-	-	-	-
ncbi_100156262	603	498	476	1669	1570	1839	12.17	10.27	9.11	22.51	21.49	26.74	10.5167	23.58	1.16489	7.52169e-10	1.1895e-07	PAPSS2	3'-phosphoadenosine 5'-phosphosulfate synthase 2, transcript variant X1	Metabolism;Metabolism;Metabolism;Metabolism	Global and overview maps;Nucleotide metabolism;Metabolism of other amino acids;Energy metabolism	ko01100//Metabolic pathways;ko00230//Purine metabolism;ko00450//Selenocompound metabolism;ko00920//Sulfur metabolism	K13811;K13811;K13811;K13811	-	-	-
ncbi_100152247	415	594	560	302	310	308	5.75	8.3	7.2	2.98	2.93	3.15	7.08333	3.02	-1.22988	8.14734e-10	1.2703e-07	TP53INP2	tumor protein p53 inducible nuclear protein 2, transcript variant X2	Cellular Processes	Transport and catabolism	ko04140//Autophagy - animal	K21247	-	-	-
ncbi_654406	840	1705	1411	8708	9530	5044	34.09	69.75	53.16	250.91	263.53	150.73	52.3333	221.723	2.08296	8.32784e-10	1.28041e-07	AKR1CL1	aldo-keto reductase family 1, member C-like 1	-	-	-	-	-	-	-
ncbi_100152001	21663	28667	30101	14866	18434	15885	253.76	338.67	327.26	123.57	147.11	137.01	306.563	135.897	-1.17368	1.13088e-09	1.71491e-07	COL3A1	collagen type III alpha 1 chain	Organismal Systems;Organismal Systems;Human Diseases;Human Diseases;Organismal Systems	Endocrine system;Immune system;Endocrine and metabolic diseases;Infectious diseases;Digestive system	ko04926//Relaxin signaling pathway;ko04611//Platelet activation;ko04933//AGE-RAGE signaling pathway in diabetic complications;ko05146//Amoebiasis;ko04974//Protein digestion and absorption	K19720;K19720;K19720;K19720;K19720	-	-	-
ncbi_397402	1031	857	1037	2453	2874	3258	33.66	27.56	30.87	59.08	65.84	77.23	30.6967	67.3833	1.13431	1.21205e-09	1.78342e-07	PLIN2	perilipin 2	Organismal Systems	Endocrine system	ko03320//PPAR signaling pathway	K17284	-	-	-
ncbi_100518594	78	60	59	360	247	274	2.35	1.82	1.65	7.69	5.06	6.07	1.94	6.27333	1.69318	1.2153e-09	1.78342e-07	CUNH9orf116	chromosome unknown C9orf116 homolog, transcript variant X2	-	-	-	-	-	-	-
ncbi_100141418	63	131	124	483	506	433	3.33	6.99	6.09	18.13	18.23	16.86	5.47	17.74	1.69739	1.2405e-09	1.78342e-07	RNF39	ring finger protein 39	-	-	-	-	-	-	-
ncbi_100512063	3499	734	1624	243	385	235	181.79	38.46	78.31	8.96	13.63	8.99	99.52	10.5267	-3.24094	1.51389e-09	2.14856e-07	POU2AF1	POU class 2 associating factor 1	-	-	-	-	-	-	-
ncbi_397430	850	1103	990	629	644	705	8.79	11.51	9.51	4.61	4.53	5.38	9.93667	4.84	-1.03775	2.16483e-09	3.03351e-07	COL8A1	collagen type VIII alpha 1 chain, transcript variant X2	-	-	-	-	-	-	-
ncbi_100522482	11833	3203	5839	1101	1686	791	782.12	213.52	358.2	51.64	75.92	38.5	451.28	55.3533	-3.02728	3.00438e-09	4.15731e-07	MZB1	marginal zone B and B1 cell specific protein	-	-	-	-	-	-	-
ncbi_100125962	745	188	346	62	72	95	27.3	6.95	11.77	1.61	1.8	2.56	15.34	1.99	-2.94646	3.35068e-09	4.53304e-07	LAG3	lymphocyte activating 3	-	-	-	-	-	-	-
ncbi_100624700	74	71	99	429	408	259	1.74	1.67	2.3	7.22	6.54	4.25	1.90333	6.00333	1.65724	3.35781e-09	4.53304e-07	LOC100624700	UDP-glucuronosyltransferase 2C1-like, transcript variant X1	Metabolism;Human Diseases;Metabolism;Metabolism;Metabolism;Metabolism;Metabolism;Metabolism;Metabolism;Metabolism	Global and overview maps;Cancers;Xenobiotics biodegradation and metabolism;Metabolism of cofactors and vitamins;Lipid metabolism;Xenobiotics biodegradation and metabolism;Xenobiotics biodegradation and metabolism;Metabolism of cofactors and vitamins;Carbohydrate metabolism;Carbohydrate metabolism	ko01100//Metabolic pathways;ko05204//Chemical carcinogenesis;ko00983//Drug metabolism - other enzymes;ko00830//Retinol metabolism;ko00140//Steroid hormone biosynthesis;ko00980//Metabolism of xenobiotics by cytochrome P450;ko00982//Drug metabolism - cytochrome P450;ko00860//Porphyrin and chlorophyll metabolism;ko00040//Pentose and glucuronate interconversions;ko00053//Ascorbate and aldarate metabo…	K00699;K00699;K00699;K00699;K00699;K00699;K00699;K00699;K00699;K00699	-	-	-
ncbi_100144510	402	904	934	3670	3138	4262	11.6	26.32	25.02	75.17	61.71	90.58	20.98	75.82	1.85356	3.42929e-09	4.57377e-07	SLCO2A1	solute carrier organic anion transporter family member 2A1	-	-	-	-	-	-	-
ncbi_100625138	2295	2783	3192	1629	1554	2037	30.04	36.74	38.78	15.13	13.86	19.63	35.1867	16.2067	-1.11844	3.51248e-09	4.62895e-07	LSS	lanosterol synthase, transcript variant X2	Metabolism;Metabolism	Global and overview maps;Lipid metabolism	ko01100//Metabolic pathways;ko00100//Steroid biosynthesis	K01852;K01852	-	-	-
ncbi_100526236	319	548	469	1873	1822	1423	4.9	8.5	6.69	20.43	19.08	16.11	6.69667	18.54	1.46913	3.937e-09	5.12737e-07	ENDOD1	endonuclease domain containing 1	-	-	-	-	-	-	-
MSTRG.7957	279	314	394	1195	1644	989	20.89	23.71	27.38	63.49	83.85	54.52	23.9933	67.2867	1.48769	4.07613e-09	5.1869e-07	--	-	-	-	-	-	-	-	-
ncbi_100156146	4643	608	1946	216	204	377	55.91	7.38	21.75	1.85	1.67	3.34	28.3467	2.28667	-3.63186	4.11206e-09	5.1869e-07	ADAM8	ADAM metallopeptidase domain 8	-	-	-	-	-	-	-
ncbi_100156614	653	276	402	121	118	161	10.96	4.67	6.26	1.44	1.35	1.99	7.29667	1.59333	-2.19519	4.12328e-09	5.1869e-07	KCNA3	potassium voltage-gated channel subfamily A member 3	-	-	-	-	-	-	-
ncbi_100157105	1831	1434	1721	1070	932	981	17.74	14.02	15.51	7.35	6.16	6.98	15.7567	6.83	-1.206	4.56547e-09	5.67862e-07	RASSF2	Ras association domain family member 2, transcript variant X4	Environmental Information Processing	Signal transduction	ko04392//Hippo signaling pathway - multiple species	K09851	-	-	-
ncbi_100155423	935	1951	1807	6365	6774	11859	12.85	26.69	22.9	60.39	61.69	117.68	20.8133	79.92	1.94105	6.04148e-09	7.34937e-07	FKBP5	FK506 binding protein 5	Organismal Systems	Endocrine system	ko04915//Estrogen signaling pathway	K09571	-	-	-
ncbi_110261482	45	25	39	365	449	144	1.93	1.08	1.55	11.1	13.11	4.54	1.52	9.58333	2.65646	6.58715e-09	7.84083e-07	LOC110261482	histone H2A type 1-C	Cellular Processes;Human Diseases;Human Diseases	Cell growth and death;Substance dependence;Immune diseases	ko04217//Necroptosis;ko05034//Alcoholism;ko05322//Systemic lupus erythematosus	K11251;K11251;K11251	-	-	-
ncbi_100626716	10107	14801	15376	8051	8343	7661	111.01	163.96	156.75	62.75	62.43	61.96	143.907	62.38	-1.20598	6.9964e-09	8.23938e-07	COL1A2	collagen type I alpha 2 chain	Environmental Information Processing;Human Diseases;Cellular Processes;Organismal Systems;Organismal Systems;Human Diseases;Human Diseases;Organismal Systems;Environmental Information Processing	Signal transduction;Infectious diseases;Cellular community - eukaryotes;Endocrine system;Immune system;Endocrine and metabolic diseases;Infectious diseases;Digestive system;Signaling molecules and interaction	ko04151//PI3K-Akt signaling pathway;ko05165//Human papillomavirus infection;ko04510//Focal adhesion;ko04926//Relaxin signaling pathway;ko04611//Platelet activation;ko04933//AGE-RAGE signaling pathway in diabetic complications;ko05146//Amoebiasis;ko04974//Protein digestion and absorption;ko04512//ECM-receptor interaction	K06236;K06236;K06236;K06236;K06236;K06236;K06236;K06236;K06236	-	-	-
ncbi_100511325	510	126	262	46	60	63	16.48	4.11	7.86	1.06	1.32	1.5	9.48333	1.29333	-2.8743	7.47371e-09	8.58427e-07	SLAMF1	signaling lymphocytic activation molecule family member 1	Human Diseases	Infectious diseases	ko05162//Measles	K06536	-	-	-
ncbi_110258214	933	315	440	132	130	152	39.76	13.53	17.39	3.98	3.77	4.78	23.56	4.17667	-2.49592	7.5174e-09	8.58427e-07	LOC110258214	basic salivary proline-rich protein 4-like	-	-	-	-	-	-	-
ncbi_100174954	77	315	270	1714	1723	1580	1.09	4.5	3.55	17.24	16.64	16.49	3.04667	16.79	2.4623	7.5219e-09	8.58427e-07	KLF11	Kruppel like factor 11	-	-	-	-	-	-	-
ncbi_100522415	78	136	136	456	452	390	1.95	3.43	3.16	8.1	7.71	7.19	2.84667	7.66667	1.42933	8.06423e-09	9.10928e-07	LARP6	La ribonucleoprotein domain family member 6	-	-	-	-	-	-	-
ncbi_396982	371	437	483	1996	2421	1225	28.94	34.38	34.97	110.49	128.66	70.36	32.7633	103.17	1.65487	9.87546e-09	1.10426e-06	C4BPA	complement component 4 binding protein, alpha	Organismal Systems;Human Diseases	Immune system;Infectious diseases	ko04610//Complement and coagulation cascades;ko05133//Pertussis	K04002;K04002	-	-	-
ncbi_100154573	509	894	801	2613	2514	2405	9.22	18.72	11.77	38.54	34.16	36.12	13.2367	36.2733	1.45437	1.02344e-08	1.13295e-06	GMPR	guanosine monophosphate reductase, transcript variant X2	Metabolism	Nucleotide metabolism	ko00230//Purine metabolism	K00364	-	-	-
ncbi_100155341	345	322	391	238	239	241	11.03	10.41	11.48	5.28	5.3	5.67	10.9733	5.41667	-1.01852	1.16409e-08	1.27589e-06	NEIL1	nei like DNA glycosylase 1, transcript variant X8	Genetic Information Processing	Replication and repair	ko03410//Base excision repair	K10567	-	-	-
ncbi_100271932	2038	333	746	78	114	193	36.78	6.06	12.49	1	1.4	2.56	18.4433	1.65333	-3.47965	1.24107e-08	1.34692e-06	HPSE	heparanase	Metabolism;Human Diseases;Metabolism	Global and overview maps;Cancers;Glycan biosynthesis and metabolism	ko01100//Metabolic pathways;ko05205//Proteoglycans in cancer;ko00531//Glycosaminoglycan degradation	K07964;K07964;K07964	-	-	-
[truncated: 567 more rows]
