# Supplementary material for: The Expression Regulatory Network in the Lung Tissue of Tibetan Pigs Provides Insight Into Hypoxia-Sensitive Pathways in High-Altitude Hypoxia
Source: Front Genet. 2021 Oct 7;12:691592. doi: 10.3389/fgene.2021.691592 (PMC8529057; doi:10.3389/fgene.2021.691592)
Supplement: Supplementary file 4 [file Data_Sheet_4.xlsx]

## Sheet: TL_vs_LL.filter
Supplement 4.1 Significant DEmiRNAs were identified between TL and LL
id	TL-1	TL-2	TL-3	LL-1	LL-2	LL-3	TL-1_TPM	TL-2_TPM	TL-3_TPM	LL-1_TPM	LL-2_TPM	LL-3_TPM	control_mean	treat_mean	log2(fc)	PValue	FDR
miR-101-x	17	23	17	97	21	128	1.8626	1.884	1.7821	9.3337	2.0877	10.2152	1.8429	7.2122	1.96846	0.00172922	0.055178
miR-101-y	7835	10056	7512	33492	7788	44620	858.452	823.728	787.49	3222.72	774.225	3560.96	823.224	2519.3	1.61367	0.00116975	0.0469236
miR-10400-x	81	242	168	39	28	40	8.8749	19.8232	17.6116	3.7527	2.7836	3.1923	15.4366	3.24287	-2.25101	0.00291967	0.071916
miR-10926-x	48	280	202	5	48	18	5.2592	22.9359	21.1759	0.4811	4.7718	1.4365	16.457	2.2298	-2.88372	0.00245836	0.0651234
miR-10955-y	218	977	646	30	207	82	23.8855	80.0301	67.7208	2.8867	20.5784	6.5441	57.2121	10.0031	-2.51588	0.00285496	0.0715779
miR-11980-x	113	416	290	50	34	22	12.381	34.0763	30.401	4.8112	3.38	1.7557	25.6194	3.31563	-2.94988	7.86e-05	0.00959684
miR-11987-x	6	3	4	0	0	0	0.6574	0.2457	0.4193	0	0	0	0.4408	0.01	-5.46205	0.0308711	0.265908
miR-1236-x	5	5	4	0	0	0	0.5478	0.4096	0.4193	0	0	0	0.4589	0.01	-5.52011	0.020092	0.216993
miR-1240-y	2	16	8	0	0	0	0.2191	1.3106	0.8386	0	0	0	0.789433	0.01	-6.30275	0.00449934	0.0987043
miR-1285-y	47	23	14	2	6	4	5.1496	1.884	1.4676	0.1924	0.5965	0.3192	2.83373	0.369367	-2.93958	0.00606965	0.113297
miR-1291-x	30	93	84	815	199	421	3.287	7.618	8.8058	78.4222	19.7831	33.5985	6.57027	43.9346	2.74133	9.7e-06	0.00280379
miR-1329-y	89	37	20	10	20	4	9.7514	3.0308	2.0966	0.9622	1.9883	0.3192	4.9596	1.0899	-2.18603	0.0339622	0.277226
miR-1386-x	264	1416	776	88	235	133	28.9255	115.99	81.3488	8.4677	23.362	10.6143	75.4215	14.148	-2.41438	0.0015058	0.0530634
miR-138-x	11	31	33	220	28	201	1.2052	2.5393	3.4594	21.1692	2.7836	16.0411	2.4013	13.3313	2.47293	0.00049941	0.0241783
miR-140-x	2	0	0	4	7	14	0.2191	0	0	0.3849	0.6959	1.1173	0.0730333	0.7327	3.3266	0.0175277	0.200678
miR-152-y	1276	1254	829	3472	1114	3766	139.807	102.72	86.9049	334.088	110.746	300.551	109.811	248.462	1.17801	0.00651227	0.113297
miR-153-y	0	0	0	8	3	6	0	0	0	0.7698	0.2982	0.4788	0.01	0.5156	5.68818	0.00588859	0.111724
miR-154-x	27	22	7	0	3	0	2.9583	1.8021	0.7338	0	0.2982	0	1.8314	0.0994	-4.20356	0.00322932	0.0763615
miR-1557-y	0	68	27	0	0	0	0	5.5702	2.8304	0	0	0	2.8002	0.01	-8.12939	0.000253973	0.0142631
miR-183-x	50	9	4	2	3	0	5.4783	0.7372	0.4193	0.1924	0.2982	0	2.2116	0.163533	-3.75743	0.0155382	0.196537
miR-183-y	97	35	7	3	15	3	10.6279	2.867	0.7338	0.2887	1.4912	0.2394	4.7429	0.6731	-2.81688	0.0174477	0.200678
miR-1842-x	227	427	339	77	192	76	24.8716	34.9773	35.5377	7.4092	19.0872	6.0653	31.7955	10.8539	-1.55061	0.0389902	0.294847
miR-187-y	6	7	3	16	8	28	0.6574	0.5734	0.3145	1.5396	0.7953	2.2346	0.5151	1.52317	1.56415	0.0323897	0.272306
miR-195-x	345	512	399	2100	484	2465	37.8004	41.94	41.8276	202.07	48.1157	196.723	40.5227	148.969	1.87821	0.000353587	0.0190937
miR-1983-y	293	149	79	42	51	52	32.1029	12.2052	8.2816	4.0414	5.07	4.1499	17.5299	4.42043	-1.98756	0.0151421	0.196537
miR-199-y	86	128	59	444	69	454	9.4227	10.485	6.185	42.7233	6.8595	36.2321	8.69757	28.605	1.71758	0.00231483	0.0625005
miR-1-z	12	11	7	41	10	42	1.3148	0.9011	0.7338	3.9452	0.9941	3.3519	0.983233	2.76373	1.49101	0.0189685	0.211363
miR-20-x	92	103	66	256	66	371	10.0801	8.4372	6.9188	24.6332	6.5612	29.6082	8.4787	20.2675	1.25726	0.0105762	0.15306
miR-212-y	28	25	10	2	4	7	3.0679	2.0479	1.0483	0.1924	0.3977	0.5586	2.0547	0.3829	-2.42389	0.0320774	0.271306
miR-218-x	7	6	13	57	16	40	0.767	0.4915	1.3628	5.4847	1.5906	3.1923	0.873767	3.42253	1.96974	0.00417337	0.0941443
miR-2461-x	0	13	6	0	0	0	0	1.0649	0.629	0	0	0	0.564633	0.01	-5.81924	0.0390609	0.294847
miR-2478-y	2121	7911	5227	417	2126	973	232.39	648.022	547.952	40.1252	211.351	77.6517	476.121	109.709	-2.11764	0.00675953	0.113297
miR-2887-x	29	84	79	18	11	28	3.1774	6.8808	8.2816	1.732	1.0935	2.2346	6.11327	1.6867	-1.85774	0.0422008	0.310209
miR-30-x	1438	3229	3062	6831	2638	8471	157.556	264.501	320.993	657.303	262.25	676.04	247.683	531.865	1.10256	0.0115125	0.160035
miR-3195-x	11	30	14	0	3	0	1.2052	2.4574	1.4676	0	0.2982	0	1.71007	0.0994	-4.10466	0.00283382	0.0715779
miR-31-y	32	26	14	100	12	119	3.5061	2.1298	1.4676	9.6224	1.193	9.497	2.36783	6.7708	1.51576	0.0177886	0.200678
miR-339-y	21	43	29	0	14	5	2.3009	3.5223	3.0401	0	1.3918	0.399	2.95443	0.596933	-2.30724	0.0471316	0.334206
miR-340-x	3	12	2	18	5	32	0.3287	0.983	0.2097	1.732	0.4971	2.5538	0.507133	1.5943	1.65249	0.0464204	0.330834
miR-34-x	236	236	134	704	177	739	25.8577	19.3317	14.0474	67.7414	17.596	58.977	19.7456	48.1048	1.28465	0.00659079	0.113297
miR-362-y	24	22	3	62	12	60	2.6296	1.8021	0.3145	5.9659	1.193	4.7884	1.58207	3.98243	1.33184	0.0446447	0.320728
miR-374-x	23	20	31	78	39	100	2.52	1.6383	3.2498	7.5054	3.8771	7.9806	2.46937	6.45437	1.38613	0.00865216	0.134974
miR-374-y	0	0	0	12	0	17	0	0	0	1.1547	0	1.3567	0.01	0.837133	6.38739	0.00583524	0.111724
miR-377-x	4	7	4	0	0	0	0.4383	0.5734	0.4193	0	0	0	0.477	0.01	-5.57592	0.0194546	0.214376
miR-3968-y	1835	5352	3817	172	1797	424	201.054	438.404	400.14	16.5505	178.644	33.8379	346.533	76.3443	-2.1824	0.0119423	0.164382
miR-3970-x	0	0	2	18	0	23	0	0	0.2097	1.732	0	1.8355	0.0699	1.18917	4.08851	0.0161794	0.200678
miR-409-y	438	382	247	50	165	33	47.9901	31.2912	25.8933	4.8112	16.4031	2.6336	35.0582	7.9493	-2.14085	0.00673112	0.113297
miR-429-x	0	0	0	19	16	18	0	0	0	1.8282	1.5906	1.4365	0.01	1.61843	7.33845	6.11e-06	0.00280379
miR-4443-x	2	22	9	0	3	0	0.2191	1.8021	0.9435	0	0.2982	0	0.988233	0.0994	-3.31353	0.0488064	0.342739
miR-4449-y	61	27	31	4	19	2	6.6835	2.2117	3.2498	0.3849	1.8888	0.1596	4.04833	0.8111	-2.31938	0.0298127	0.259981
miR-4492-y	46	110	50	4	22	10	5.0401	9.0105	5.2415	0.3849	2.1871	0.7981	6.4307	1.12337	-2.51715	0.00509884	0.100828
miR-4497-x	85	129	99	10	20	14	9.3131	10.5669	10.3783	0.9622	1.9883	1.1173	10.0861	1.35593	-2.89501	0.000123387	0.0107205
miR-449-y	1324	455	79	59	281	73	145.066	37.2709	8.2816	5.6772	27.9349	5.8259	63.5394	13.146	-2.27303	0.028942	0.257181
miR-4508-x	115	360	225	15	25	35	12.6001	29.4891	23.587	1.4434	2.4853	2.7932	21.8921	2.24063	-3.28843	1.21e-05	0.00280379
miR-484-x	26115	26076	21401	2960	16743	3685	2861.33	2135.99	2243.49	284.822	1664.47	294.087	2413.6	747.791	-1.69048	0.0360202	0.285719
miR-494-y	143	107	83	63	28	19	15.668	8.7648	8.701	6.0621	2.7836	1.5163	11.0446	3.454	-1.677	0.0495556	0.342739
miR-505-x	134	119	184	17	82	11	14.6819	9.7478	19.2889	1.6358	8.1518	0.8779	14.5729	3.55517	-2.0353	0.0249326	0.239763
miR-5119-y	10	8	0	0	0	0	1.0957	0.6553	0	0	0	0	0.583667	0.01	-5.86707	0.0399472	0.297401
miR-543-y	34	28	20	6	0	6	3.7253	2.2936	2.0966	0.5773	0	0.4788	2.70517	0.352033	-2.94193	0.0103673	0.15306
miR-545-y	6	9	6	23	10	27	0.6574	0.7372	0.629	2.2131	0.9941	2.1548	0.674533	1.78733	1.40585	0.0352798	0.282595
miR-590-y	37	38	34	129	30	268	4.054	3.1127	3.5643	12.4128	2.9824	21.3881	3.577	12.2611	1.77727	0.0033177	0.0763615
miR-592-x	2	0	0	13	4	10	0.2191	0	0	1.2509	0.3977	0.7981	0.0730333	0.815567	3.48118	0.0110255	0.154798
miR-615-y	12	31	33	0	0	0	1.3148	2.5393	3.4594	0	0	0	2.43783	0.01	-7.92946	3.18e-06	0.00274635
miR-6236-y	46	161	135	22	25	39	5.0401	13.1882	14.1522	2.1169	2.4853	3.1125	10.7935	2.57157	-2.06944	0.0129937	0.174589
miR-6412-y	98	280	206	26	34	28	10.7375	22.9359	21.5952	2.5018	3.38	2.2346	18.4229	2.70547	-2.76755	0.000129807	0.0107205
miR-6596-x	158	237	138	11	45	4	17.3115	19.4136	14.4667	1.0585	4.4736	0.3192	17.0639	1.95043	-3.12908	0.000417751	0.021723
miR-6651-x	24	8	6	0	4	0	2.6296	0.6553	0.629	0	0.3977	0	1.30463	0.132567	-3.29885	0.0345475	0.280374
miR-668-y	13	0	3	0	0	0	1.4244	0	0.3145	0	0	0	0.579633	0.01	-5.85707	0.0494204	0.342739
miR-676-y	13	21	15	74	12	52	1.4244	1.7202	1.5725	7.1205	1.193	4.1499	1.57237	4.15447	1.40173	0.0240419	0.236048
miR-6937-x	62	174	124	11	23	21	6.7931	14.2531	12.999	1.0585	2.2865	1.6759	11.3484	1.67363	-2.76143	0.000471777	0.0236562
miR-709-y	11	14	13	0	0	0	1.2052	1.1468	1.3628	0	0	0	1.23827	0.01	-6.95218	0.000167303	0.0123628
miR-7977-x	761	2582	1442	157	435	295	83.38	211.502	151.166	15.1071	43.2445	23.5429	148.683	27.2982	-2.44536	0.000580523	0.0262103
miR-7-x	0	0	0	5	2	4	0	0	0	0.4811	0.1988	0.3192	0.01	0.333033	5.05759	0.0326271	0.272669
miR-8109-x	0	11	13	0	0	0	0	0.9011	1.3628	0	0	0	0.754633	0.01	-6.2377	0.017804	0.200678
miR-8117-y	0	68	57	0	0	0	0	5.5702	5.9754	0	0	0	3.84853	0.01	-8.58816	5.64e-05	0.00865908
miR-873-x	2	7	6	43	13	70	0.2191	0.5734	0.629	4.1376	1.2924	5.5865	0.473833	3.67217	2.95418	0.000217105	0.013641
miR-9261-y	3	6	6	0	0	0	0.3287	0.4915	0.629	0	0	0	0.483067	0.01	-5.59415	0.0170328	0.200678
miR-9277-y	174	626	392	29	130	63	19.0645	51.2782	41.0937	2.7905	12.9236	5.0278	37.1455	6.91397	-2.4256	0.00197669	0.0599683
miR-9841-y	752	321	387	16	214	15	82.3939	26.2944	40.5696	1.5396	21.2743	1.1971	49.7526	8.00367	-2.63604	0.0103647	0.15306
miR-98-x	9	13	13	61	12	58	0.9861	1.0649	1.3628	5.8696	1.193	4.6288	1.13793	3.89713	1.776	0.00705383	0.115158
miR-98-y	18	16	13	72	9	63	1.9722	1.3106	1.3628	6.9281	0.8947	5.0278	1.54853	4.28353	1.4679	0.0229375	0.234931
miR-9993-y	398	2150	1254	58	399	98	43.6074	176.115	131.458	5.581	39.6656	7.821	117.06	17.6892	-2.72631	0.00159101	0.0531853
miR-9995-y	244	1172	614	95	170	127	26.7342	96.0033	64.3662	9.1412	16.9001	10.1354	62.3679	12.0589	-2.37071	0.00110486	0.0459358
miR-9-z	13	9	6	57	12	58	1.4244	0.7372	0.629	5.4847	1.193	4.6288	0.9302	3.76883	2.01851	0.00326233	0.0763615
novel-m0002-3p	0	5	4	20	24	90	0	0.4096	0.4193	1.9245	2.3859	7.1826	0.2763	3.831	3.79341	6.17e-05	0.00865908
novel-m0005-5p	0	0	0	5	3	4	0	0	0	0.4811	0.2982	0.3192	0.01	0.366167	5.19443	0.0211539	0.221642
novel-m0041-5p	2	8	4	0	0	0	0.2191	0.6553	0.4193	0	0	0	0.431233	0.01	-5.4304	0.031463	0.267721
novel-m0049-5p	11	27	25	0	0	0	1.2052	2.2117	2.6208	0	0	0	2.01257	0.01	-7.65289	1.27e-05	0.00280379
novel-m0061-3p	2	10	4	0	0	0	0.2191	0.8191	0.4193	0	0	0	0.485833	0.01	-5.60239	0.0205011	0.218376
novel-m0065-3p	642	256	145	33	91	23	70.3416	20.97	15.2005	3.1754	9.0465	1.8355	35.504	4.6858	-2.92162	0.000597386	0.0262103
novel-m0069-3p	136	133	114	22	50	12	14.901	10.8946	11.9507	2.1169	4.9706	0.9577	12.5821	2.68173	-2.23014	0.00506599	0.100828
novel-m0070-3p	136	133	114	22	50	12	14.901	10.8946	11.9507	2.1169	4.9706	0.9577	12.5821	2.68173	-2.23014	0.00502672	0.100828
novel-m0071-3p	136	133	114	22	50	12	14.901	10.8946	11.9507	2.1169	4.9706	0.9577	12.5821	2.68173	-2.23014	0.00496261	0.100828
novel-m0072-3p	136	133	114	22	50	12	14.901	10.8946	11.9507	2.1169	4.9706	0.9577	12.5821	2.68173	-2.23014	0.00497145	0.100828
novel-m0073-3p	6	11	8	0	0	0	0.6574	0.9011	0.8386	0	0	0	0.799033	0.01	-6.32018	0.00220805	0.0619065
novel-m0091-3p	10	2	2	0	0	0	1.0957	0.1638	0.2097	0	0	0	0.489733	0.01	-5.61392	0.0400348	0.297401
novel-m0093-3p	17	16	7	0	0	0	1.8626	1.3106	0.7338	0	0	0	1.30233	0.01	-7.02495	0.000218531	0.013641
novel-m0108-3p	21	3	0	0	0	0	2.3009	0.2457	0	0	0	0	0.848867	0.01	-6.40747	0.0262214	0.247079
novel-m0111-5p	0	0	0	6	2	10	0	0	0	0.5773	0.1988	0.7981	0.01	0.524733	5.71351	0.00677988	0.113297
novel-m0112-5p	0	0	0	6	2	10	0	0	0	0.5773	0.1988	0.7981	0.01	0.524733	5.71351	0.00680423	0.113297
novel-m0124-5p	16	6	7	0	3	0	1.7531	0.4915	0.7338	0	0.2982	0	0.9928	0.0994	-3.32019	0.0388767	0.294847
novel-m0134-5p	14	14	13	0	0	0	1.5339	1.1468	1.3628	0	0	0	1.34783	0.01	-7.0745	9.75e-05	0.00959684
novel-m0143-5p	16	28	15	51	15	71	1.7531	2.2936	1.5725	4.9074	1.4912	5.6663	1.87307	4.02163	1.10238	0.0435604	0.318536
novel-m0150-5p	2	10	9	0	0	0	0.2191	0.8191	0.9435	0	0	0	0.660567	0.01	-6.04563	0.00781483	0.126115
novel-m0151-5p	0	0	0	3	8	2	0	0	0	0.2887	0.7953	0.1596	0.01	0.414533	5.37342	0.0237608	0.234931
novel-m0158-5p	7	0	11	7	77	13	0.767	0	1.1531	0.6736	7.6548	1.0375	0.640033	3.12197	2.28624	0.0287254	0.257181
novel-m0182-5p	4	6	5	0	0	0	0.4383	0.4915	0.5242	0	0	0	0.484667	0.01	-5.59892	0.0154717	0.196537
novel-m0196-5p	0	0	0	8	0	21	0	0	0	0.7698	0	1.6759	0.01	0.815233	6.34914	0.00672471	0.113297
novel-m0199-3p	16	19	2	0	0	0	1.7531	1.5564	0.2097	0	0	0	1.17307	0.01	-6.87414	0.00125886	0.0472312
novel-m0201-3p	16	19	2	0	0	0	1.7531	1.5564	0.2097	0	0	0	1.17307	0.01	-6.87414	0.00127703	0.0472312
novel-m0202-3p	3	8	3	0	0	0	0.3287	0.6553	0.3145	0	0	0	0.432833	0.01	-5.43574	0.0291376	0.25729
novel-m0207-5p	0	0	0	9	28	17	0	0	0	0.866	2.7836	1.3567	0.01	1.66877	7.38264	1.4e-05	0.00280379
novel-m0226-3p	13	4	0	56	5	26	1.4244	0.3277	0	5.3885	0.4971	2.075	0.584033	2.65353	2.18379	0.0285081	0.257181
novel-m0232-3p	122	113	73	16	31	6	13.3671	9.2563	7.6527	1.5396	3.0818	0.4788	10.092	1.70007	-2.56955	0.00209291	0.0599683
novel-m0232-5p	217	250	223	10	131	9	23.7759	20.4785	23.3773	0.9622	13.0231	0.7183	22.5439	4.9012	-2.20153	0.0286143	0.257181
novel-m0236-5p	7	0	12	72	5	27	0.767	0	1.258	6.9281	0.4971	2.1548	0.675	3.19333	2.2421	0.0234761	0.234931
novel-m0238-5p	4	3	5	0	0	0	0.4383	0.2457	0.5242	0	0	0	0.402733	0.01	-5.33175	0.0397604	0.297401
novel-m0239-5p	21	2	10	0	0	0	2.3009	0.1638	1.0483	0	0	0	1.171	0.01	-6.8716	0.00206112	0.0599683
novel-m0243-3p	122	113	73	16	31	6	13.3671	9.2563	7.6527	1.5396	3.0818	0.4788	10.092	1.70007	-2.56955	0.00204124	0.0599683
novel-m0243-5p	217	250	223	10	131	9	23.7759	20.4785	23.3773	0.9622	13.0231	0.7183	22.5439	4.9012	-2.20153	0.0283593	0.257181
novel-m0246-3p	122	113	73	16	31	6	13.3671	9.2563	7.6527	1.5396	3.0818	0.4788	10.092	1.70007	-2.56955	0.00204193	0.0599683
novel-m0246-5p	217	250	223	10	131	9	23.7759	20.4785	23.3773	0.9622	13.0231	0.7183	22.5439	4.9012	-2.20153	0.02849	0.257181
novel-m0251-3p	136	133	114	22	50	12	14.901	10.8946	11.9507	2.1169	4.9706	0.9577	12.5821	2.68173	-2.23014	0.00494666	0.100828
novel-m0253-3p	136	133	114	22	50	12	14.901	10.8946	11.9507	2.1169	4.9706	0.9577	12.5821	2.68173	-2.23014	0.00495238	0.100828
ssc-let-7f-5p	51154	46692	32025	113646	30133	184778	5604.76	3824.73	3357.21	10935.4	2995.6	14746.5	4262.23	9559.17	1.16528	0.0104746	0.15306
ssc-let-7g	30212	34278	22496	102749	21157	139712	3310.22	2807.85	2358.28	9886.88	2103.27	11149.9	2825.45	7713.36	1.44888	0.00328779	0.0763615
ssc-let-7i-5p	4149	5134	3149	11996	2619	13885	454.591	420.547	330.113	1154.3	260.362	1108.11	401.75	840.924	1.06568	0.0167562	0.200678
ssc-miR-101	6286	9837	7685	25932	5071	42462	688.734	805.789	805.626	2495.27	504.121	3388.74	766.716	2129.38	1.47367	0.00422443	0.0941443
ssc-miR-127	2939	3450	2070	667	1507	593	322.015	282.604	217	64.1811	149.815	47.3252	273.873	87.107	-1.65265	0.0196969	0.214376
ssc-miR-1277	45	43	29	4	13	9	4.9305	3.5223	3.0401	0.3849	1.2924	0.7183	3.83097	0.798533	-2.26228	0.0136668	0.179329
ssc-miR-135	0	0	0	28	6	41	0	0	0	2.6943	0.5965	3.2721	0.01	2.18763	7.77323	3.91e-06	0.00274635
ssc-miR-138	37	63	56	171	44	229	4.054	5.1606	5.8705	16.4542	4.3742	18.2757	5.02837	13.0347	1.3742	0.00882787	0.135962
ssc-miR-144	532	3215	2819	188	974	619	58.2893	263.354	295.519	18.09	96.8279	49.4002	205.721	54.7727	-1.90916	0.0287605	0.257181
ssc-miR-146a-5p	157392	61048	24606	24231	17803	19688	17244.9	5000.69	2579.47	2331.59	1769.84	1571.23	8275.01	1890.89	-2.1297	0.00803521	0.128198
ssc-miR-153	8	13	3	25	12	32	0.8765	1.0649	0.3145	2.4056	1.193	2.5538	0.751967	2.0508	1.44745	0.0314421	0.267721
ssc-miR-183	11524	4487	1429	1394	2186	1489	1262.64	367.548	149.804	134.136	217.316	118.832	593.332	156.761	-1.92027	0.0254235	0.24118
ssc-miR-1842	174	268	243	32	98	46	19.0645	21.953	25.4739	3.0792	9.7424	3.6711	22.1638	5.49757	-2.01134	0.00685916	0.113297
ssc-miR-195	5031	6487	4428	19094	5962	23815	551.228	531.377	464.192	1837.29	592.698	1900.59	515.599	1443.53	1.48528	0.00127834	0.0472312
ssc-miR-199a-3p	25725	29018	18731	68901	16654	76190	2818.59	2376.98	1963.59	6629.9	1655.62	6080.45	2386.39	4788.66	1.00479	0.0175934	0.200678
ssc-miR-199b-3p	25712	29014	18731	68896	16652	76180	2817.17	2376.66	1963.59	6629.42	1655.42	6079.66	2385.8	4788.17	1.005	0.0175487	0.200678
ssc-miR-20a-5p	1806	1868	1309	4839	1172	6838	197.877	153.016	137.224	465.626	116.512	545.717	162.705	375.951	1.20828	0.00896836	0.135962
ssc-miR-21-3p	884	907	373	207	275	252	96.8567	74.2961	39.102	19.9183	27.3385	20.1112	70.0849	22.456	-1.642	0.0224769	0.232041
ssc-miR-218	161	190	127	814	173	1299	17.6402	15.5637	13.3135	78.326	17.1984	103.669	15.5058	66.3977	2.09832	0.000223464	0.013641
ssc-miR-218-5p	161	190	127	814	173	1299	17.6402	15.5637	13.3135	78.326	17.1984	103.669	15.5058	66.3977	2.09832	0.000221702	0.013641
ssc-miR-218b	166	190	129	826	173	1312	18.188	15.5637	13.5232	79.4807	17.1984	104.706	15.7583	67.1284	2.09081	0.00023616	0.0138154
ssc-miR-222	8166	6226	6340	1513	3756	1214	894.719	509.997	664.628	145.586	373.394	96.885	689.781	205.288	-1.74849	0.0154184	0.196537
ssc-miR-26b-5p	9087	10972	7395	57591	8653	74447	995.629	898.761	775.225	5541.61	860.217	5941.35	889.872	4114.39	2.20901	0.000144124	0.0112417
ssc-miR-30a-5p	104986	206350	178491	435640	132421	593456	11502.9	16903	18711.4	41918.8	13164.3	47361.6	15705.8	34148.3	1.12052	0.0107135	0.15306
ssc-miR-33b-3p	0	9	14	0	0	0	0	0.7372	1.4676	0	0	0	0.734933	0.01	-6.19954	0.0205311	0.218376
ssc-miR-34a	260	481	333	1325	313	1817	28.4873	39.4007	34.9087	127.496	31.1161	145.008	34.2656	101.207	1.56248	0.00224874	0.0619065
ssc-miR-34c	9091	8358	4329	53046	10822	56958	996.068	684.638	453.813	5104.28	1075.84	4545.62	711.506	3575.25	2.32909	3.41e-05	0.00599282
ssc-miR-3613	11	10	15	88	11	165	1.2052	0.8191	1.5725	8.4677	1.0935	13.1681	1.19893	7.57643	2.65977	0.000592474	0.0262103
ssc-miR-370	55	80	58	25	21	19	6.0261	6.5531	6.0802	2.4056	2.0877	1.5163	6.2198	2.0032	-1.63456	0.044774	0.320728
ssc-miR-374a-3p	301	354	221	1146	274	1755	32.9795	28.9976	23.1676	110.272	27.2391	140.06	28.3816	92.5239	1.70487	0.00111241	0.0459358
ssc-miR-374b-3p	6	13	4	29	5	50	0.6574	1.0649	0.4193	2.7905	0.4971	3.9903	0.713867	2.42597	1.76483	0.0209547	0.221206
ssc-miR-424-5p	200	209	157	692	178	865	21.9133	17.12	16.4585	66.5867	17.6954	69.0326	18.4973	51.1049	1.46615	0.00272571	0.0708685
ssc-miR-4331-5p	39	48	29	125	83	153	4.2731	3.9319	3.0401	12.0279	8.2512	12.2104	3.74837	10.8298	1.53068	0.00151178	0.0530634
ssc-miR-450b-5p	370	348	244	914	282	1403	40.5395	28.5061	25.5788	87.9484	28.0344	111.969	31.5415	75.9838	1.26844	0.00635544	0.113297
ssc-miR-454	9	11	15	41	12	38	0.9861	0.9011	1.5725	3.9452	1.193	3.0326	1.15323	2.7236	1.23983	0.0369476	0.290333
ssc-miR-504	1154	1772	2075	85	838	117	126.44	145.152	217.524	8.179	83.3078	9.3374	163.039	33.6081	-2.27833	0.0107927	0.15306
ssc-miR-542-3p	103	115	82	206	72	419	11.2853	9.4201	8.5961	19.8221	7.1577	33.4389	9.76717	20.1396	1.04402	0.0233818	0.234931
ssc-miR-545-3p	17	34	21	51	33	100	1.8626	2.7851	2.2015	4.9074	3.2806	7.9806	2.28307	5.38953	1.23919	0.0176967	0.200678
ssc-miR-582-5p	120	95	81	537	80	535	13.148	7.7818	8.4913	51.6721	7.953	42.6965	9.80703	34.1072	1.79819	0.00157272	0.0531853
ssc-miR-615	41	81	75	8	23	3	4.4922	6.635	7.8623	0.7698	2.2865	0.2394	6.32983	1.09857	-2.52655	0.00586916	0.111724
ssc-miR-6782-3p	20	55	75	4	15	0	2.1913	4.5053	7.8623	0.3849	1.4912	0	4.85297	0.625367	-2.95609	0.00846813	0.133587
ssc-miR-7138-5p	166	90	33	189	696	260	18.188	7.3723	3.4594	18.1863	69.1912	20.7497	9.67323	36.0424	1.89762	0.00170477	0.055178
ssc-miR-7140-3p	109	45	54	7	22	19	11.9427	3.6861	5.6609	0.6736	2.1871	1.5163	7.09657	1.459	-2.28214	0.0121639	0.165807
ssc-miR-758	51	54	32	15	7	10	5.5879	4.4234	3.3546	1.4434	0.6959	0.7981	4.4553	0.979133	-2.18595	0.0131812	0.174589
ssc-miR-7-5p	379	394	346	1001	315	1498	41.5256	32.2741	36.2715	96.3198	31.315	119.55	36.6904	82.395	1.16715	0.00900602	0.135962
ssc-miR-9	89	87	79	433	126	773	9.7514	7.1265	8.2816	41.6648	12.526	61.6904	8.3865	38.6271	2.20347	0.00010234	0.00959684
ssc-miR-9-1	89	87	79	433	126	773	9.7514	7.1265	8.2816	41.6648	12.526	61.6904	8.3865	38.6271	2.20347	0.00010253	0.00959684
ssc-miR-9-2	89	87	79	433	126	773	9.7514	7.1265	8.2816	41.6648	12.526	61.6904	8.3865	38.6271	2.20347	0.000101916	0.00959684
ssc-miR-935	49	58	37	7	20	8	5.3688	4.751	3.8787	0.6736	1.9883	0.6385	4.66617	1.10013	-2.08456	0.0178666	0.200678
ssc-miR-98	1761	1547	1073	5867	903	6003	192.946	126.721	112.484	564.544	89.7696	479.078	144.05	377.797	1.39104	0.00627941	0.113297
ssc-miR-9841-3p	1020	760	848	36	497	43	111.758	62.2547	88.8967	3.464	49.4081	3.4317	87.6364	18.7679	-2.22326	0.0231548	0.234931

## Sheet: LH_vs_TH.filter
Supplement 4.2 Significant DEmiRNAs were identified between LH and TH
id	LH-1	LH-2	LH-3	TH-1	TH-2	TH-3	LH-1_TPM	LH-2_TPM	LH-3_TPM	TH-1_TPM	TH-2_TPM	TH-3_TPM	control_mean	treat_mean	log2(fc)	PValue	FDR
lin-4-x	14	3	18	103	164	14	1.1735	0.2596	1.4521	9.3019	14.5739	1.1716	0.961733	8.34913	3.11792	0.000163956	0.0113676
miR-10021-x	0	0	0	11	9	0	0	0	0	0.9934	0.7998	0	0.01	0.597733	5.90143	0.0179702	0.217849
miR-101-y	16945	19749	15815	39794	31634	42316	1420.34	1708.81	1275.87	3593.79	2811.16	3541.12	1468.34	3315.36	1.17498	5.22072e-05	0.00555003
miR-11980-x	138	94	34	2	4	18	11.5672	8.1335	2.7429	0.1806	0.3555	1.5063	7.4812	0.6808	-3.45797	3.05762e-05	0.00469515
miR-12023-x	41	102	4	5	13	2	3.4366	8.8257	0.3227	0.4515	1.1552	0.1674	4.195	0.591367	-2.82655	0.00965067	0.153301
miR-1247-x	48	64	84	221	285	163	4.0234	5.5377	6.7767	19.9585	25.3266	13.6403	5.44593	19.6418	1.85068	0.000126812	0.010309
miR-1247-y	0	0	5	10	8	33	0	0	0.4034	0.9031	0.7109	2.7615	0.134467	1.4585	3.43916	0.00342888	0.0846199
miR-124-y	13	405	9	5	4	9	1.0897	35.0432	0.7261	0.4515	0.3555	0.7531	12.2863	0.520033	-4.56231	0.000253534	0.0140154
miR-127-x	8	111	15	0	0	9	0.6706	9.6044	1.2101	0	0	0.7531	3.82837	0.251033	-3.93078	0.00386029	0.0873549
miR-127-y	427	505	328	90	113	301	35.7913	43.6958	26.4613	8.1279	10.0418	25.1885	35.3161	14.4527	-1.28899	0.0138511	0.191423
miR-1298-x	2	101	5	2	3	0	0.1676	8.7392	0.4034	0.1806	0.2666	0	3.1034	0.149067	-4.37982	0.00435832	0.0912605
miR-134-x	0	29	0	0	0	0	0	2.5093	0	0	0	0	0.836433	0.01	-6.38618	0.0321116	0.31474
miR-135-y	14	15	0	2	0	0	1.1735	1.2979	0	0.1806	0	0	0.8238	0.0602	-3.77446	0.0470379	0.40629
miR-140-y	2816	370	4062	773	804	472	236.038	32.0147	327.701	69.8095	71.4477	39.4983	198.585	60.2518	-1.72068	0.00955534	0.153301
miR-142-y	20	15	31	69	64	69	1.6764	1.2979	2.5009	6.2314	5.6874	5.7741	1.82507	5.89763	1.69219	0.0014197	0.0516324
miR-144-x	312	141	458	1148	1241	486	26.152	12.2002	36.9491	103.676	110.282	40.6698	25.1004	84.8758	1.75764	0.000192551	0.0120957
miR-182-x	41	45	30	70	67	139	3.4366	3.8937	2.4202	6.3217	5.954	11.6319	3.25017	7.9692	1.29392	0.0141508	0.191507
miR-1-y	26	31	53	90	99	92	2.1793	2.6823	4.2758	8.1279	8.7977	7.6988	3.0458	8.20813	1.43023	0.00423172	0.0912605
miR-2137-y	31	34	8	3	9	0	2.5984	2.9419	0.6454	0.2709	0.7998	0	2.0619	0.3569	-2.53038	0.0236186	0.260831
miR-235-y	153	85	236	326	465	261	12.8245	7.3547	19.0393	29.441	41.3223	21.8412	13.0728	30.8682	1.23955	0.00483788	0.0955136
miR-263-x	3	6	2	0	0	0	0.2515	0.5192	0.1613	0	0	0	0.310667	0.01	-4.9573	0.0478293	0.408856
miR-2779-x	6	9	17	0	2	0	0.5029	0.7787	1.3715	0	0.1777	0	0.884367	0.0592333	-3.90016	0.00742283	0.132718
miR-2779-y	4	4	9	0	0	0	0.3353	0.3461	0.7261	0	0	0	0.469167	0.01	-5.55203	0.0104334	0.156395
miR-2904-x	36	22	19	0	0	15	3.0175	1.9036	1.5328	0	0	1.2552	2.1513	0.4184	-2.36225	0.0486011	0.409554
miR-298-x	0	161	0	0	0	0	0	13.9307	0	0	0	0	4.64357	0.01	-8.85909	0.000819626	0.0329155
miR-29-y	683	496	729	1889	2060	1276	57.2493	42.917	58.812	170.595	183.062	106.779	52.9928	153.479	1.53417	1.64079e-05	0.00377928
miR-300-y	0	249	0	0	0	0	0	21.5451	0	0	0	0	7.1817	0.01	-9.48818	0.00042694	0.0203459
miR-3059-x	0	8	7	0	0	0	0	0.6922	0.5647	0	0	0	0.418967	0.01	-5.38876	0.0457988	0.398075
miR-3099-y	0	26	0	0	0	0	0	2.2497	0	0	0	0	0.7499	0.01	-6.22863	0.0397938	0.352532
miR-31-x	71	55	50	88	101	159	5.9512	4.7589	4.0337	7.9473	8.9754	13.3056	4.9146	10.0761	1.03579	0.024125	0.261853
miR-322-y	0	33	0	0	0	0	0	2.8554	0	0	0	0	0.9518	0.01	-6.57259	0.0229963	0.260499
miR-326-x	10	10	14	34	59	45	0.8382	0.8653	1.1294	3.0705	5.243	3.7657	0.9443	4.0264	2.09217	0.000793692	0.0329155
miR-329-y	108	90	83	19	29	31	9.0526	7.7874	6.696	1.7159	2.5771	2.5942	7.84533	2.29573	-1.77288	0.00160009	0.0526506
miR-341-y	0	692	0	0	0	0	0	59.8762	0	0	0	0	19.9587	0.01	-10.9628	0.000152941	0.0113676
miR-351-x	0	90	0	0	0	0	0	7.7874	0	0	0	0	2.5958	0.01	-8.02004	0.00271539	0.0735817
miR-369-x	11	18	13	0	0	2	0.922	1.5575	1.0488	0	0	0.1674	1.1761	0.0558	-4.3976	0.000708408	0.0305944
miR-376-y	66	82	45	10	16	31	5.5321	7.0952	3.6304	0.9031	1.4218	2.5942	5.41923	1.6397	-1.72466	0.00793527	0.134494
miR-379-x	240	231	207	54	37	142	20.1169	19.9876	16.6997	4.8767	3.288	11.883	18.9347	6.68257	-1.50256	0.00686582	0.12485
miR-380-y	250	167	211	31	54	137	20.9551	14.4499	17.0224	2.7996	4.7987	11.4645	17.4758	6.35427	-1.45956	0.0105244	0.156395
miR-409-x	144	370	89	33	37	90	12.0701	32.0147	7.1801	2.9802	3.288	7.5314	17.0883	4.59987	-1.89334	0.00397654	0.0873549
miR-409-y	183	226	120	26	38	98	15.3391	19.5549	9.681	2.3481	3.3769	8.2009	14.8583	4.64197	-1.67846	0.00398217	0.0873549
miR-410-y	5	113	4	0	0	0	0.4191	9.7775	0.3227	0	0	0	3.50643	0.01	-8.45386	2.43873e-05	0.00422809
miR-411-x	1323	614	1138	321	412	497	110.894	53.1272	91.808	28.9895	36.6125	41.5903	85.2765	35.7308	-1.25498	0.00314629	0.081922
miR-429-x	7	2	17	0	0	0	0.5867	0.1731	1.3715	0	0	0	0.710433	0.01	-6.15063	0.00383832	0.0873549
miR-433-y	0	76	0	0	0	0	0	6.576	0	0	0	0	2.192	0.01	-7.7761	0.00368014	0.0873549
miR-434-x	0	258	0	0	0	0	0	22.3238	0	0	0	0	7.44127	0.01	-9.5394	0.000371066	0.0183147
miR-434-y	0	1247	0	0	0	0	0	107.898	0	0	0	0	35.9661	0.01	-11.8124	0.000103578	0.00894659
miR-451-x	932	752	1270	4214	2733	2712	78.1206	65.0678	102.457	380.566	242.869	226.948	81.8818	283.461	1.79153	2.47395e-07	0.0003419
miR-452-x	8	2	2	0	0	0	0.6706	0.1731	0.1613	0	0	0	0.335	0.01	-5.06609	0.0482875	0.409407
miR-455-x	74	63	82	21	16	41	6.2027	5.4512	6.6153	1.8965	1.4218	3.431	6.08973	2.24977	-1.4366	0.0135672	0.189393
miR-455-y	457	419	551	172	205	158	38.3059	36.2545	44.4518	15.5333	18.2174	13.2219	39.6707	15.6575	-1.34122	0.00260796	0.0720841
miR-483-y	49	33	120	2	16	15	4.1072	2.8554	9.681	0.1806	1.4218	1.2552	5.54787	0.952533	-2.54209	0.00171294	0.055053
miR-485-y	26	31	32	2	9	15	2.1793	2.6823	2.5816	0.1806	0.7998	1.2552	2.48107	0.7452	-1.73526	0.0274293	0.290476
miR-486-x	85	105	146	333	348	279	7.1247	9.0853	11.7785	30.0732	30.9251	23.3475	9.3295	28.1153	1.59148	0.000246686	0.0140154
miR-488-y	0	49	0	0	0	0	0	4.2398	0	0	0	0	1.41327	0.01	-7.14289	0.00774965	0.134494
miR-496-y	0	23	2	0	0	0	0	1.9901	0.1613	0	0	0	0.717133	0.01	-6.16417	0.0193456	0.230479
miR-506-y	8	8	9	17	23	45	0.6706	0.6922	0.7261	1.5353	2.0439	3.7657	0.6963	2.4483	1.814	0.0103999	0.156395
miR-541-x	0	210	0	0	0	0	0	18.1705	0	0	0	0	6.05683	0.01	-9.24242	0.000526331	0.0234642
miR-543-y	26	35	30	2	7	10	2.1793	3.0284	2.4202	0.1806	0.6221	0.8368	2.54263	0.5465	-2.21803	0.0038941	0.0873549
miR-54-y	0	0	0	16	26	0	0	0	0	1.445	2.3105	0	0.01	1.25183	6.9679	0.00108828	0.041778
miR-56-y	0	0	0	54	82	0	0	0	0	4.8767	7.287	0	0.01	4.05457	8.6634	1.1096e-05	0.00306694
miR-5885-y	0	0	0	35	58	0	0	0	0	3.1608	5.1542	0	0.01	2.77167	8.11461	5.9295e-05	0.00585326
miR-5899-y	0	0	0	32	68	0	0	0	0	2.8899	6.0428	0	0.01	2.97757	8.21799	4.63218e-05	0.00533472
miR-598-y	0	59	0	0	0	0	0	5.1051	0	0	0	0	1.7017	0.01	-7.41083	0.00531886	0.10353
miR-6236-y	70	62	78	8	30	42	5.8674	5.3646	6.2926	0.7225	2.666	3.5147	5.84153	2.30107	-1.34404	0.0386882	0.349458
miR-6238-y	66	178	18	0	11	19	5.5321	15.4017	1.4521	0	0.9775	1.59	7.46197	0.855833	-3.12415	0.00196666	0.0617709
miR-6240-x	357	308	64	22	37	51	29.9239	26.6501	5.1632	1.9868	3.288	4.2678	20.5791	3.18087	-2.69369	7.18876e-05	0.00662325
miR-63-y	0	0	0	6	10	0	0	0	0	0.5419	0.8887	0	0.01	0.476867	5.57551	0.030396	0.303546
miR-6412-y	115	27	167	11	34	47	9.6393	2.3362	13.4727	0.9934	3.0214	3.9331	8.48273	2.6493	-1.67892	0.0237806	0.260831
miR-6540-x	0	40	0	0	0	0	0	3.4611	0	0	0	0	1.1537	0.01	-6.85012	0.0144115	0.191507
miR-665-y	0	39	0	0	0	0	0	3.3745	0	0	0	0	1.12483	0.01	-6.81357	0.0153463	0.198887
miR-667-y	2	40	0	0	0	0	0.1676	3.4611	0	0	0	0	1.20957	0.01	-6.91835	0.00457969	0.0930754
miR-672-x	0	28	0	0	0	0	0	2.4227	0	0	0	0	0.807567	0.01	-6.33551	0.0337454	0.321629
miR-7142-y	5	2	4	0	0	0	0.4191	0.1731	0.3227	0	0	0	0.304967	0.01	-4.93058	0.0497362	0.414069
miR-71-x	0	0	0	28	34	0	0	0	0	2.5287	3.0214	0	0.01	1.85003	7.53141	0.000217697	0.0130808
miR-770-x	0	58	0	0	0	0	0	5.0185	0	0	0	0	1.67283	0.01	-7.38615	0.00551801	0.104464
miR-770-y	0	27	0	0	0	0	0	2.3362	0	0	0	0	0.778733	0.01	-6.28306	0.0365438	0.33556
miR-81-y	0	0	0	107	152	0	0	0	0	9.6632	13.5075	0	0.01	7.72357	9.59312	8.24134e-07	0.000528019
miR-872-x	2	19	0	0	0	0	0.1676	1.644	0	0	0	0	0.603867	0.01	-5.91616	0.0306929	0.303546
miR-873-x	63	118	9	11	3	4	5.2807	10.2101	0.7261	0.9934	0.2666	0.3347	5.40563	0.531567	-3.34614	0.000833605	0.0329155
miR-876-y	4	7	2	0	0	0	0.3353	0.6057	0.1613	0	0	0	0.367433	0.01	-5.19941	0.0294604	0.297184
miR-879-x	0	33	0	0	0	0	0	2.8554	0	0	0	0	0.9518	0.01	-6.57259	0.0227153	0.259643
miR-92-y	10506	10579	17363	23444	28291	21855	880.617	915.362	1400.76	2117.22	2514.09	1828.89	1065.58	2153.4	1.01498	0.000443925	0.0204501
miR-993-y	0	0	0	16	6	0	0	0	0	1.445	0.5332	0	0.01	0.6594	6.04308	0.0143619	0.191507
miR-9-z	46	816	22	60	71	22	3.8557	70.6055	1.7748	5.4186	6.3094	1.841	25.412	4.523	-2.49016	0.0176566	0.217849
novel-m0046-3p	12	9	8	0	2	0	1.0058	0.7787	0.6454	0	0.1777	0	0.809967	0.0592333	-3.77338	0.00797728	0.134494
novel-m0049-5p	5	2	4	0	0	0	0.4191	0.1731	0.3227	0	0	0	0.304967	0.01	-4.93058	0.0491319	0.411517
novel-m0051-3p	10	8	0	0	0	0	0.8382	0.6922	0	0	0	0	0.510133	0.01	-5.6728	0.0282676	0.293728
novel-m0089-3p	6	4	6	0	0	0	0.5029	0.3461	0.484	0	0	0	0.444333	0.01	-5.47357	0.0109323	0.160728
novel-m0120-5p	5	2	0	13	14	36	0.4191	0.1731	0	1.174	1.2441	3.0126	0.1974	1.81023	3.19698	0.00155835	0.0525277
novel-m0123-5p	3	14	0	0	0	0	0.2515	1.2114	0	0	0	0	0.487633	0.01	-5.60772	0.0389673	0.349694
novel-m0125-3p	0	0	0	0	0	38	0	0	0	0	0	3.1799	0.01	1.05997	6.72788	0.0165504	0.20984
novel-m0125-5p	0	0	0	0	0	37	0	0	0	0	0	3.0963	0.01	1.0321	6.68944	0.0178419	0.217849
novel-m0141-5p	9	6	6	0	0	0	0.7544	0.5192	0.484	0	0	0	0.585867	0.01	-5.8725	0.0032355	0.081922
novel-m0147-5p	24	15	18	8	3	3	2.0117	1.2979	1.4521	0.7225	0.2666	0.251	1.58723	0.413367	-1.94102	0.0275342	0.290476
novel-m0150-3p	0	0	0	2	10	4	0	0	0	0.1806	0.8887	0.3347	0.01	0.468	5.54844	0.0126871	0.178913
novel-m0207-5p	2	11	12	2	0	0	0.1676	0.9518	0.9681	0.1806	0	0	0.695833	0.0602	-3.53091	0.0330636	0.318186
novel-m0214-5p	0	0	0	3	13	6	0	0	0	0.2709	1.1552	0.5021	0.01	0.642733	6.00615	0.00326028	0.081922
novel-m0226-3p	83	35	37	18	20	12	6.9571	3.0284	2.985	1.6256	1.7773	1.0042	4.3235	1.46903	-1.55733	0.0294584	0.297184
novel-m0236-5p	0	0	0	2	0	14	0	0	0	0.1806	0	1.1716	0.01	0.450733	5.4942	0.0479267	0.408856
ssc-miR-10383	92	27	57	7	19	15	7.7115	2.3362	4.5985	0.6322	1.6884	1.2552	4.88207	1.19193	-2.03419	0.00545692	0.104464
ssc-miR-124a	15	3960	9	2	2	0	1.2573	342.644	0.7261	0.1806	0.1777	0	114.876	0.119433	-9.90965	1.14621e-06	0.000528019
ssc-miR-127	2282	3584	1511	334	435	971	191.278	310.11	121.9	30.1635	38.6564	81.256	207.763	50.0253	-2.05421	2.44752e-05	0.00422809
ssc-miR-133b	364	277	371	122	173	176	30.5106	23.9678	29.9304	11.0178	15.3737	14.7282	28.1363	13.7066	-1.03756	0.0237019	0.260831
ssc-miR-135	124	140	14	21	8	44	10.3937	12.1137	1.1294	1.8965	0.7109	3.682	7.87893	2.09647	-1.91004	0.021782	0.255107
ssc-miR-136-3p	286	442	183	37	53	122	23.9726	38.2446	14.7635	3.3415	4.7099	10.2093	25.6602	6.0869	-2.07575	0.000306327	0.0162825
ssc-miR-136-5p	21	55	11	5	2	6	1.7602	4.7589	0.8874	0.4515	0.1777	0.5021	2.46883	0.3771	-2.71081	0.00471075	0.0943516
ssc-miR-137	0	43	2	0	0	0	0	3.7206	0.1613	0	0	0	1.29397	0.01	-7.01566	0.00381994	0.0873549
ssc-miR-140-3p	54557	13966	80865	16835	18206	12277	4572.99	1208.43	6523.77	1520.37	1617.88	1027.37	4101.73	1388.54	-1.56266	0.00207862	0.0624488
ssc-miR-142-3p	523	536	674	1399	937	1188	43.8381	46.3781	54.3748	126.343	83.2667	99.4151	48.197	103.008	1.09575	0.00123156	0.0460006
ssc-miR-1839-5p	28	39	28	8	13	6	2.347	3.3745	2.2589	0.7225	1.1552	0.5021	2.66013	0.793267	-1.74562	0.0199867	0.236082
ssc-miR-190b	170	89	211	267	330	568	14.2495	7.7008	17.0224	24.1127	29.3255	47.5318	12.9909	33.6567	1.37339	0.00149103	0.0521674
ssc-miR-194b-5p	22	9	38	4	0	0	1.844	0.7787	3.0656	0.3612	0	0	1.8961	0.1204	-3.97713	0.00150991	0.0521674
ssc-miR-215	125	29	223	17	13	10	10.4775	2.5093	17.9905	1.5353	1.1552	0.8368	10.3258	1.17577	-3.13458	3.66657e-05	0.0050672
ssc-miR-323	48	428	34	0	9	2	4.0234	37.0333	2.7429	0	0.7998	0.1674	14.5999	0.3224	-5.50096	5.62489e-06	0.0019434
ssc-miR-338	70	34	100	23	23	32	5.8674	2.9419	8.0675	2.0771	2.0439	2.6778	5.6256	2.26627	-1.31169	0.0393284	0.350657
ssc-miR-345-5p	527	369	225	111	82	244	44.1733	31.9282	18.1518	10.0244	7.287	20.4186	31.4178	12.5767	-1.32083	0.0143375	0.191507
ssc-miR-369	25	12	11	3	0	0	2.0955	1.0383	0.8874	0.2709	0	0	1.3404	0.0903	-3.89179	0.0030677	0.0815301
ssc-miR-370	75	158	55	9	11	73	6.2865	13.6712	4.4371	0.8128	0.9775	6.1088	8.1316	2.63303	-1.62681	0.0344249	0.325857
ssc-miR-378b-3p	1063	544	584	279	302	423	89.1011	47.0703	47.1141	25.1964	26.8373	35.3978	61.0952	29.1438	-1.06787	0.0155426	0.198887
ssc-miR-381-3p	1424	563	1227	242	300	915	119.36	48.7143	98.988	21.855	26.6596	76.5697	89.0208	41.6948	-1.09428	0.0386097	0.349458
ssc-miR-382	38	93	29	6	8	23	3.1852	8.0469	2.3396	0.5419	0.7109	1.9247	4.5239	1.05917	-2.09464	0.00672	0.12485
ssc-miR-411	195	118	173	25	37	85	16.345	10.2101	13.9567	2.2577	3.288	7.113	13.5039	4.21957	-1.67821	0.00257321	0.0720841
ssc-miR-4332	54	67	8	4	3	2	4.5263	5.7973	0.6454	0.3612	0.2666	0.1674	3.65633	0.265067	-3.78597	0.000174095	0.0114571
ssc-miR-451	22715	18128	23767	62686	63831	30386	1903.98	1568.55	1917.4	5661.16	5672.36	2542.78	1796.64	4625.43	1.36429	4.05193e-05	0.0050907
ssc-miR-455-3p	11126	5946	13450	3906	5386	3853	932.586	514.485	1085.08	352.75	478.628	322.43	844.049	384.603	-1.13396	0.00206794	0.0624488
ssc-miR-455-5p	2203	1084	1687	693	462	805	184.656	93.7945	136.099	62.5847	41.0557	67.3646	138.183	57.0017	-1.27751	0.00229058	0.0659497
ssc-miR-486	1426	1424	1533	3240	3747	2528	119.528	123.213	123.674	292.604	332.978	211.55	122.139	279.044	1.19197	0.000164509	0.0113676
ssc-miR-551a	248	185	300	71	102	112	20.7875	16.0074	24.2025	6.412	9.0643	9.3725	20.3325	8.28293	-1.29557	0.00822579	0.135334
ssc-miR-7136-3p	3	3	8	0	0	0	0.2515	0.2596	0.6454	0	0	0	0.3855	0.01	-5.26866	0.0237311	0.260831
ssc-miR-9	509	6380	400	570	585	547	42.6646	552.038	32.2699	51.4766	51.9862	45.7745	208.991	49.7458	-2.07079	0.0113745	0.162057
ssc-miR-9-1	509	6375	400	567	585	547	42.6646	551.605	32.2699	51.2057	51.9862	45.7745	208.847	49.6555	-2.07242	0.0113697	0.162057
ssc-miR-9-2	509	6375	400	567	585	547	42.6646	551.605	32.2699	51.2057	51.9862	45.7745	208.847	49.6555	-2.07242	0.0112791	0.162057
ssc-miR-92b-5p	54	39	73	91	132	111	4.5263	3.3745	5.8893	8.2182	11.7302	9.2888	4.5967	9.74573	1.08417	0.0171049	0.214899
ssc-miR-9843-3p	154	171	147	44	40	44	12.9083	14.796	11.8592	3.9736	3.5546	3.682	13.1878	3.73673	-1.81936	0.000343036	0.0175584

## Sheet: TH_vs_TL.filter
Supplement 4.3 Significant DEmiRNAs were identified between TGN and TJC
id	TH-1	TH-2	TH-3	TL-1	TL-2	TL-3	TH-1_TPM	TH-2_TPM	TH-3_TPM	TL-1_TPM	TL-2_TPM	TL-3_TPM	control_mean	treat_mean	log2(fc)	PValue	FDR
let-7-y	1375	1603	1926	2179	6082	5759	124.176	142.451	161.173	238.745	498.202	603.722	142.6	446.889	1.64794	0.0013854	0.00684494
lin-4-x	103	164	14	25	62	39	9.3019	14.5739	1.1716	2.7392	5.0787	4.0884	8.34913	3.96877	-1.07294	0.026684	0.0798269
miR-10021-x	11	9	0	0	0	0	0.9934	0.7998	0	0	0	0	0.597733	0.01	-5.90143	0.0104587	0.0378801
miR-10174-x	265	323	332	726	1062	913	23.9321	28.7035	27.7827	79.5452	86.9928	95.7107	26.8061	87.4162	1.70534	0.000160579	0.00111618
miR-101-x	52	38	70	17	23	17	4.6961	3.3769	5.8578	1.8626	1.884	1.7821	4.6436	1.8429	-1.33327	0.000241914	0.00159551
miR-101-y	39794	31634	42316	7835	10056	7512	3593.79	2811.16	3541.12	858.452	823.728	787.49	3315.36	823.224	-2.00981	2.12991e-16	1.00674e-13
miR-10382-y	2	0	2	12	11	8	0.1806	0	0.1674	1.3148	0.9011	0.8386	0.116	1.01817	3.13378	0.014142	0.0476328
miR-10400-x	42	92	49	81	242	168	3.793	8.1756	4.1005	8.8749	19.8232	17.6116	5.35637	15.4366	1.52703	0.0239286	0.0731787
miR-106-y	848	967	904	1799	2836	2169	76.5827	85.9327	75.6492	197.11	232.308	227.378	79.3882	218.932	1.46349	0.00141547	0.0069692
miR-10926-x	6	8	38	48	280	202	0.5419	0.7109	3.1799	5.2592	22.9359	21.1759	1.47757	16.457	3.47741	1.35114e-05	0.000120498
miR-10955-y	30	56	377	218	977	646	2.7093	4.9765	31.5484	23.8855	80.0301	67.7208	13.0781	57.2121	2.12917	0.0140577	0.0474615
miR-11971-y	2	6	2	8	27	18	0.1806	0.5332	0.1674	0.8765	2.2117	1.887	0.293733	1.6584	2.49721	0.0115741	0.0410301
miR-11980-x	2	4	18	113	416	290	0.1806	0.3555	1.5063	12.381	34.0763	30.401	0.6808	25.6194	5.23386	4.77959e-13	6.16132e-11
miR-1240-y	0	0	0	2	16	8	0	0	0	0.2191	1.3106	0.8386	0.01	0.789433	6.30275	0.00189807	0.00897156
miR-1247-x	221	285	163	694	468	565	19.9585	25.3266	13.6403	76.039	38.3358	59.2295	19.6418	57.8681	1.55884	0.00696101	0.0279624
miR-1249-y	4	10	4	39	68	84	0.3612	0.8887	0.3347	4.2731	5.5702	8.8058	0.5282	6.21637	3.55692	1.08154e-06	1.35719e-05
miR-125-x	11531	10623	13424	17466	34458	37540	1041.36	944.015	1123.36	1913.69	2822.6	3935.35	1036.25	2890.55	1.47998	0.00246422	0.0114191
miR-1260-x	184	335	539	763	2331	1709	16.617	29.7699	45.105	83.5991	190.942	179.156	30.4973	151.232	2.31001	1.26876e-05	0.000114592
miR-126-x	2287	2450	2169	883	1289	919	206.539	217.72	181.508	96.7471	105.587	96.3397	201.922	99.558	-1.02019	2.16914e-06	2.48051e-05
miR-126-y	13404	14218	10030	4561	5783	4844	1210.51	1263.49	839.338	499.732	473.709	507.801	1104.45	493.748	-1.16148	6.528e-07	8.65258e-06
miR-127-y	90	113	301	681	619	434	8.1279	10.0418	25.1885	74.6147	50.7048	45.4966	14.4527	56.9387	1.97807	0.000498113	0.00287124
miR-128-x	5	6	10	19	34	14	0.4515	0.5332	0.8368	2.0818	2.7851	1.4676	0.607167	2.1115	1.7981	0.0362913	0.101301
miR-129-y	5	11	9	55	41	48	0.4515	0.9775	0.7531	6.0261	3.3585	5.0319	0.727367	4.8055	2.72393	7.33348e-05	0.000565156
miR-1306-x	2	0	7	18	20	24	0.1806	0	0.5858	1.9722	1.6383	2.5159	0.255467	2.04213	2.99887	0.00369479	0.0163725
miR-1306-y	33	30	39	92	123	122	2.9802	2.666	3.2636	10.0801	10.0754	12.7894	2.96993	10.9816	1.88659	0.000770013	0.00405903
miR-1307-y	159	187	188	332	505	477	14.3593	16.6178	15.7324	36.376	41.3666	50.0044	15.5698	42.5823	1.4515	0.00544391	0.0225768
miR-130-x	45	71	72	16	23	23	4.0639	6.3094	6.0252	1.7531	1.884	2.4111	5.46617	2.01607	-1.43899	0.000103997	0.000768059
miR-1329-y	4	7	0	89	37	20	0.3612	0.6221	0	9.7514	3.0308	2.0966	0.327767	4.9596	3.91948	7.69935e-05	0.000586972
miR-1343-y	87	131	119	402	577	611	7.857	11.6413	9.9582	44.0457	47.2644	64.0517	9.81883	51.7873	2.39897	5.10569e-07	7.16819e-06
miR-1386-x	22	77	269	264	1416	776	1.9868	6.8426	22.5107	28.9255	115.99	81.3488	10.4467	75.4215	2.85193	0.000342096	0.00209221
miR-138-x	148	124	205	11	31	33	13.3659	11.0193	17.155	1.2052	2.5393	3.4594	13.8467	2.4013	-2.52766	1.32668e-09	4.18053e-08
miR-140-x	4	4	14	2	0	0	0.3612	0.3555	1.1716	0.2191	0	0	0.629433	0.0730333	-3.10743	0.0149686	0.05006
miR-143-y	70861	68777	83023	33345	33352	28090	6399.44	6111.89	6947.59	3653.49	2732	2944.7	6486.31	3110.06	-1.06045	2.82415e-07	4.40071e-06
miR-144-x	1148	1241	486	39	84	122	103.676	110.282	40.6698	4.2731	6.8808	12.7894	84.8758	7.9811	-3.41069	1.95616e-12	1.26084e-10
miR-145-y	563	628	606	242	296	168	50.8444	55.8074	50.7118	26.5151	24.2466	17.6116	52.4545	22.7911	-1.2026	1.18393e-06	1.45984e-05
miR-146-y	23	17	61	304	161	84	2.0771	1.5107	5.1046	33.3082	13.1882	8.8058	2.89747	18.4341	2.66951	0.000125233	0.000910671
miR-148-y	2598	2490	2613	1134	1034	684	234.625	221.274	218.663	124.248	84.6992	71.7044	224.854	93.5506	-1.26517	1.19222e-07	2.16739e-06
miR-149-y	0	4	0	5	24	8	0	0.3555	0	0.5478	1.9659	0.8386	0.1185	1.11743	3.23723	0.0326553	0.0926105
miR-150-x	119	101	123	384	462	442	10.7469	8.9754	10.293	42.0735	37.8443	46.3353	10.0051	42.0844	2.07255	9.51962e-06	8.93962e-05
miR-152-y	3371	3155	3730	1276	1254	829	304.434	280.37	312.137	139.807	102.72	86.9049	298.98	109.811	-1.44503	2.21786e-09	6.4182e-08
miR-153-y	5	2	3	0	0	0	0.4515	0.1777	0.251	0	0	0	0.2934	0.01	-4.8748	0.0317305	0.0910807
miR-154-x	0	2	5	27	22	7	0	0.1777	0.4184	2.9583	1.8021	0.7338	0.1987	1.8314	3.20428	0.00324125	0.0144987
miR-1557-y	0	0	0	0	68	27	0	0	0	0	5.5702	2.8304	0.01	2.8002	8.12939	4.57516e-05	0.00036447
miR-15-x	982	778	1168	391	477	382	88.6842	69.1372	97.7415	42.8404	39.073	40.0454	85.1876	40.6529	-1.06728	2.97039e-06	3.16693e-05
miR-15-y	465	725	228	79	110	81	41.9941	64.4273	19.0797	8.6557	9.0105	8.4913	41.8337	8.71917	-2.2624	1.41404e-08	3.23406e-07
miR-16-x	1047	1196	1028	308	409	305	94.5544	106.283	86.0259	33.7464	33.5029	31.9734	95.621	33.0742	-1.53162	8.55653e-10	2.82166e-08
miR-16-y	25	27	17	14	9	2	2.2577	2.3994	1.4226	1.5339	0.7372	0.2097	2.02657	0.826933	-1.29319	0.0097176	0.0358843
miR-17-x	24	13	24	3	4	5	2.1674	1.1552	2.0084	0.3287	0.3277	0.5242	1.777	0.393533	-2.17489	0.00028467	0.00180206
miR-183-y	11	5	6	97	35	7	0.9934	0.4443	0.5021	10.6279	2.867	0.7338	0.6466	4.7429	2.87482	0.00568187	0.0234212
miR-1842-x	118	121	95	227	427	339	10.6566	10.7527	7.9499	24.8716	34.9773	35.5377	9.7864	31.7955	1.69997	0.00134827	0.00668476
miR-1843-y	0	3	3	16	14	36	0	0.2666	0.251	1.7531	1.1468	3.7739	0.172533	2.2246	3.6886	0.000654464	0.00352863
miR-185-y	24	40	43	46	111	97	2.1674	3.5546	3.5984	5.0401	9.0925	10.1686	3.1068	8.1004	1.38256	0.0475499	0.126266
miR-18-y	37	54	43	108	115	127	3.3415	4.7987	3.5984	11.8332	9.4201	13.3135	3.91287	11.5223	1.55813	0.00913305	0.0344831
miR-193-x	67	107	67	162	275	275	6.0508	9.5086	5.6067	17.7497	22.5264	28.8285	7.05537	23.0349	1.70703	0.00266349	0.0122373
miR-193-y	876	1205	1075	1768	4275	3910	79.1114	107.083	89.959	193.713	350.183	409.889	92.051	317.928	1.7882	0.000238197	0.00158574
miR-195-x	1099	1357	1742	345	512	399	99.2505	120.59	145.775	37.8004	41.94	41.8276	121.872	40.5227	-1.58857	6.3102e-10	2.23697e-08
miR-1983-y	48	91	67	293	149	79	4.3349	8.0867	5.6067	32.1029	12.2052	8.2816	6.00943	17.5299	1.54452	0.0378134	0.104521
miR-199-y	336	345	437	86	128	59	30.3441	30.6585	36.5694	9.4227	10.485	6.185	32.524	8.69757	-1.90282	4.60247e-10	1.71745e-08
miR-1-y	90	99	92	27	29	18	8.1279	8.7977	7.6988	2.9583	2.3755	1.887	8.20813	2.40693	-1.76986	6.5291e-07	8.65258e-06
miR-1-z	55	53	42	12	11	7	4.967	4.7099	3.5147	1.3148	0.9011	0.7338	4.3972	0.983233	-2.16098	9.04142e-07	1.17621e-05
miR-200-x	1027	1075	1309	3440	2643	1844	92.7482	95.5301	109.541	376.908	216.499	193.308	99.273	262.238	1.40141	0.00535879	0.0223493
miR-204-y	12	22	23	30	106	114	1.0837	1.955	1.9247	3.287	8.6829	11.9507	1.65447	7.97353	2.26885	0.00169546	0.00817742
miR-20-x	288	215	363	92	103	66	26.0092	19.106	30.3768	10.0801	8.4372	6.9188	25.164	8.4787	-1.56945	1.41629e-07	2.44915e-06
miR-210-x	43	93	108	279	361	343	3.8833	8.2645	9.0377	30.569	29.571	35.957	7.06183	32.0323	2.18141	2.47104e-05	0.000207333
miR-210-z	149	132	337	460	492	373	13.4562	11.7302	28.2011	50.4005	40.3017	39.102	17.7958	43.2681	1.28176	0.0348671	0.0977104
miR-212-y	0	2	9	28	25	10	0	0.1777	0.7531	3.0679	2.0479	1.0483	0.310267	2.0547	2.72735	0.0113853	0.0405637
miR-214-y	943	1137	901	1681	3061	2847	85.1622	101.04	75.3982	184.181	250.739	298.454	87.2001	244.458	1.48719	0.00235098	0.0109661
miR-218-x	40	49	36	7	6	13	3.6124	4.3544	3.0126	0.767	0.4915	1.3628	3.6598	0.873767	-2.06644	1.82304e-05	0.000156463
miR-21-y	9	4	4	36	21	9	0.8128	0.3555	0.3347	3.9444	1.7202	0.9435	0.501	2.2027	2.13639	0.0306035	0.0883825
miR-222-y	56	84	70	205	206	261	5.0573	7.4647	5.8578	22.4611	16.8743	27.3609	6.1266	22.2321	1.85949	0.000502712	0.00287438
miR-2320-x	327	350	488	921	1303	1248	29.5313	31.1028	40.8372	100.911	106.734	130.829	33.8238	112.825	1.73797	8.78023e-05	0.000655282
miR-235-y	326	465	261	1332	936	500	29.441	41.3223	21.8412	145.942	76.6716	52.4155	30.8682	91.6765	1.57043	0.0098095	0.0361295
miR-2366-y	5	0	5	20	18	11	0.4515	0	0.4184	2.1913	1.4745	1.1531	0.289967	1.6063	2.46978	0.0217411	0.0680548
miR-23-x	265	325	336	736	1077	937	23.9321	28.8812	28.1174	80.6408	88.2215	98.2266	26.9769	89.0296	1.72256	0.000129844	0.000939385
miR-2461-x	0	0	0	0	13	6	0	0	0	0	1.0649	0.629	0.01	0.564633	5.81924	0.0260296	0.0780383
miR-2478-y	333	521	2384	2121	7911	5227	30.0732	46.2988	199.5	232.39	648.022	547.952	91.9572	476.121	2.37229	0.000750672	0.00398671
miR-25-x	74	74	101	207	229	254	6.6829	6.576	8.452	22.6802	18.7583	26.6271	7.23697	22.6885	1.64851	0.00168767	0.00816761
miR-26-x	32697	33192	28833	7358	9039	7524	2952.86	2949.62	2412.83	806.189	740.421	788.748	2771.77	778.453	-1.83212	1.02e-13	1.91704e-11
miR-276-y	4	3	11	2	0	0	0.3612	0.2666	0.9205	0.2191	0	0	0.5161	0.0730333	-2.82102	0.033981	0.0957953
miR-2887-x	2	14	31	29	84	79	0.1806	1.2441	2.5942	3.1774	6.8808	8.2816	1.33963	6.11327	2.19011	0.0104718	0.0378801
miR-296-x	0	2	0	6	26	15	0	0.1777	0	0.6574	2.1298	1.5725	0.0592333	1.45323	4.61671	0.000343783	0.00209221
miR-296-y	36	49	62	77	172	215	3.2512	4.3544	5.1883	8.4366	14.0892	22.5387	4.26463	15.0215	1.81654	0.00312516	0.0140682
miR-29-y	1889	2060	1276	445	569	511	170.595	183.062	106.779	48.757	46.6091	53.5686	153.479	49.6449	-1.62832	7.51303e-09	1.77578e-07
miR-30-x	8171	7208	8912	1438	3229	3062	737.922	640.541	745.781	157.556	264.501	320.993	708.081	247.683	-1.51542	7.29918e-08	1.38003e-06
miR-30-y	755	832	789	268	369	291	68.1839	73.9359	66.0257	29.3638	30.2263	30.5058	69.3818	30.032	-1.20806	5.65347e-07	7.78313e-06
miR-310-y	10	16	9	49	27	30	0.9031	1.4218	0.7531	5.3688	2.2117	3.1449	1.026	3.57513	1.80097	0.0255117	0.0771333
miR-3154-y	0	0	2	4	16	9	0	0	0.1674	0.4383	1.3106	0.9435	0.0558	0.897467	4.00752	0.00681449	0.0274516
miR-3195-x	2	2	3	11	30	14	0.1806	0.1777	0.251	1.2052	2.4574	1.4676	0.2031	1.71007	3.07379	0.00133807	0.0066575
miR-31-y	98	99	157	32	26	14	8.8504	8.7977	13.1382	3.5061	2.1298	1.4676	10.2621	2.36783	-2.11569	4.04794e-08	8.31881e-07
miR-320-x	2	0	0	4	6	9	0.1806	0	0	0.4383	0.4915	0.9435	0.0602	0.624433	3.37471	0.0395916	0.1088
miR-320-y	1169	1524	1492	1922	3644	4123	105.572	135.431	124.855	210.587	298.495	432.218	121.953	313.767	1.36337	0.00928498	0.034739
miR-324-y	103	129	142	230	414	328	9.3019	11.4636	11.883	25.2003	33.9124	34.3846	10.8828	31.1658	1.51791	0.00371156	0.0163956
miR-326-x	34	59	45	14	19	14	3.0705	5.243	3.7657	1.5339	1.5564	1.4676	4.0264	1.5193	-1.40608	0.00028724	0.00180224
miR-326-y	114	171	202	252	627	619	10.2953	15.196	16.9039	27.6107	51.3601	64.8904	14.1317	47.9537	1.7627	0.00163143	0.00792251
miR-328-y	115	98	121	193	428	525	10.3856	8.7088	10.1256	21.1463	35.0592	55.0363	9.74	37.0806	1.92867	0.000603231	0.00330263
miR-329-y	19	29	31	151	165	109	1.7159	2.5771	2.5942	16.5445	13.5158	11.4266	2.29573	13.829	2.59067	7.22911e-07	9.49155e-06
miR-32-y	16	15	18	7	4	5	1.445	1.333	1.5063	0.767	0.3277	0.5242	1.4281	0.539633	-1.40405	0.00793671	0.0312618
miR-330-y	724	899	853	2998	5004	4778	65.3843	79.8899	71.3814	328.48	409.898	500.882	72.2185	413.087	2.516	7.16145e-10	2.41784e-08
miR-331-y	237	239	344	676	1198	1148	21.4034	21.2388	28.7869	74.0669	98.1331	120.346	23.8097	97.5153	2.03408	8.20493e-06	7.86121e-05
miR-33-y	9	3	5	0	2	2	0.8128	0.2666	0.4184	0	0.1638	0.2097	0.499267	0.1245	-2.00366	0.0465555	0.124323
miR-340-x	15	25	13	3	12	2	1.3546	2.2216	1.0879	0.3287	0.983	0.2097	1.5547	0.507133	-1.6162	0.00781113	0.030939
miR-34-x	753	586	912	236	236	134	68.0033	52.075	76.3187	25.8577	19.3317	14.0474	65.4657	19.7456	-1.72921	2.26668e-09	6.42831e-08
miR-3613-x	7	12	9	2	5	0	0.6322	1.0664	0.7531	0.2191	0.4096	0	0.817233	0.209567	-1.96334	0.0106406	0.0383929
miR-3613-y	35	58	49	172	265	280	3.1608	5.1542	4.1005	18.8454	21.7072	29.3527	4.1385	23.3018	2.49326	1.07066e-06	1.35553e-05
miR-361-y	2	9	2	12	45	20	0.1806	0.7998	0.1674	1.3148	3.6861	2.0966	0.3826	2.36583	2.62844	0.00721012	0.0288812
miR-365-x	2	0	5	8	18	26	0.1806	0	0.4184	0.8765	1.4745	2.7256	0.199667	1.6922	3.08323	0.00742028	0.0296393
miR-374-x	65	78	80	23	20	31	5.8701	6.9315	6.6946	2.52	1.6383	3.2498	6.49873	2.46937	-1.39602	0.000143287	0.00102101
miR-374-y	6	4	4	0	0	0	0.5419	0.3555	0.3347	0	0	0	0.4107	0.01	-5.36001	0.00590823	0.0240743
miR-378-x	302	337	486	652	1000	743	27.2736	29.9476	40.6698	71.4373	81.9141	77.8894	32.6303	77.0803	1.24015	0.0167979	0.0550103
miR-382-y	2	6	14	3	0	0	0.1806	0.5332	1.1716	0.3287	0	0	0.628467	0.109567	-2.52003	0.0451613	0.121164
miR-384-x	7	13	13	4	2	0	0.6322	1.1552	1.0879	0.4383	0.1638	0	0.958433	0.2007	-2.25564	0.00447641	0.019235
miR-384-y	41	51	47	0	3	9	3.7027	4.5321	3.9331	0	0.2457	0.9435	4.05597	0.3964	-3.35502	2.03775e-07	3.35991e-06
miR-3959-x	9	16	10	4	4	4	0.8128	1.4218	0.8368	0.4383	0.3277	0.4193	1.0238	0.3951	-1.37364	0.0222574	0.0687604
miR-3968-y	332	485	1111	1835	5352	3817	29.9829	43.0996	92.9716	201.054	438.404	400.14	55.3514	346.533	2.6463	5.55346e-07	7.7204e-06
miR-3970-x	3	7	10	0	0	2	0.2709	0.6221	0.8368	0	0	0.2097	0.5766	0.0699	-3.04421	0.0182932	0.0582917
miR-409-x	33	37	90	257	225	102	2.9802	3.288	7.5314	28.1586	18.4307	10.6928	4.59987	19.094	2.05346	0.000872517	0.00454863
miR-409-y	26	38	98	438	382	247	2.3481	3.3769	8.2009	47.9901	31.2912	25.8933	4.64197	35.0582	2.91694	2.61529e-07	4.12054e-06
miR-423-x	202	264	221	478	831	921	18.2426	23.4604	18.4939	52.3727	68.0706	96.5493	20.0656	72.3309	1.84988	0.000221025	0.00148537
miR-423-y	353	430	449	673	1388	1705	31.8794	38.2121	37.5736	73.7382	113.697	178.737	35.8884	122.057	1.76597	0.000580346	0.00322718
miR-4286-x	5	5	3	8	36	19	0.4515	0.4443	0.251	0.8765	2.9489	1.9918	0.382267	1.93907	2.34271	0.0165763	0.054499
miR-4286-y	5	3	2	6	38	19	0.4515	0.2666	0.1674	0.6574	3.1127	1.9918	0.295167	1.92063	2.70198	0.0118454	0.0418872
miR-4286-z	7	41	83	98	395	215	0.6322	3.6435	6.9457	10.7375	32.3561	22.5387	3.74047	21.8774	2.54815	0.000926461	0.00479461
miR-4334-y	19	49	48	50	129	142	1.7159	4.3544	4.0168	5.4783	10.5669	14.886	3.36237	10.3104	1.61655	0.0251247	0.0762886
miR-4443-x	0	0	2	2	22	9	0	0	0.1674	0.2191	1.8021	0.9435	0.0558	0.988233	4.14651	0.009668	0.0357943
miR-4449-y	4	6	3	61	27	31	0.3612	0.5332	0.251	6.6835	2.2117	3.2498	0.3818	4.04833	3.40644	3.25605e-05	0.000263833
miR-4454-x	859	952	1054	1508	3362	1884	77.5761	84.5997	88.2016	165.226	275.395	197.502	83.4591	212.708	1.34973	0.00668737	0.027171
miR-4492-y	12	27	25	46	110	50	1.0837	2.3994	2.0921	5.0401	9.0105	5.2415	1.8584	6.4307	1.79091	0.00808462	0.0317562
miR-4497-x	4	20	10	85	129	99	0.3612	1.7773	0.8368	9.3131	10.5669	10.3783	0.991767	10.0861	3.34622	3.2796e-07	5.00051e-06
miR-449-y	67	72	94	1324	455	79	6.0508	6.3983	7.8662	145.066	37.2709	8.2816	6.77177	63.5394	3.23005	0.000122869	0.000901944
miR-4508-x	25	42	46	115	360	225	2.2577	3.7323	3.8494	12.6001	29.4891	23.587	3.2798	21.8921	2.73873	6.03611e-07	8.23e-06
miR-450-x	55	48	36	5	3	10	4.967	4.2655	3.0126	0.5478	0.2457	1.0483	4.0817	0.613933	-2.73302	6.479e-07	8.65258e-06
miR-451-x	4214	2733	2712	86	607	828	380.566	242.869	226.948	9.4227	49.7218	86.8001	283.461	48.6482	-2.54269	1.47076e-06	1.7674e-05
miR-455-y	172	205	158	366	540	383	15.5333	18.2174	13.2219	40.1013	44.2336	40.1503	15.6575	41.4951	1.40608	0.00833434	0.0322899
miR-457-x	8	5	15	0	0	2	0.7225	0.4443	1.2552	0	0	0.2097	0.807333	0.0699	-3.5298	0.00249818	0.0115388
miR-466-x	0	0	0	5	17	7	0	0	0	0.5478	1.3925	0.7338	0.01	0.891367	6.47795	0.000334243	0.00206068
miR-4683-y	6	0	3	14	17	21	0.5419	0	0.251	1.5339	1.3925	2.2015	0.2643	1.7093	2.69316	0.0109395	0.0393711
miR-4770-y	15	24	19	3	15	5	1.3546	2.1328	1.59	0.3287	1.2287	0.5242	1.69247	0.693867	-1.2864	0.0110774	0.0396927
miR-483-y	2	16	15	86	284	305	0.1806	1.4218	1.2552	9.4227	23.2636	31.9734	0.952533	21.5532	4.49999	5.94875e-10	2.1629e-08
miR-484-x	4540	5419	4363	26115	26076	21401	410.007	481.561	365.108	2861.33	2135.99	2243.49	418.892	2413.6	2.52654	1.5432e-10	6.43603e-09
miR-484-z	362	443	400	1212	1506	1364	32.6922	39.3673	33.4731	132.794	123.363	142.989	35.1775	133.049	1.91923	5.15879e-06	5.22511e-05
miR-485-x	3	2	13	18	31	29	0.2709	0.1777	1.0879	1.9722	2.5393	3.0401	0.512167	2.5172	2.29713	0.00947011	0.0351534
miR-485-y	2	9	15	39	75	58	0.1806	0.7998	1.2552	4.2731	6.1436	6.0802	0.7452	5.49897	2.88346	5.31517e-05	0.000418717
miR-494-y	21	22	72	143	107	83	1.8965	1.955	6.0252	15.668	8.7648	8.701	3.29223	11.0446	1.7462	0.0125832	0.0439483
miR-497-y	4	0	0	33	24	10	0.3612	0	0	3.6157	1.9659	1.0483	0.1204	2.20997	4.19812	0.000572097	0.00321918
miR-500-y	363	400	482	772	907	983	32.7825	35.5461	40.3351	84.5852	74.2961	103.049	36.2212	87.3101	1.26931	0.0130094	0.0451035
miR-502-y	336	373	446	715	814	910	30.3441	33.1467	37.3225	78.3399	66.6781	95.3962	33.6044	80.1381	1.25384	0.0164437	0.0542261
miR-504-x	4	4	8	44	39	60	0.3612	0.3555	0.6695	4.8209	3.1946	6.2899	0.462067	4.76847	3.36735	2.95155e-06	3.16693e-05
miR-505-x	28	35	28	134	119	184	2.5287	3.1103	2.3431	14.6819	9.7478	19.2889	2.6607	14.5729	2.45341	1.39233e-05	0.000123395
miR-508-y	57	60	125	25	18	4	5.1477	5.3319	10.4603	2.7392	1.4745	0.4193	6.97997	1.54433	-2.17624	1.41019e-05	0.000124202
miR-5100-y	11	31	51	116	280	240	0.9934	2.7548	4.2678	12.7097	22.9359	25.1594	2.672	20.2683	2.92324	1.83128e-06	2.16396e-05
miR-5119-y	0	0	0	10	8	0	0	0	0	1.0957	0.6553	0	0.01	0.583667	5.86707	0.0273753	0.0815508
miR-532-y	2	4	2	15	31	26	0.1806	0.3555	0.1674	1.6435	2.5393	2.7256	0.2345	2.3028	3.29573	0.000142243	0.00101869
miR-539-y	4	0	9	0	0	0	0.3612	0	0.7531	0	0	0	0.371433	0.01	-5.21503	0.0471456	0.125427
miR-542-y	5	0	15	0	0	0	0.4515	0	1.2552	0	0	0	0.5689	0.01	-5.8301	0.0132698	0.0457824
miR-543-y	2	7	10	34	28	20	0.1806	0.6221	0.8368	3.7253	2.2936	2.0966	0.5465	2.70517	2.30742	0.00544518	0.0225768
miR-54-y	16	26	0	0	0	0	1.445	2.3105	0	0	0	0	1.25183	0.01	-6.9679	0.000562246	0.00317635
miR-551-x	10	6	3	13	34	24	0.9031	0.5332	0.251	1.4244	2.7851	2.5159	0.562433	2.2418	1.9949	0.0295672	0.0858905
miR-55-y	10	16	0	0	0	0	0.9031	1.4218	0	0	0	0	0.774967	0.01	-6.27606	0.00367841	0.016351
miR-56-y	54	82	0	0	0	0	4.8767	7.287	0	0	0	0	4.05457	0.01	-8.6634	2.50259e-06	2.81641e-05
miR-574-y	44	57	37	67	146	166	3.9736	5.0653	3.0963	7.3409	11.9595	17.4019	4.04507	12.2341	1.59667	0.0157729	0.0526258
miR-5885-y	35	58	0	0	0	0	3.1608	5.1542	0	0	0	0	2.77167	0.01	-8.11461	1.20308e-05	0.000110063
miR-5899-y	32	68	0	0	0	0	2.8899	6.0428	0	0	0	0	2.97757	0.01	-8.21799	1.08186e-05	0.000100926
miR-590-y	212	190	196	37	38	34	19.1457	16.8844	16.4018	4.054	3.1127	3.5643	17.4773	3.577	-2.28866	1.58505e-11	7.75036e-10
miR-599-x	9	7	8	5	0	0	0.8128	0.6221	0.6695	0.5478	0	0	0.701467	0.1826	-1.94169	0.0499627	0.131686
miR-6131-y	17	18	22	33	106	76	1.5353	1.5996	1.841	3.6157	8.6829	7.9672	1.65863	6.75527	2.02602	0.00244527	0.0113685
miR-6134-y	8	6	8	0	2	4	0.7225	0.5332	0.6695	0	0.1638	0.4193	0.641733	0.194367	-1.72319	0.0419957	0.114519
miR-615-y	0	3	0	12	31	33	0	0.2666	0	1.3148	2.5393	3.4594	0.0888667	2.43783	4.77781	2.73539e-05	0.000224207
miR-6236-y	8	30	42	46	161	135	0.7225	2.666	3.5147	5.0401	13.1882	14.1522	2.30107	10.7935	2.22979	0.00266666	0.0122373
miR-6238-y	0	11	19	20	65	37	0	0.9775	1.59	2.1913	5.3244	3.8787	0.855833	3.79813	2.14989	0.0332302	0.0940527
miR-6240-x	22	37	51	65	134	144	1.9868	3.288	4.2678	7.1218	10.9765	15.0957	3.18087	11.0647	1.79847	0.00479235	0.0202852
miR-628-x	22	16	12	0	7	7	1.9868	1.4218	1.0042	0	0.5734	0.7338	1.47093	0.435733	-1.75521	0.0110848	0.0396927
miR-6391-y	0	0	2	3	23	9	0	0	0.1674	0.3287	1.884	0.9435	0.0558	1.05207	4.23682	0.00481562	0.0203231
miR-63-y	6	10	0	0	0	0	0.5419	0.8887	0	0	0	0	0.476867	0.01	-5.57551	0.0231284	0.0712925
miR-6412-y	11	34	47	98	280	206	0.9934	3.0214	3.9331	10.7375	22.9359	21.5952	2.6493	18.4229	2.79781	7.0117e-06	6.95286e-05
miR-6529-x	21	30	12	113	102	80	1.8965	2.666	1.0042	12.381	8.3552	8.3865	1.85557	9.70757	2.38725	0.000180866	0.00124499
miR-652-y	1737	1899	1988	4797	5522	4442	156.868	168.755	166.361	525.59	452.33	465.659	163.995	481.193	1.55296	0.000258724	0.00165887
miR-6596-x	9	19	15	158	237	138	0.8128	1.6884	1.2552	17.3115	19.4136	14.4667	1.25213	17.0639	3.76849	1.00604e-12	8.61158e-11
miR-668-y	0	0	0	13	0	3	0	0	0	1.4244	0	0.3145	0.01	0.579633	5.85707	0.0385311	0.106091
miR-6715-x	0	0	2	17	63	74	0	0	0.1674	1.8626	5.1606	7.7575	0.0558	4.9269	6.46427	1.94606e-09	5.74897e-08
miR-671-x	9	8	9	2	0	4	0.8128	0.7109	0.7531	0.2191	0	0.4193	0.758933	0.2128	-1.83448	0.0242401	0.0739193
miR-671-y	3	6	9	19	26	16	0.2709	0.5332	0.7531	2.0818	2.1298	1.6773	0.519067	1.96297	1.91904	0.0296195	0.0858905
miR-676-y	47	30	67	13	21	15	4.2446	2.666	5.6067	1.4244	1.7202	1.5725	4.17243	1.57237	-1.40795	0.000330293	0.00204522
miR-6782-y	0	0	0	0	3	13	0	0	0	0	0.2457	1.3628	0.01	0.536167	5.74461	0.0449088	0.120836
miR-6894-y	0	0	0	5	2	15	0	0	0	0.5478	0.1638	1.5725	0.01	0.761367	6.25052	0.0046035	0.0196029
miR-6937-x	11	18	24	62	174	124	0.9934	1.5996	2.0084	6.7931	14.2531	12.999	1.5338	11.3484	2.88731	1.91627e-06	2.24568e-05
miR-709-y	0	2	2	11	14	13	0	0.1777	0.1674	1.2052	1.1468	1.3628	0.115033	1.23827	3.4282	0.00161595	0.00787431
miR-7134-x	218	243	235	789	1058	994	19.6875	21.5943	19.6654	86.4478	86.6651	104.202	20.3157	92.4383	2.18589	4.41785e-07	6.45826e-06
miR-7134-y	20	25	15	42	93	104	1.8062	2.2216	1.2552	4.6018	7.618	10.9024	1.761	7.7074	2.12985	0.00185869	0.00884437
miR-7142-y	0	0	0	6	2	7	0	0	0	0.6574	0.1638	0.7338	0.01	0.518333	5.69581	0.0162973	0.0541208
miR-71-x	28	34	0	0	0	0	2.5287	3.0214	0	0	0	0	1.85003	0.01	-7.53141	8.69968e-05	0.000652706
miR-735-y	108	165	40	5	12	10	9.7535	14.6628	3.3473	0.5478	0.983	1.0483	9.25453	0.8597	-3.42826	6.25506e-09	1.52926e-07
miR-744-x	27	16	28	79	154	158	2.4384	1.4218	2.3431	8.6557	12.6148	16.5633	2.06777	12.6113	2.60857	7.99468e-06	7.76469e-05
miR-760-y	14	29	24	110	91	55	1.2643	2.5771	2.0084	12.0523	7.4542	5.7657	1.94993	8.42407	2.11109	0.00108641	0.0055216
miR-7704-x	0	0	2	5	12	12	0	0	0.1674	0.5478	0.983	1.258	0.0558	0.9296	4.05827	0.00458652	0.0195894
miR-7977-x	161	307	454	761	2582	1442	14.5399	27.2816	37.992	83.38	211.502	151.166	26.6045	148.683	2.4825	2.02598e-06	2.35478e-05
miR-7-x	4	7	5	0	0	0	0.3612	0.6221	0.4184	0	0	0	0.467233	0.01	-5.54607	0.00281513	0.012795
miR-8109-x	0	0	0	0	11	13	0	0	0	0	0.9011	1.3628	0.01	0.754633	6.2377	0.0103408	0.0376949
miR-8112-y	0	0	4	12	10	14	0	0	0.3347	1.3148	0.8191	1.4676	0.111567	1.2005	3.42766	0.00671378	0.0272004
miR-8117-y	0	0	0	0	68	57	0	0	0	0	5.5702	5.9754	0.01	3.84853	8.58816	9.19045e-06	8.68804e-05
miR-81-y	107	152	0	0	0	0	9.6632	13.5075	0	0	0	0	7.72357	0.01	-9.59312	3.69839e-07	5.52033e-06
miR-83-y	4	9	0	0	0	0	0.3612	0.7998	0	0	0	0	0.387	0.01	-5.27426	0.0461853	0.123567
miR-8549-x	7	13	11	0	3	6	0.6322	1.1552	0.9205	0	0.2457	0.629	0.902633	0.291567	-1.63031	0.0366184	0.101614
miR-885-y	0	0	0	0	11	7	0	0	0	0	0.9011	0.7338	0.01	0.544967	5.7681	0.0321592	0.0917542
miR-8970-y	0	2	2	2	39	39	0	0.1777	0.1674	0.2191	3.1946	4.0884	0.115033	2.5007	4.44221	0.000445885	0.00262351
miR-9226-x	4	5	14	11	60	22	0.3612	0.4443	1.1716	1.2052	4.9148	2.3063	0.659033	2.80877	2.09151	0.0231776	0.0712925
miR-9277-y	22	63	255	174	626	392	1.9868	5.5985	21.3391	19.0645	51.2782	41.0937	9.64147	37.1455	1.94586	0.0163626	0.0541965
miR-92-y	23444	28291	21855	49569	54529	48171	2117.22	2514.09	1828.89	5431.09	4466.69	5049.81	2153.4	4982.53	1.21026	0.0119328	0.0420911
miR-93-y	340	365	391	1183	1113	943	30.7053	32.4358	32.72	129.617	91.1704	98.8556	31.9537	106.548	1.73744	7.931e-05	0.000601399
miR-95-y	31	24	34	8	9	20	2.7996	2.1328	2.8452	0.8765	0.7372	2.0966	2.59253	1.23677	-1.06779	0.0149394	0.05006
miR-9841-y	40	36	40	752	321	387	3.6124	3.1991	3.3473	82.3939	26.2944	40.5696	3.38627	49.7526	3.87701	2.54294e-12	1.56778e-10
miR-9860-x	6	18	15	42	76	51	0.5419	1.5996	1.2552	4.6018	6.2255	5.3464	1.13223	5.39123	2.25144	0.000769719	0.00405903
miR-98-x	35	54	56	9	13	13	3.1608	4.7987	4.6862	0.9861	1.0649	1.3628	4.21523	1.13793	-1.8892	8.67111e-06	8.2521e-05
miR-993-y	16	6	0	0	0	0	1.445	0.5332	0	0	0	0	0.6594	0.01	-6.04308	0.00823435	0.0319899
miR-9985-x	15	23	9	3	7	8	1.3546	2.0439	0.7531	0.3287	0.5734	0.8386	1.38387	0.580233	-1.254	0.024821	0.0755284
miR-9993-y	33	78	288	398	2150	1254	2.9802	6.9315	24.1006	43.6074	176.115	131.458	11.3374	117.06	3.36809	6.52484e-06	6.51565e-05
miR-9995-y	52	118	395	244	1172	614	4.6961	10.4861	33.0547	26.7342	96.0033	64.3662	16.079	62.3679	1.95563	0.0104199	0.0378801
miR-9-z	60	71	22	13	9	6	5.4186	6.3094	1.841	1.4244	0.7372	0.629	4.523	0.9302	-2.28167	1.95828e-05	0.000165288
novel-m0008-5p	2	0	3	4	16	15	0.1806	0	0.251	0.4383	1.3106	1.5725	0.143867	1.10713	2.94402	0.0271499	0.0810495
novel-m0012-3p	0	0	0	7	10	11	0	0	0	0.767	0.8191	1.1531	0.01	0.913067	6.51265	0.000168341	0.00116443
novel-m0013-3p	0	0	0	3	7	5	0	0	0	0.3287	0.5734	0.5242	0.01	0.475433	5.57117	0.0127228	0.0442181
novel-m0014-3p	0	0	0	17	3	0	0	0	0	1.8626	0.2457	0	0.01	0.702767	6.13497	0.028124	0.0832564
novel-m0015-5p	0	3	0	9	7	11	0	0.2666	0	0.9861	0.5734	1.1531	0.0888667	0.9042	3.34693	0.0314322	0.0905912
novel-m0016-3p	0	0	0	7	4	3	0	0	0	0.767	0.3277	0.3145	0.01	0.469733	5.55377	0.0163966	0.0541965
novel-m0016-5p	0	0	0	22	16	21	0	0	0	2.4105	1.3106	2.2015	0.01	1.9742	7.62512	1.35966e-07	2.38024e-06
novel-m0017-3p	22	22	18	88	170	151	1.9868	1.955	1.5063	9.6418	13.9254	15.8295	1.81603	13.1322	2.85425	2.88247e-07	4.44276e-06
novel-m0018-5p	0	0	0	2	14	6	0	0	0	0.2191	1.1468	0.629	0.01	0.664967	6.05521	0.00408742	0.0179442
novel-m0022-3p	20	19	30	289	251	179	1.8062	1.6884	2.5105	31.6647	20.5604	18.7647	2.0017	23.6633	3.56335	9.77359e-13	8.61158e-11
novel-m0023-3p	0	0	0	0	11	7	0	0	0	0	0.9011	0.7338	0.01	0.544967	5.7681	0.0316596	0.0910616
novel-m0025-3p	0	0	0	12	14	0	0	0	0	1.3148	1.1468	0	0.01	0.820533	6.35849	0.0084787	0.0326405
novel-m0026-3p	0	4	0	24	11	9	0	0.3555	0	2.6296	0.9011	0.9435	0.1185	1.4914	3.65371	0.00815884	0.0319592
novel-m0027-3p	23	15	9	9	5	2	2.0771	1.333	0.7531	0.9861	0.4096	0.2097	1.38773	0.535133	-1.37476	0.0198407	0.0627995
novel-m0031-5p	2	4	4	0	0	0	0.1806	0.3555	0.3347	0	0	0	0.290267	0.01	-4.85931	0.0289567	0.0847431
novel-m0032-5p	6	15	3	16	49	43	0.5419	1.333	0.251	1.7531	4.0138	4.5077	0.708633	3.42487	2.27294	0.010188	0.0372336
novel-m0037-3p	0	0	4	2	35	35	0	0	0.3347	0.2191	2.867	3.6691	0.111567	2.25173	4.33506	0.00195249	0.00919813
novel-m0040-5p	0	0	2	11	9	13	0	0	0.1674	1.2052	0.7372	1.3628	0.0558	1.10173	4.30337	0.00122447	0.00615711
novel-m0041-5p	0	0	0	2	8	4	0	0	0	0.2191	0.6553	0.4193	0.01	0.431233	5.4304	0.0221588	0.0687554
novel-m0043-3p	17	17	10	84	97	101	1.5353	1.5107	0.8368	9.2036	7.9457	10.5879	1.29427	9.24573	2.83665	2.67842e-06	2.99055e-05
novel-m0044-3p	0	0	0	19	13	12	0	0	0	2.0818	1.0649	1.258	0.01	1.46823	7.19794	3.55805e-06	3.70979e-05
novel-m0045-3p	3	5	3	6	17	20	0.2709	0.4443	0.251	0.6574	1.3925	2.0966	0.322067	1.38217	2.1015	0.0469856	0.125236
novel-m0049-5p	0	0	0	11	27	25	0	0	0	1.2052	2.2117	2.6208	0.01	2.01257	7.65289	1.44997e-07	2.47717e-06
novel-m0061-3p	0	0	0	2	10	4	0	0	0	0.2191	0.8191	0.4193	0.01	0.485833	5.60239	0.013416	0.0460627
novel-m0065-3p	49	48	46	642	256	145	4.4252	4.2655	3.8494	70.3416	20.97	15.2005	4.18003	35.504	3.0864	2.23539e-06	2.53583e-05
novel-m0068-3p	4	2	8	14	26	29	0.3612	0.1777	0.6695	1.5339	2.1298	3.0401	0.4028	2.2346	2.47188	0.00425975	0.0185856
novel-m0069-3p	30	31	55	136	133	114	2.7093	2.7548	4.6026	14.901	10.8946	11.9507	3.35557	12.5821	1.90674	0.000616399	0.00336175
novel-m0070-3p	30	31	55	136	133	114	2.7093	2.7548	4.6026	14.901	10.8946	11.9507	3.35557	12.5821	1.90674	0.000584695	0.00323762
novel-m0071-3p	30	31	55	136	133	114	2.7093	2.7548	4.6026	14.901	10.8946	11.9507	3.35557	12.5821	1.90674	0.000586791	0.00323762
novel-m0072-3p	30	31	55	136	133	114	2.7093	2.7548	4.6026	14.901	10.8946	11.9507	3.35557	12.5821	1.90674	0.000577469	0.00322382
novel-m0073-3p	0	0	0	6	11	8	0	0	0	0.6574	0.9011	0.8386	0.01	0.799033	6.32018	0.000486613	0.00282794
novel-m0076-5p	4	8	0	10	87	92	0.3612	0.7109	0	1.0957	7.1265	9.6445	0.357367	5.95557	4.05876	0.000123397	0.000901944
novel-m0077-3p	32	30	8	0	0	0	2.8899	2.666	0.6695	0	0	0	2.07513	0.01	-7.69706	4.72238e-08	9.30047e-07
novel-m0079-3p	5	4	9	58	18	17	0.4515	0.3555	0.7531	6.3548	1.4745	1.7821	0.520033	3.2038	2.62311	0.00417542	0.0182739
novel-m0080-5p	0	3	6	19	15	15	0	0.2666	0.5021	2.0818	1.2287	1.5725	0.256233	1.62767	2.66728	0.0135977	0.0462444
novel-m0081-5p	151	175	117	771	1927	1875	13.6368	15.5514	9.7909	84.4757	157.848	196.558	12.993	146.294	3.49306	1.03446e-12	8.61158e-11
novel-m0087-3p	0	0	0	3	7	14	0	0	0	0.3287	0.5734	1.4676	0.01	0.7899	6.3036	0.00175205	0.0084217
novel-m0088-3p	0	0	0	3	3	6	0	0	0	0.3287	0.2457	0.629	0.01	0.401133	5.32601	0.0288973	0.0847431
novel-m0092-3p	2	0	5	16	16	8	0.1806	0	0.4184	1.7531	1.3106	0.8386	0.199667	1.30077	2.7037	0.0218234	0.068162
novel-m0093-3p	0	2	0	17	16	7	0	0.1777	0	1.8626	1.3106	0.7338	0.0592333	1.30233	4.45855	0.000471816	0.00275323
novel-m0097-3p	0	3	2	5	21	15	0	0.2666	0.1674	0.5478	1.7202	1.5725	0.144667	1.28017	3.14553	0.0115503	0.0410301
novel-m0098-5p	0	4	0	8	20	13	0	0.3555	0	0.8765	1.6383	1.3628	0.1185	1.29253	3.44724	0.00909391	0.034479
novel-m0100-3p	0	0	2	5	7	8	0	0	0.1674	0.5478	0.5734	0.8386	0.0558	0.653267	3.54934	0.0282657	0.0833279
novel-m0105-5p	4	9	11	32	27	19	0.3612	0.7998	0.9205	3.5061	2.2117	1.9918	0.693833	2.56987	1.88903	0.0178663	0.0576709
novel-m0106-3p	0	0	0	3	8	21	0	0	0	0.3287	0.6553	2.2015	0.01	1.06183	6.73041	0.000589656	0.00324082
novel-m0107-3p	6	0	2	15	18	13	0.5419	0	0.1674	1.6435	1.4745	1.3628	0.236433	1.4936	2.65929	0.0197929	0.0627995
novel-m0108-3p	0	0	0	21	3	0	0	0	0	2.3009	0.2457	0	0.01	0.848867	6.40747	0.0173698	0.056404
novel-m0109-3p	30	34	23	92	212	190	2.7093	3.0214	1.9247	10.0801	17.3658	19.9179	2.5518	15.7879	2.62924	3.55212e-06	3.70979e-05
novel-m0114-3p	0	0	0	2	2	8	0	0	0	0.2191	0.1638	0.8386	0.01	0.407167	5.34755	0.0376389	0.104242
novel-m0114-5p	6	9	18	34	55	32	0.5419	0.7998	1.5063	3.7253	4.5053	3.3546	0.949333	3.86173	2.02426	0.00477096	0.0202552
novel-m0120-5p	13	14	36	0	0	0	1.174	1.2441	3.0126	0	0	0	1.81023	0.01	-7.50003	4.91965e-08	9.55624e-07
novel-m0124-5p	0	0	0	16	6	7	0	0	0	1.7531	0.4915	0.7338	0.01	0.9928	6.63343	0.000343114	0.00209221
novel-m0125-3p	0	0	38	0	0	0	0	0	3.1799	0	0	0	1.05997	0.01	-6.72788	0.00946522	0.0351534
novel-m0125-5p	0	0	37	0	0	0	0	0	3.0963	0	0	0	1.0321	0.01	-6.68944	0.0100303	0.0367518
novel-m0128-5p	35	41	78	173	157	123	3.1608	3.6435	6.5273	18.955	12.8605	12.8942	4.44387	14.9032	1.74574	0.00206279	0.00965358
novel-m0130-5p	0	0	0	0	12	6	0	0	0	0	0.983	0.629	0.01	0.537333	5.74775	0.0326188	0.0926105
novel-m0131-5p	0	0	2	18	17	15	0	0	0.1674	1.9722	1.3925	1.5725	0.0558	1.64573	4.88232	3.29665e-05	0.000265605
novel-m0134-5p	0	0	0	14	14	13	0	0	0	1.5339	1.1468	1.3628	0.01	1.34783	7.0745	4.23299e-06	4.31826e-05
novel-m0135-5p	0	0	0	11	10	7	0	0	0	1.2052	0.8191	0.7338	0.01	0.919367	6.52257	0.00018184	0.00124564
novel-m0137-3p	4	2	0	30	21	24	0.3612	0.1777	0	3.287	1.7202	2.5159	0.179633	2.5077	3.80324	6.74754e-05	0.000522842
novel-m0139-3p	2	0	0	3	13	13	0.1806	0	0	0.3287	1.0649	1.3628	0.0602	0.9188	3.93192	0.0181967	0.0581148
novel-m0145-3p	0	0	22	0	0	0	0	0	1.841	0	0	0	0.613667	0.01	-5.93938	0.036469	0.101398
novel-m0148-3p	2	0	0	5	9	7	0.1806	0	0	0.5478	0.7372	0.7338	0.0602	0.672933	3.48263	0.0222449	0.0687604
novel-m0159-5p	5	4	14	6	31	45	0.4515	0.3555	1.1716	0.6574	2.5393	4.7174	0.659533	2.63803	1.99995	0.049574	0.130905
novel-m0161-5p	35	41	78	173	157	123	3.1608	3.6435	6.5273	18.955	12.8605	12.8942	4.44387	14.9032	1.74574	0.00205319	0.00964046
novel-m0162-3p	0	0	2	16	23	16	0	0	0.1674	1.7531	1.884	1.6773	0.0558	1.77147	4.98854	1.29547e-05	0.000116264
novel-m0164-5p	7	5	0	35	21	22	0.6322	0.4443	0	3.8348	1.7202	2.3063	0.358833	2.62043	2.86842	0.00350441	0.0156266
novel-m0171-3p	3	5	6	14	42	37	0.2709	0.4443	0.5021	1.5339	3.4404	3.8787	0.405767	2.951	2.86248	0.000497323	0.00287124
novel-m0174-3p	0	0	0	5	19	5	0	0	0	0.5478	1.5564	0.5242	0.01	0.876133	6.45308	0.000637412	0.00346303
novel-m0176-3p	19	17	28	38	61	87	1.7159	1.5107	2.3431	4.1635	4.9968	9.1203	1.85657	6.09353	1.71464	0.013656	0.046326
novel-m0179-5p	32	42	29	68	135	91	2.8899	3.7323	2.4268	7.4505	11.0584	9.5396	3.01633	9.3495	1.63209	0.00870232	0.0332612
novel-m0182-5p	0	0	0	4	6	5	0	0	0	0.4383	0.4915	0.5242	0.01	0.484667	5.59892	0.00877458	0.0334472
novel-m0183-3p	25	20	16	59	54	62	2.2577	1.7773	1.3389	6.4644	4.4234	6.4995	1.7913	5.79577	1.69399	0.0133152	0.0458277
novel-m0189-3p	2	0	0	12	9	5	0.1806	0	0	1.3148	0.7372	0.5242	0.0602	0.858733	3.83437	0.0170639	0.0557285
novel-m0191-3p	0	0	2	9	18	8	0	0	0.1674	0.9861	1.4745	0.8386	0.0558	1.09973	4.30074	0.000957787	0.0049208
novel-m0193-5p	0	0	0	10	6	0	0	0	0	1.0957	0.4915	0	0.01	0.529067	5.72538	0.042219	0.114699
novel-m0195-3p	0	0	0	7	3	6	0	0	0	0.767	0.2457	0.629	0.01	0.547233	5.77408	0.00914361	0.0344831
novel-m0199-3p	0	0	0	16	19	2	0	0	0	1.7531	1.5564	0.2097	0.01	1.17307	6.87414	0.000253864	0.00163627
novel-m0200-5p	0	8	5	19	18	17	0	0.7109	0.4184	2.0818	1.4745	1.7821	0.376433	1.77947	2.24098	0.0353159	0.0987731
novel-m0201-3p	0	0	0	16	19	2	0	0	0	1.7531	1.5564	0.2097	0.01	1.17307	6.87414	0.000248683	0.00162467
novel-m0202-3p	0	0	0	3	8	3	0	0	0	0.3287	0.6553	0.3145	0.01	0.432833	5.43574	0.0198073	0.0627995
novel-m0203-3p	12	12	7	3	0	4	1.0837	1.0664	0.5858	0.3287	0	0.4193	0.911967	0.249333	-1.87091	0.017545	0.056801
novel-m0205-3p	0	0	0	17	8	2	0	0	0	1.8626	0.6553	0.2097	0.01	0.9092	6.50653	0.00184705	0.00881859
novel-m0206-3p	3	10	9	34	30	25	0.2709	0.8887	0.7531	3.7253	2.4574	2.6208	0.637567	2.9345	2.20247	0.00405105	0.0178397
novel-m0210-3p	0	0	0	14	4	0	0	0	0	1.5339	0.3277	0	0.01	0.620533	5.95544	0.0339566	0.0957953
novel-m0212-3p	0	0	0	4	15	11	0	0	0	0.4383	1.2287	1.1531	0.01	0.940033	6.55464	0.000249773	0.00162467
novel-m0215-5p	2	6	6	31	22	29	0.1806	0.5332	0.5021	3.3966	1.8021	3.0401	0.4053	2.74627	2.76041	0.000840252	0.0043966
novel-m0222-3p	2	4	6	32	34	26	0.1806	0.3555	0.5021	3.5061	2.7851	2.7256	0.346067	3.0056	3.11853	3.15579e-05	0.000257179
novel-m0226-3p	18	20	12	13	4	0	1.6256	1.7773	1.0042	1.4244	0.3277	0	1.46903	0.584033	-1.33074	0.0440728	0.119039
novel-m0227-3p	0	0	7	8	26	23	0	0	0.5858	0.8765	2.1298	2.4111	0.195267	1.8058	3.20912	0.00896606	0.0340854
novel-m0228-5p	0	0	0	5	4	5	0	0	0	0.5478	0.3277	0.5242	0.01	0.466567	5.54401	0.0137707	0.0466036
novel-m0232-3p	13	11	6	122	113	73	1.174	0.9775	0.5021	13.3671	9.2563	7.6527	0.884533	10.092	3.51216	2.64988e-08	5.60826e-07
novel-m0232-5p	27	24	19	217	250	223	2.4384	2.1328	1.59	23.7759	20.4785	23.3773	2.05373	22.5439	3.45642	3.14875e-12	1.71728e-10
novel-m0233-5p	5	4	9	0	0	2	0.4515	0.3555	0.7531	0	0	0.2097	0.520033	0.0699	-2.89524	0.0259912	0.0780383
novel-m0238-5p	0	0	0	4	3	5	0	0	0	0.4383	0.2457	0.5242	0.01	0.402733	5.33175	0.0253461	0.0767965
novel-m0239-5p	0	0	0	21	2	10	0	0	0	2.3009	0.1638	1.0483	0.01	1.171	6.8716	0.000795743	0.00417912
novel-m0240-5p	0	0	0	11	7	0	0	0	0	1.2052	0.5734	0	0.01	0.592867	5.88964	0.0282099	0.0833279
novel-m0243-3p	13	11	6	122	113	73	1.174	0.9775	0.5021	13.3671	9.2563	7.6527	0.884533	10.092	3.51216	2.51275e-08	5.48166e-07
novel-m0243-5p	27	24	19	217	250	223	2.4384	2.1328	1.59	23.7759	20.4785	23.3773	2.05373	22.5439	3.45642	3.13511e-12	1.71728e-10
novel-m0244-5p	5	4	9	0	0	2	0.4515	0.3555	0.7531	0	0	0.2097	0.520033	0.0699	-2.89524	0.0260311	0.0780383
novel-m0245-5p	5	4	9	0	0	2	0.4515	0.3555	0.7531	0	0	0.2097	0.520033	0.0699	-2.89524	0.0259253	0.0780383
novel-m0246-3p	13	11	6	122	113	73	1.174	0.9775	0.5021	13.3671	9.2563	7.6527	0.884533	10.092	3.51216	2.40604e-08	5.33089e-07
novel-m0246-5p	27	24	19	217	250	223	2.4384	2.1328	1.59	23.7759	20.4785	23.3773	2.05373	22.5439	3.45642	2.79296e-12	1.65017e-10
novel-m0251-3p	30	31	55	136	133	114	2.7093	2.7548	4.6026	14.901	10.8946	11.9507	3.35557	12.5821	1.90674	0.000574541	0.00322015
novel-m0253-3p	30	31	55	136	133	114	2.7093	2.7548	4.6026	14.901	10.8946	11.9507	3.35557	12.5821	1.90674	0.000561956	0.00317635
ssc-let-7d-3p	792	941	808	2077	5052	4882	71.5254	83.6222	67.6157	227.569	413.83	511.785	74.2544	384.395	2.37204	3.62469e-07	5.46788e-06
ssc-let-7f-5p	130127	140022	145578	51154	46692	32025	11751.7	12443.1	12182.4	5604.76	3824.73	3357.21	12125.7	4262.23	-1.50839	2.41643e-10	9.26079e-09
ssc-let-7g	104243	104449	116845	30212	34278	22496	9414.17	9281.89	9777.91	3310.22	2807.85	2358.28	9491.32	2825.45	-1.74813	1.52153e-13	2.15752e-11
ssc-let-7i-5p	9670	11306	11691	4149	5134	3149	873.296	1004.71	978.335	454.591	420.547	330.113	952.114	401.75	-1.24484	1.88611e-08	4.24524e-07
ssc-miR-1	3833	4410	3710	1500	1780	1167	346.158	391.896	310.463	164.35	145.807	122.338	349.505	144.165	-1.2776	2.6342e-08	5.60826e-07
ssc-miR-101	24294	21179	31773	6286	9837	7685	2193.99	1882.08	2658.85	688.734	805.789	805.626	2244.97	766.716	-1.54993	1.21659e-10	5.22765e-09
ssc-miR-10382	3	2	3	12	18	6	0.2709	0.1777	0.251	1.3148	1.4745	0.629	0.2332	1.13943	2.28868	0.0383442	0.105782
ssc-miR-10384	18	15	63	111	75	91	1.6256	1.333	5.272	12.1619	6.1436	9.5396	2.74353	9.2817	1.75835	0.0181323	0.0580399
ssc-miR-10388	108	156	101	57	56	47	9.7535	13.863	8.452	6.2453	4.5872	4.9271	10.6895	5.2532	-1.02493	0.000389963	0.00234308
ssc-miR-1249	118	246	189	654	1784	1882	10.6566	21.8609	15.816	71.6564	146.135	197.292	16.1112	138.361	3.1023	3.05712e-09	8.33654e-08
ssc-miR-125a	133011	141159	149634	393615	724065	689725	12012.2	12544.1	12521.8	43127	59311.1	72304.5	12359.4	58247.5	2.23659	3.4844e-08	7.266e-07
ssc-miR-125b	243636	272764	305197	571343	1079101	915741	22002.7	24239.2	25539.7	62600	88393.6	95998	23927.2	82330.5	1.78277	1.91023e-05	0.000162198
ssc-miR-126-3p	341877	362649	307529	101222	144527	111274	30874.9	32226.9	25734.9	11090.5	11838.8	11665	29612.2	11531.4	-1.36062	1.89148e-09	5.70665e-08
ssc-miR-127	334	435	971	2939	3450	2070	30.1635	38.6564	81.256	322.015	282.604	217	50.0253	273.873	2.45278	2.08446e-07	3.39743e-06
ssc-miR-1277	2	5	2	45	43	29	0.1806	0.4443	0.1674	4.9305	3.5223	3.0401	0.2641	3.83097	3.85855	9.31411e-07	1.20067e-05
ssc-miR-1296-5p	101	117	156	315	717	750	9.1213	10.3972	13.0545	34.5134	58.7324	78.6232	10.8577	57.2897	2.39956	2.7539e-06	3.02716e-05
ssc-miR-129a-3p	99	120	216	246	548	575	8.9407	10.6638	18.0755	26.9533	44.8889	60.2778	12.56	44.04	1.80998	0.00131474	0.00656446
ssc-miR-129a-5p	79	105	107	164	318	214	7.1345	9.3309	8.9541	17.9689	26.0487	22.4338	8.47317	22.1505	1.38636	0.0135612	0.0462444
ssc-miR-129b	79	105	107	164	318	214	7.1345	9.3309	8.9541	17.9689	26.0487	22.4338	8.47317	22.1505	1.38636	0.0135994	0.0462444
ssc-miR-1306-3p	24	43	23	67	122	82	2.1674	3.8212	1.9247	7.3409	9.9935	8.5961	2.63777	8.6435	1.7123	0.0082024	0.0319899
ssc-miR-1306-5p	181	251	252	790	1579	1447	16.3461	22.3052	21.0881	86.5574	129.342	151.69	19.9131	122.53	2.62134	2.84994e-09	7.92395e-08
ssc-miR-1307	1215	1324	1426	2722	3978	3690	109.726	117.658	119.332	298.24	325.854	386.826	115.572	336.973	1.54384	0.000442621	0.00261515
ssc-miR-132	23	37	51	124	97	91	2.0771	3.288	4.2678	13.5862	7.9457	9.5396	3.21097	10.3572	1.68955	0.00676916	0.0273466
ssc-miR-133a-3p	1234	1496	1444	2031	3560	3013	111.442	132.942	120.838	222.529	291.614	315.856	121.741	276.666	1.18433	0.0204167	0.0644785
ssc-miR-1343	1014	1488	1176	7058	9732	9639	91.5742	132.232	98.4109	773.319	797.188	1010.47	107.406	860.324	3.00181	1.08155e-13	1.91704e-11
ssc-miR-135	21	8	44	0	0	0	1.8965	0.7109	3.682	0	0	0	2.09647	0.01	-7.71182	4.36423e-08	8.71617e-07
ssc-miR-138	158	151	254	37	63	56	14.269	13.4187	21.2554	4.054	5.1606	5.8705	16.3144	5.02837	-1.69798	2.40099e-07	3.8254e-06
ssc-miR-139-3p	40	55	68	193	179	185	3.6124	4.8876	5.6904	21.1463	14.6626	19.3937	4.73013	18.4009	1.95982	0.000145383	0.00103007
ssc-miR-142-5p	18327	23923	10258	49553	42522	25893	1655.11	2125.92	858.418	5429.34	3483.15	2714.39	1546.48	3875.63	1.32544	0.0287657	0.084626
ssc-miR-145-5p	202874	174202	255659	357201	771696	689933	18321.5	15480.5	21394.3	39137.2	63212.8	72326.4	18398.8	58225.4	1.66204	0.000268628	0.00170813
ssc-miR-146a-5p	18246	20542	18312	157392	61048	24606	1647.79	1825.47	1532.4	17244.9	5000.69	2579.47	1668.55	8275.01	2.31016	0.000428046	0.00253962
ssc-miR-148a-5p	636	672	858	1634	1630	1178	57.437	59.7174	71.7998	179.031	133.52	123.491	62.9847	145.347	1.20643	0.0179443	0.0576763
ssc-miR-149	490	730	557	1512	3289	2837	44.2518	64.8716	46.6113	165.664	269.415	297.406	51.9116	244.162	2.23371	1.38749e-06	1.68159e-05
ssc-miR-150	9997	11122	12196	35132	43490	38710	902.827	988.359	1020.6	3849.28	3562.44	4058.01	970.594	3823.25	1.97786	1.22249e-07	2.1943e-06
ssc-miR-15a	1347	1159	1533	471	585	452	121.647	102.995	128.286	51.6057	47.9197	47.3836	117.643	48.9697	-1.26445	6.94397e-08	1.33061e-06
ssc-miR-15b	7169	7552	7478	14682	19304	16794	647.431	671.11	625.78	1608.65	1581.27	1760.53	648.107	1650.15	1.34829	0.00310032	0.0140008
ssc-miR-16	54858	54352	48190	23033	22767	14521	4954.22	4830	4032.67	2523.64	1864.94	1522.25	4605.63	1970.28	-1.225	4.12881e-08	8.36379e-07
ssc-miR-1842	67	77	44	174	268	243	6.0508	6.8426	3.682	19.0645	21.953	25.4739	5.52513	22.1638	2.00412	0.00022321	0.00149298
ssc-miR-190b	267	330	568	123	68	24	24.1127	29.3255	47.5318	13.4767	5.5702	2.5159	33.6567	7.1876	-2.22731	3.9999e-07	5.90819e-06
ssc-miR-191	279329	282731	305337	721163	657379	470483	25226.2	25125	25551.4	79015.2	53848.6	49321.2	25300.9	60728.3	1.26318	0.00822253	0.0319899
ssc-miR-193a-5p	743	1002	854	2048	3243	2830	67.1002	89.043	71.4651	224.392	265.647	296.672	75.8694	262.237	1.78928	3.80362e-05	0.00030472
ssc-miR-195	10604	12045	15949	5031	6487	4428	957.645	1070.38	1334.66	551.228	531.377	464.192	1120.89	515.599	-1.12033	2.11154e-07	3.40246e-06
ssc-miR-199a-3p	53646	62343	56724	25725	29018	18731	4844.76	5540.13	4746.82	2818.59	2376.98	1963.59	5043.9	2386.39	-1.07971	1.93805e-07	3.23313e-06
ssc-miR-199b-3p	53632	62337	56717	25712	29014	18731	4843.5	5539.59	4746.24	2817.17	2376.66	1963.59	5043.11	2385.8	-1.07984	1.84881e-07	3.12097e-06
ssc-miR-19a	110	106	149	350	249	208	9.9341	9.4197	12.4687	38.3482	20.3966	21.8048	10.6075	26.8499	1.33983	0.0237191	0.0728001
ssc-miR-20a-3p	27	30	23	16	14	2	2.4384	2.666	1.9247	1.7531	1.1468	0.2097	2.34303	1.03653	-1.17661	0.0123267	0.043258
ssc-miR-20a-5p	7146	5271	7742	1806	1868	1309	645.354	468.409	647.872	197.877	153.016	137.224	587.212	162.705	-1.85162	1.62423e-12	1.09674e-10
ssc-miR-212	20	19	35	100	49	40	1.8062	1.6884	2.9289	10.9566	4.0138	4.1932	2.14117	6.38787	1.57694	0.0422482	0.114699
ssc-miR-21-3p	164	173	319	884	907	373	14.8108	15.3737	26.6948	96.8567	74.2961	39.102	18.9598	70.0849	1.88616	0.000374326	0.00226835
ssc-miR-214-3p	1871	2722	2409	4102	9493	8197	168.97	241.891	201.592	449.441	777.61	859.299	204.151	695.45	1.76831	0.000200125	0.00135778
ssc-miR-215	17	13	10	0	10	2	1.5353	1.1552	0.8368	0	0.8191	0.2097	1.17577	0.342933	-1.7776	0.0179781	0.0576763
ssc-miR-217	11	19	45	2	0	6	0.9934	1.6884	3.7657	0.2191	0	0.629	2.14917	0.2827	-2.92643	0.000240149	0.00159127
ssc-miR-218	678	666	795	161	190	127	61.2301	59.1843	66.5278	17.6402	15.5637	13.3135	62.3141	15.5058	-2.00675	1.02454e-12	8.61158e-11
ssc-miR-218-5p	678	666	795	161	190	127	61.2301	59.1843	66.5278	17.6402	15.5637	13.3135	62.3141	15.5058	-2.00675	1.09315e-12	8.61158e-11
ssc-miR-218b	690	675	803	166	190	129	62.3138	59.984	67.1973	18.188	15.5637	13.5232	63.165	15.7583	-2.00301	1.33591e-12	9.97014e-11
ssc-miR-219a	2	2	0	28	26	16	0.1806	0.1777	0	3.0679	2.1298	1.6773	0.119433	2.29167	4.26212	1.8142e-05	0.000156463
ssc-miR-222	1154	1465	1497	8166	6226	6340	104.218	130.188	125.273	894.719	509.997	664.628	119.893	689.781	2.5244	6.67074e-10	2.3071e-08
ssc-miR-2320-3p	13	21	10	81	68	48	1.174	1.8662	0.8368	8.8749	5.5702	5.0319	1.29233	6.49233	2.32876	0.000449498	0.00263383
ssc-miR-2320-5p	241	274	423	714	1024	985	21.7647	24.3491	35.3978	78.2304	83.88	103.258	27.1705	88.4563	1.70292	0.000286656	0.00180224
ssc-miR-26a	1849643	1961954	1709086	792815	842665	610986	167041	174350	143021	86865.8	69026.1	64050.3	161470	73314.1	-1.13911	1.24248e-07	2.2023e-06
ssc-miR-26b-5p	52181	66909	58398	9087	10972	7395	4712.46	5945.88	4886.91	995.629	898.761	775.225	5181.75	889.872	-2.54177	3.56177e-22	5.05059e-19
ssc-miR-27b-3p	1012043	1050181	1099209	335389	471914	330507	91397.4	93324.6	91984.8	36747.3	38656.4	34647.4	92235.6	36683.7	-1.33018	1.11167e-09	3.58262e-08
ssc-miR-28-3p	9201	9899	9767	19104	21281	16571	830.941	879.677	817.33	2093.16	1743.21	1737.15	842.649	1857.84	1.14062	0.0208088	0.0655707
ssc-miR-296-3p	317	425	536	954	2196	2159	28.6282	37.7677	44.854	104.526	179.883	226.33	37.0833	170.247	2.19878	4.01599e-06	4.1567e-05
ssc-miR-296-5p	14	12	18	56	91	109	1.2643	1.0664	1.5063	6.1357	7.4542	11.4266	1.279	8.33883	2.70483	1.17028e-05	0.000108461
ssc-miR-29a-5p	8	11	12	6	0	3	0.7225	0.9775	1.0042	0.6574	0	0.3145	0.9014	0.323967	-1.47632	0.0423043	0.114699
ssc-miR-29b	1653	2021	1611	850	798	487	149.282	179.597	134.813	93.1314	65.3674	51.0527	154.564	69.8505	-1.14586	2.73369e-06	3.02716e-05
ssc-miR-29c	1999	2159	2268	951	1002	664	180.529	191.86	189.792	104.198	82.0779	69.6078	187.394	85.2944	-1.13555	4.74718e-07	6.7995e-06
ssc-miR-30a-5p	521541	424981	555772	104986	206350	178491	47100.3	37766	46508.5	11502.9	16903	18711.4	43791.6	15705.8	-1.47936	5.61252e-09	1.39624e-07
ssc-miR-320	7453	9175	9373	15040	24703	24595	673.079	815.339	784.359	1647.88	2023.52	2578.32	757.592	2083.24	1.45934	0.00150445	0.00738171
ssc-miR-323	0	9	2	41	31	36	0	0.7998	0.1674	4.4922	2.5393	3.7739	0.3224	3.6018	3.48179	0.000148673	0.00104365
ssc-miR-326	67	81	73	123	361	249	6.0508	7.1981	6.1088	13.4767	29.571	26.1029	6.45257	23.0502	1.83683	0.00120825	0.00609716
ssc-miR-328	315	476	393	718	2137	2209	28.4476	42.2999	32.8873	78.6686	175.05	231.572	34.5449	161.764	2.22734	2.55876e-05	0.000213431
ssc-miR-331-3p	432	610	792	2376	4420	3817	39.0138	54.2078	66.2767	260.33	362.06	400.14	53.1661	340.843	2.68053	1.83931e-10	7.45184e-09
ssc-miR-338	23	23	32	6	16	2	2.0771	2.0439	2.6778	0.6574	1.3106	0.2097	2.26627	0.7259	-1.64247	0.00103819	0.00529553
ssc-miR-339	2554	3331	4269	6015	18106	13321	230.651	296.01	357.242	659.042	1483.14	1396.45	294.634	1179.54	2.00123	2.67599e-05	0.000220613
ssc-miR-339-5p	9675	11539	15120	20840	45717	38037	873.747	1025.42	1265.28	2283.36	3744.87	3987.46	1054.82	3338.56	1.66224	0.000195659	0.00133387
ssc-miR-342	4683	5628	4351	9876	13635	10050	422.921	500.134	364.104	1082.08	1116.9	1053.55	429.053	1084.18	1.33737	0.00428081	0.0186202
ssc-miR-345-5p	111	82	244	514	658	374	10.0244	7.287	20.4186	56.3171	53.8995	39.2068	12.5767	49.8078	1.98562	0.000244336	0.00160402
ssc-miR-34a	741	639	1317	260	481	333	66.9196	56.7849	110.21	28.4873	39.4007	34.9087	77.9716	34.2656	-1.18619	7.36737e-06	7.25481e-05
ssc-miR-34c	10496	9672	44796	9091	8358	4329	947.892	859.505	3748.65	996.068	684.638	453.813	1852.02	711.506	-1.38015	0.00025971	0.00165887
ssc-miR-3613	72	78	49	11	10	15	6.5023	6.9315	4.1005	1.2052	0.8191	1.5725	5.84477	1.19893	-2.28539	4.88762e-07	6.93064e-06
ssc-miR-361-3p	439	438	425	1430	1834	1476	39.646	38.923	35.5652	156.68	150.23	154.731	38.0447	153.88	2.01604	1.04295e-06	1.33235e-05
ssc-miR-365-3p	2023	3288	4180	8968	12454	11055	182.697	292.189	349.794	982.591	1020.16	1158.91	274.893	1053.89	1.93877	5.47475e-06	5.50581e-05
ssc-miR-371-5p	0	0	0	8	2	2	0	0	0	0.8765	0.1638	0.2097	0.01	0.416667	5.38082	0.0416908	0.113907
ssc-miR-374a-3p	1083	947	1081	301	354	221	97.8055	84.1554	90.4611	32.9795	28.9976	23.1676	90.8073	28.3816	-1.67785	9.56243e-11	4.51984e-09
ssc-miR-374b-3p	18	21	30	6	13	4	1.6256	1.8662	2.5105	0.6574	1.0649	0.4193	2.00077	0.713867	-1.48683	0.00158854	0.00776742
ssc-miR-378b-3p	279	302	423	529	1034	717	25.1964	26.8373	35.3978	57.9606	84.6992	75.1638	29.1438	72.6079	1.31694	0.0111199	0.039718
ssc-miR-411	25	37	85	147	165	103	2.2577	3.288	7.113	16.1063	13.5158	10.7976	4.21957	13.4732	1.67493	0.00767718	0.0304937
ssc-miR-423-3p	10013	12222	13900	31775	58444	62227	904.272	1086.11	1163.19	3481.47	4787.39	6523.32	1051.19	4930.72	2.22977	9.21314e-08	1.71898e-06
ssc-miR-423-5p	6488	8103	8336	21505	30684	34825	585.93	720.075	697.58	2356.22	2513.45	3650.74	667.862	2840.14	2.08834	4.68794e-07	6.78316e-06
ssc-miR-424-5p	784	690	916	200	209	157	70.8029	61.317	76.6534	21.9133	17.12	16.4585	69.5911	18.4973	-1.91159	9.66412e-12	5.07545e-10
ssc-miR-425-5p	2937	3370	3963	8657	6807	4953	265.24	299.476	331.635	948.516	557.589	519.228	298.784	675.111	1.17602	0.0294353	0.0857389
ssc-miR-4331-5p	105	137	65	39	48	29	9.4825	12.1745	5.4394	4.2731	3.9319	3.0401	9.03213	3.74837	-1.2688	0.000220716	0.00148537
ssc-miR-4332	4	3	2	6	26	28	0.3612	0.2666	0.1674	0.6574	2.1298	2.9353	0.265067	1.9075	2.84726	0.00583791	0.0239253
ssc-miR-4334-3p	1032	1401	1871	2837	9068	6679	93.1997	124.5	156.571	310.84	742.797	700.166	124.757	584.601	2.22833	4.12055e-06	4.23401e-05
ssc-miR-450a	1003	1105	757	266	374	231	90.5807	98.1961	63.3479	29.1446	30.6359	24.216	84.0416	27.9988	-1.58574	4.47575e-09	1.13371e-07
ssc-miR-450b-5p	1426	1654	1333	370	348	244	128.782	146.983	111.549	40.5395	28.5061	25.5788	129.105	31.5415	-2.03322	8.37585e-13	8.61158e-11
ssc-miR-450c-3p	13	16	23	3	6	6	1.174	1.4218	1.9247	0.3287	0.4915	0.629	1.50683	0.483067	-1.64123	0.00281233	0.012795
ssc-miR-450c-5p	1470	1533	1298	377	522	329	132.755	136.23	108.62	41.3065	42.7592	34.4894	125.869	39.5184	-1.67132	1.06368e-10	4.84927e-09
ssc-miR-451	62686	63831	30386	3432	9611	8347	5661.16	5672.36	2542.78	376.032	787.276	875.024	4625.43	679.444	-2.76716	7.16191e-13	8.46299e-11
ssc-miR-454	34	38	33	9	11	15	3.0705	3.3769	2.7615	0.9861	0.9011	1.5725	3.06963	1.15323	-1.41238	0.000725018	0.00386494
ssc-miR-455-3p	3906	5386	3853	5819	12240	11005	352.75	478.628	322.43	637.567	1002.63	1153.66	384.603	931.287	1.27586	0.0178951	0.0576709
ssc-miR-491	72	84	89	138	248	202	6.5023	7.4647	7.4478	15.1202	20.3147	21.1759	7.13827	18.8703	1.40247	0.0126173	0.0439589
ssc-miR-500-3p	1218	1210	1696	3996	4613	3828	109.997	107.527	141.926	437.827	377.87	401.293	119.817	405.663	1.75945	1.83166e-05	0.000156463
ssc-miR-504	100	142	112	1154	1772	2075	9.031	12.6189	9.3725	126.44	145.152	217.524	10.3408	163.039	3.97879	5.8627e-19	4.15666e-16
ssc-miR-532-3p	167	179	269	1347	1579	1267	15.0817	15.9069	22.5107	147.586	129.342	132.821	17.8331	136.583	2.93715	1.46742e-13	2.15752e-11
ssc-miR-542-3p	255	198	310	103	115	82	23.029	17.5953	25.9417	11.2853	9.4201	8.5961	22.1887	9.76717	-1.18381	1.18363e-05	0.000108986
ssc-miR-574-3p	3121	4433	2858	7877	15558	14853	281.857	393.94	239.165	863.054	1274.42	1557.05	304.987	1231.51	2.01361	1.64917e-05	0.000143467
ssc-miR-574-5p	162	183	190	287	514	524	14.6302	16.2623	15.8997	31.4455	42.1038	54.9314	15.5974	42.8269	1.45721	0.00752488	0.0299727
ssc-miR-582-5p	330	356	586	120	95	81	29.8022	31.636	49.0381	13.148	7.7818	8.4913	36.8254	9.80703	-1.90881	3.41016e-09	9.1238e-08
ssc-miR-615	4	2	6	41	81	75	0.3612	0.1777	0.5021	4.4922	6.635	7.8623	0.347	6.32983	4.18916	4.01796e-09	1.05509e-07
ssc-miR-628-5p	115	128	142	52	52	31	10.3856	11.3748	11.883	5.6975	4.2595	3.2498	11.2145	4.40227	-1.34904	8.16551e-06	7.86121e-05
ssc-miR-652	10	8	29	5	4	5	0.9031	0.7109	2.4268	0.5478	0.3277	0.5242	1.34693	0.466567	-1.52952	0.0158806	0.0528607
ssc-miR-6529	238	312	268	1555	1795	1396	21.4937	27.726	22.427	170.376	147.036	146.344	23.8822	154.585	2.69439	1.08209e-11	5.48002e-10
ssc-miR-671-3p	81	93	111	404	645	540	7.3151	8.2645	9.2888	44.2648	52.8346	56.6087	8.28947	51.236	2.62781	4.47728e-09	1.13371e-07
ssc-miR-6782-3p	0	2	0	20	55	75	0	0.1777	0	2.1913	4.5053	7.8623	0.0592333	4.85297	6.35631	7.51389e-09	1.77578e-07
ssc-miR-7134-3p	4700	5546	4649	11409	26639	26671	424.456	492.847	389.041	1250.04	2182.11	2795.95	435.448	2076.03	2.25326	1.3576e-06	1.65954e-05
ssc-miR-7134-5p	814	1181	775	3617	7793	7080	73.5122	104.95	64.8541	396.301	638.356	742.203	81.1054	592.287	2.86843	2.15446e-10	8.48618e-09
ssc-miR-7137-3p	2	0	4	14	29	13	0.1806	0	0.3347	1.5339	2.3755	1.3628	0.171767	1.7574	3.35492	0.00124666	0.0062465
ssc-miR-7139-3p	6	4	6	31	17	13	0.5419	0.3555	0.5021	3.3966	1.3925	1.3628	0.4665	2.05063	2.13612	0.0216126	0.0679121
ssc-miR-7140-3p	18	22	3	109	45	54	1.6256	1.955	0.251	11.9427	3.6861	5.6609	1.2772	7.09657	2.47414	0.00446696	0.019235
ssc-miR-7144-5p	14	22	24	45	72	54	1.2643	1.955	2.0084	4.9305	5.8978	5.6609	1.74257	5.4964	1.65727	0.0100168	0.0367518
ssc-miR-744	1125	1321	1483	3509	7226	6120	101.599	117.391	124.102	384.468	591.911	641.566	114.364	539.315	2.2375	1.03083e-07	1.89833e-06
ssc-miR-7-5p	1687	1487	1524	379	394	346	152.353	132.143	127.532	41.5256	32.2741	36.2715	137.343	36.6904	-1.9043	1.62383e-12	1.09674e-10
ssc-miR-874	249	264	401	568	703	546	22.4871	23.4604	33.5568	62.2337	57.5856	57.2377	26.5014	59.019	1.15511	0.034131	0.0960272
ssc-miR-885-3p	8	11	0	16	28	31	0.7225	0.9775	0	1.7531	2.2936	3.2498	0.566667	2.43217	2.10167	0.0492207	0.130215
ssc-miR-885-5p	102	146	68	210	476	433	9.2116	12.9743	5.6904	23.0089	38.9911	45.3918	9.2921	35.7973	1.94577	0.000941701	0.00485575
ssc-miR-9	570	585	547	89	87	79	51.4766	51.9862	45.7745	9.7514	7.1265	8.2816	49.7458	8.3865	-2.56843	1.92673e-15	5.6458e-13
ssc-miR-9-1	567	585	547	89	87	79	51.2057	51.9862	45.7745	9.7514	7.1265	8.2816	49.6555	8.3865	-2.56581	2.38891e-15	5.6458e-13
ssc-miR-9-2	567	585	547	89	87	79	51.2057	51.9862	45.7745	9.7514	7.1265	8.2816	49.6555	8.3865	-2.56581	2.23859e-15	5.6458e-13
ssc-miR-92a	41004	50736	41234	73559	122394	109183	3703.06	4508.67	3450.58	8059.59	10025.8	11445.8	3887.44	9843.71	1.34038	0.00434965	0.0188618
ssc-miR-92b-3p	18590	25132	20034	62435	72778	52220	1678.86	2233.36	1676.5	6840.77	5961.54	5474.27	1862.91	6092.2	1.70941	2.61669e-05	0.000216986
ssc-miR-935	11	13	11	49	58	37	0.9934	1.1552	0.9205	5.3688	4.751	3.8787	1.02303	4.66617	2.18938	0.000641237	0.00347051
ssc-miR-9788-3p	0	0	0	4	2	7	0	0	0	0.4383	0.1638	0.7338	0.01	0.4453	5.47671	0.0239456	0.0731787
ssc-miR-98	4304	4457	5309	1761	1547	1073	388.693	396.072	444.272	192.946	126.721	112.484	409.679	144.05	-1.50792	1.35626e-09	4.18083e-08
ssc-miR-9810-3p	2	0	0	8	28	22	0.1806	0	0	0.8765	2.2936	2.3063	0.0602	1.82547	4.92236	0.000159863	0.00111618
ssc-miR-9841-3p	99	142	63	1020	760	848	8.9407	12.6189	5.272	111.758	62.2547	88.8967	8.94387	87.6364	3.29256	1.09433e-10	4.84927e-09
ssc-miR-9843-3p	44	40	44	136	119	76	3.9736	3.5546	3.682	14.901	9.7478	7.9672	3.73673	10.872	1.54077	0.0123551	0.043258
ssc-miR-9858-5p	2	10	5	0	3	0	0.1806	0.8887	0.4184	0	0.2457	0	0.4959	0.0819	-2.59811	0.0452014	0.121164
ssc-miR-9860-5p	28	31	34	148	200	110	2.5287	2.7548	2.8452	16.2158	16.3828	11.5314	2.70957	14.71	2.44066	1.48761e-06	1.77263e-05
ssc-miR-99b	41761	40286	55368	136187	254418	182517	3771.43	3580.03	4633.35	14921.5	20840.4	19133.4	3994.93	18298.5	2.19548	8.61672e-09	2.00303e-07

## Sheet: LL_vs_LH.filter
Supplement 4.4 Significant DEmiRNAs were identified between LL and LH
id	LL-1	LL-2	LL-3	LH-1	LH-2	LH-3	LL-1_TPM	LL-2_TPM	LL-3_TPM	LH-1_TPM	LH-2_TPM	LH-3_TPM	control_mean	treat_mean	log2(fc)	PValue	FDR
miR-11971-y	4	34	7	3	0	4	0.3849	3.38	0.5586	0.2515	0	0.3227	1.44117	0.1914	-2.91257	0.0373123	0.683929
miR-11972-x	30	6	17	148	221	44	2.8867	0.5965	1.3567	12.4054	19.1223	3.5497	1.6133	11.6925	2.85749	0.000856258	0.0829691
miR-11985-y	0	0	0	14	11	2	0	0	0	1.1735	0.9518	0.1613	0.01	0.7622	6.2521	0.00616669	0.317927
miR-12023-x	10	0	2	41	102	4	0.9622	0	0.1596	3.4366	8.8257	0.3227	0.373933	4.195	3.48782	0.00749164	0.325886
miR-122-x	32	32	35	6	13	16	3.0792	3.1812	2.7932	0.5029	1.1248	1.2908	3.01787	0.972833	-1.63326	0.0449501	0.69151
miR-1247-x	147	562	175	48	64	84	14.1449	55.8699	13.9661	4.0234	5.5377	6.7767	27.9936	5.44593	-2.36185	0.00124153	0.0973963
miR-1247-y	2	40	14	0	0	5	0.1924	3.9765	1.1173	0	0	0.4034	1.76207	0.134467	-3.71195	0.0173825	0.456538
miR-124-y	9	16	20	13	405	9	0.866	1.5906	1.5961	1.0897	35.0432	0.7261	1.3509	12.2863	3.18506	0.00653212	0.32474
miR-125-x	9558	37942	11284	8935	6806	11633	919.705	3771.91	900.536	748.935	588.898	938.49	1864.05	758.775	-1.2967	0.0383236	0.683929
miR-127-x	5	2	5	8	111	15	0.4811	0.1988	0.399	0.6706	9.6044	1.2101	0.359633	3.82837	3.41213	0.00349303	0.221014
miR-1291-x	815	199	421	55	65	12	78.4222	19.7831	33.5985	4.6101	5.6242	0.9681	43.9346	3.73413	-3.55651	1.60529e-05	0.00744854
miR-1298-x	0	0	2	2	101	5	0	0	0.1596	0.1676	8.7392	0.4034	0.0532	3.1034	5.86628	0.00125943	0.0973963
miR-1306-x	0	19	2	0	0	0	0	1.8888	0.1596	0	0	0	0.6828	0.01	-6.09339	0.0483427	0.69151
miR-134-x	0	0	0	0	29	0	0	0	0	0	2.5093	0	0.01	0.836433	6.38618	0.0481083	0.69151
miR-154-y	44	27	42	136	61	116	4.2338	2.6841	3.3519	11.3996	5.2781	9.3583	3.42327	8.67867	1.3421	0.0455752	0.69151
miR-235-y	115	1062	153	153	85	236	11.0657	105.576	12.2104	12.8245	7.3547	19.0393	42.9508	13.0728	-1.71611	0.0437322	0.69151
miR-276-y	0	0	0	3	26	6	0	0	0	0.2515	2.2497	0.484	0.01	0.995067	6.63672	0.00300575	0.199238
miR-2779-y	0	0	0	4	4	9	0	0	0	0.3353	0.3461	0.7261	0.01	0.469167	5.55203	0.0244936	0.601542
miR-2779-z	37	38	79	145	73	220	3.5603	3.7777	6.3047	12.154	6.3164	17.7485	4.54757	12.073	1.40861	0.0414564	0.69151
miR-298-x	0	0	0	0	161	0	0	0	0	0	13.9307	0	0.01	4.64357	8.85909	0.00114847	0.0973963
miR-300-y	0	0	0	0	249	0	0	0	0	0	21.5451	0	0.01	7.1817	9.48818	0.000680778	0.0789703
miR-322-y	0	0	0	0	33	0	0	0	0	0	2.8554	0	0.01	0.9518	6.57259	0.0378866	0.683929
miR-335-x	2	4	2	25	18	12	0.1924	0.3977	0.1596	2.0955	1.5575	0.9681	0.2499	1.54037	2.62385	0.0108281	0.38648
miR-341-y	0	0	0	0	692	0	0	0	0	0	59.8762	0	0.01	19.9587	10.9628	0.00021901	0.0381077
miR-351-x	0	0	2	0	90	0	0	0	0.1596	0	7.7874	0	0.0532	2.5958	5.60861	0.0191404	0.493396
miR-369-x	0	0	0	11	18	13	0	0	0	0.922	1.5575	1.0488	0.01	1.1761	6.87787	0.000356962	0.0510621
miR-376-y	11	3	24	66	82	45	1.0585	0.2982	1.9154	5.5321	7.0952	3.6304	1.0907	5.41923	2.31283	0.00805764	0.338392
miR-379-x	96	54	60	240	231	207	9.2375	5.3683	4.7884	20.1169	19.9876	16.6997	6.46473	18.9347	1.55037	0.012489	0.395106
miR-380-y	79	59	86	250	167	211	7.6017	5.8653	6.8634	20.9551	14.4499	17.0224	6.7768	17.4758	1.36668	0.0264108	0.612732
miR-384-x	0	0	3	11	51	5	0	0	0.2394	0.922	4.4128	0.4034	0.0798	1.91273	4.5831	0.00409464	0.247815
miR-384-y	13	6	19	45	54	37	1.2509	0.5965	1.5163	3.7719	4.6724	2.985	1.12123	3.80977	1.76462	0.0277117	0.630603
miR-3958-y	44	27	42	136	61	116	4.2338	2.6841	3.3519	11.3996	5.2781	9.3583	3.42327	8.67867	1.3421	0.0455215	0.69151
miR-410-y	5	2	0	5	113	4	0.4811	0.1988	0	0.4191	9.7775	0.3227	0.226633	3.50643	3.95157	0.00746786	0.325886
miR-411-x	335	147	260	1323	614	1138	32.2349	14.6137	20.7497	110.894	53.1272	91.808	22.5328	85.2765	1.92012	0.00136135	0.0997367
miR-431-y	0	0	0	0	20	2	0	0	0	0	1.7305	0.1613	0.01	0.6306	5.97865	0.0448239	0.69151
miR-433-y	0	0	0	0	76	0	0	0	0	0	6.576	0	0.01	2.192	7.7761	0.00560762	0.312232
miR-434-x	0	0	0	0	258	0	0	0	0	0	22.3238	0	0.01	7.44127	9.5394	0.000631033	0.0789703
miR-434-y	0	0	0	0	1247	0	0	0	0	0	107.898	0	0.01	35.9661	11.8124	0.000142952	0.0304983
miR-4492-y	4	22	10	76	37	26	0.3849	2.1871	0.7981	6.3703	3.2015	2.0975	1.12337	3.88977	1.79185	0.0324698	0.655043
miR-4508-x	15	25	35	87	51	123	1.4434	2.4853	2.7932	7.2924	4.4128	9.923	2.24063	7.2094	1.68597	0.0170515	0.456538
miR-487-y	13	8	9	55	60	22	1.2509	0.7953	0.7183	4.6101	5.1916	1.7748	0.9215	3.85883	2.06611	0.0119242	0.395106
miR-488-y	0	0	0	0	49	0	0	0	0	0	4.2398	0	0.01	1.41327	7.14289	0.0148981	0.423387
miR-496-y	0	0	0	0	23	2	0	0	0	0	1.9901	0.1613	0.01	0.717133	6.16417	0.033387	0.663924
miR-506-y	12	44	27	8	8	9	1.1547	4.3742	2.1548	0.6706	0.6922	0.7261	2.56123	0.6963	-1.87906	0.0372688	0.683929
miR-541-x	0	0	0	0	210	0	0	0	0	0	18.1705	0	0.01	6.05683	9.24242	0.000875614	0.0829691
miR-543-y	6	0	6	26	35	30	0.5773	0	0.4788	2.1793	3.0284	2.4202	0.352033	2.54263	2.85254	0.00732257	0.325886
miR-598-y	0	0	0	0	59	0	0	0	0	0	5.1051	0	0.01	1.7017	7.41083	0.00996021	0.381744
miR-6238-y	39	5	13	66	178	18	3.7527	0.4971	1.0375	5.5321	15.4017	1.4521	1.76243	7.46197	2.08199	0.0320505	0.655043
miR-6412-y	26	34	28	115	27	167	2.5018	3.38	2.2346	9.6393	2.3362	13.4727	2.70547	8.48273	1.64865	0.0295905	0.633691
miR-6540-x	0	0	0	0	40	0	0	0	0	0	3.4611	0	0.01	1.1537	6.85012	0.024536	0.601542
miR-665-y	0	0	0	0	39	0	0	0	0	0	3.3745	0	0.01	1.12483	6.81357	0.0260403	0.612732
miR-667-y	0	0	0	2	40	0	0	0	0	0.1676	3.4611	0	0.01	1.20957	6.91835	0.00932194	0.370747
miR-6715-x	16	18	17	0	0	0	1.5396	1.7894	1.3567	0	0	0	1.5619	0.01	-7.28716	3.9302e-05	0.0136771
miR-735-y	12	0	2	209	92	7	1.1547	0	0.1596	17.5185	7.9604	0.5647	0.4381	8.6812	4.30856	0.000894064	0.0829691
miR-7550-x	33	36	70	133	70	224	3.1754	3.5789	5.5865	11.1481	6.0568	18.0712	4.1136	11.7587	1.51526	0.0293511	0.633691
miR-770-x	0	0	0	0	58	0	0	0	0	0	5.0185	0	0.01	1.67283	7.38615	0.0104212	0.381744
miR-872-x	0	0	0	2	19	0	0	0	0	0.1676	1.644	0	0.01	0.603867	5.91616	0.0485793	0.69151
miR-879-x	0	0	0	0	33	0	0	0	0	0	2.8554	0	0.01	0.9518	6.57259	0.0377066	0.683929
miR-9261-y	0	0	0	10	4	6	0	0	0	0.8382	0.3461	0.484	0.01	0.5561	5.79727	0.0138043	0.423387
miR-92-y	12904	60251	13230	10506	10579	17363	1241.67	5989.71	1055.84	880.617	915.362	1400.76	2762.41	1065.58	-1.37429	0.0411402	0.69151
miR-9-z	57	12	58	46	816	22	5.4847	1.193	4.6288	3.8557	70.6055	1.7748	3.76883	25.412	2.75332	0.0141883	0.423387
novel-m0002-3p	20	24	90	5	0	3	1.9245	2.3859	7.1826	0.4191	0	0.242	3.831	0.220367	-4.11974	0.000153368	0.0304983
novel-m0005-3p	14	17	14	5	3	0	1.3471	1.69	1.1173	0.4191	0.2596	0	1.3848	0.226233	-2.61379	0.0306662	0.646777
novel-m0027-3p	5	0	0	36	33	0	0.4811	0	0	3.0175	2.8554	0	0.160367	1.95763	3.60966	0.0480184	0.69151
novel-m0081-5p	82	1077	160	128	114	206	7.8903	107.067	12.769	10.729	9.864	16.619	42.5756	12.404	-1.77922	0.0424613	0.69151
novel-m0100-3p	6	32	8	3	0	0	0.5773	3.1812	0.6385	0.2515	0	0	1.46567	0.0838333	-4.12789	0.010358	0.381744
novel-m0196-5p	8	0	21	0	0	0	0.7698	0	1.6759	0	0	0	0.815233	0.01	-6.34914	0.0149037	0.423387
novel-m0236-5p	72	5	27	0	0	0	6.9281	0.4971	2.1548	0	0	0	3.19333	0.01	-8.31892	5.58378e-06	0.00388631
ssc-miR-122-5p	1136	2806	1658	631	742	978	109.31	278.952	132.319	52.8907	64.2025	78.9	173.527	65.3311	-1.40932	0.014527	0.423387
ssc-miR-124a	0	3	3	15	3960	9	0	0.2982	0.2394	1.2573	342.644	0.7261	0.1792	114.876	9.32429	5.07004e-06	0.00388631
ssc-miR-125a	103128	858816	143530	110107	105515	152188	9923.35	85377.1	11454.6	9229.21	9129.82	12277.7	35585	10212.3	-1.80097	0.0161038	0.448329
ssc-miR-127	667	1507	593	2282	3584	1511	64.1811	149.815	47.3252	191.278	310.11	121.9	87.107	207.763	1.25408	0.0283696	0.630603
ssc-miR-1306-5p	167	1634	260	214	167	331	16.0693	162.44	20.7497	17.9376	14.4499	26.7034	66.4197	19.697	-1.75364	0.0322384	0.655043
ssc-miR-1343	737	8084	972	889	926	1629	70.9168	803.652	77.5719	74.5163	80.1234	131.419	317.38	95.353	-1.73486	0.0391478	0.689794
ssc-miR-135	28	6	41	124	140	14	2.6943	0.5965	3.2721	10.3937	12.1137	1.1294	2.18763	7.87893	1.84863	0.0486839	0.69151
ssc-miR-136-3p	68	25	95	286	442	183	6.5432	2.4853	7.5816	23.9726	38.2446	14.7635	5.5367	25.6602	2.21244	0.00197084	0.137171
ssc-miR-136-5p	4	2	6	21	55	11	0.3849	0.1988	0.4788	1.7602	4.7589	0.8874	0.354167	2.46883	2.80133	0.00826533	0.338392
ssc-miR-145-5p	295175	617505	211822	109424	219733	207573	28402.8	61387.8	16904.8	9171.96	19012.7	16745.9	35565.1	14976.9	-1.24773	0.0382897	0.683929
ssc-miR-181d-3p	2	7	5	0	0	0	0.1924	0.6959	0.399	0	0	0	0.4291	0.01	-5.42324	0.0403022	0.69151
ssc-miR-194b-5p	0	3	4	22	9	38	0	0.2982	0.3192	1.844	0.7787	3.0656	0.2058	1.8961	3.20372	0.00726763	0.325886
ssc-miR-19a	111	203	138	93	60	48	10.6808	20.1808	11.0133	7.7953	5.1916	3.8724	13.9583	5.61977	-1.31254	0.0470345	0.69151
ssc-miR-215	0	2	14	125	29	223	0	0.1988	1.1173	10.4775	2.5093	17.9905	0.4387	10.3258	4.55687	6.58421e-05	0.0183305
ssc-miR-323	8	22	3	48	428	34	0.7698	2.1871	0.2394	4.0234	37.0333	2.7429	1.06543	14.5999	3.77644	0.000366826	0.0510621
ssc-miR-335	1391	1031	1730	4789	2607	3403	133.847	102.494	138.065	401.416	225.574	274.536	124.802	300.509	1.26776	0.0173581	0.456538
ssc-miR-338	32	8	15	70	34	100	3.0792	0.7953	1.1971	5.8674	2.9419	8.0675	1.69053	5.6256	1.73453	0.0364512	0.683929
ssc-miR-370	25	21	19	75	158	55	2.4056	2.0877	1.5163	6.2865	13.6712	4.4371	2.0032	8.1316	2.02123	0.00470013	0.272607
ssc-miR-382	21	12	8	38	93	29	2.0207	1.193	0.6385	3.1852	8.0469	2.3396	1.28407	4.5239	1.81685	0.0285402	0.630603
ssc-miR-411	56	59	52	195	118	173	5.3885	5.8653	4.1499	16.345	10.2101	13.9567	5.13457	13.5039	1.39507	0.0246321	0.601542
ssc-miR-4332	18	0	4	54	67	8	1.732	0	0.3192	4.5263	5.7973	0.6454	0.683733	3.65633	2.41889	0.0451675	0.69151
ssc-miR-6782-3p	4	15	0	0	0	0	0.3849	1.4912	0	0	0	0	0.625367	0.01	-5.96663	0.0479422	0.69151
ssc-miR-7134-5p	582	7104	978	896	835	1392	56.0021	706.227	78.0507	75.1031	72.2495	112.299	280.093	86.5507	-1.69429	0.0420632	0.69151
ssc-miR-7136-3p	0	0	0	3	3	8	0	0	0	0.2515	0.2596	0.6454	0.01	0.3855	5.26866	0.0469499	0.69151
ssc-miR-758	15	7	10	34	49	31	1.4434	0.6959	0.7981	2.8499	4.2398	2.5009	0.979133	3.19687	1.70708	0.0343077	0.672624
ssc-miR-885-5p	118	606	111	64	64	85	11.3544	60.244	8.8585	5.3645	5.5377	6.8574	26.819	5.91987	-2.17962	0.00595228	0.317927
ssc-miR-9	433	126	773	509	6380	400	41.6648	12.526	61.6904	42.6646	552.038	32.2699	38.6271	208.991	2.43576	0.0123909	0.395106
ssc-miR-9-1	433	126	773	509	6375	400	41.6648	12.526	61.6904	42.6646	551.605	32.2699	38.6271	208.847	2.43476	0.0123897	0.395106
ssc-miR-9-2	433	126	773	509	6375	400	41.6648	12.526	61.6904	42.6646	551.605	32.2699	38.6271	208.847	2.43476	0.0123817	0.395106
ssc-miR-92b-3p	11152	73969	12689	10233	9757	16862	1073.09	7353.45	1012.66	857.734	844.237	1360.34	3146.4	1020.77	-1.62404	0.0260765	0.612732
