# Supplementary material for: The Expression Regulatory Network in the Lung Tissue of Tibetan Pigs Provides Insight Into Hypoxia-Sensitive Pathways in High-Altitude Hypoxia
Source: Front Genet. 2021 Oct 7;12:691592. doi: 10.3389/fgene.2021.691592 (PMC8529057; doi:10.3389/fgene.2021.691592)
Supplement: Supplementary file 5 [file Data_Sheet_5.xlsx]

## Sheet: LL-vs-LH
Supplement 5.1 DEmiRNAs and their target DEmRNAs were identified between LL and LH
geneID	LL_mean	LH_mean	log2(fc)	PValue	FDR	Symbol	Description	KEGG_A_class	KEGG_B_class	Pathway	K_ID	GO Component	GO Function	GO Process	miRNA_num	miRNA_list
MSTRG.10398	0.216667	1.36	2.65006	7.13268e-07	5.91224e-05	--	-	-	-	-	-	-	-	-	5	miR-11971-y,miR-1247-x,miR-1247-y,miR-1306-x,novel-m0005-3p
MSTRG.110	5.32	2.22333	-1.2587	0.000220119	0.00600144	--	A3Z2_1 [Sus scrofa]	-	-	-	-	-	-	-	3	miR-434-y,miR-6238-y,miR-770-x
MSTRG.1103	0.02	1.12	5.80735	4.87721e-08	6.38488e-06	Pol	mCG144778, partial [Mus musculus]	-	-	-	-	-	-	-	1	miR-1291-x
MSTRG.11934	0.696667	1.74333	1.32331	0.00196358	0.030279	--	PREDICTED: mitochondrial inner membrane protein COX18 isoform X1 [Sus scrofa]	-	-	-	-	-	-	-	3	miR-122-x,ssc-miR-122-5p,ssc-miR-6782-3p
MSTRG.12104	9.54333	2.53667	-1.91156	1.26213e-10	3.65242e-08	--	-	-	-	-	-	-	-	-	5	miR-335-x,miR-384-y,miR-9261-y,ssc-miR-335,ssc-miR-338
MSTRG.12268	8.12	3.51667	-1.20727	0.00132329	0.0229253	--	-	-	-	-	-	-	-	-	5	miR-12023-x,miR-2779-y,miR-2779-z,miR-4508-x,miR-7550-x
MSTRG.12292	0.24	0.97	2.01495	0.000490299	0.0107869	--	-	-	-	-	-	-	-	-	1	miR-1247-y
MSTRG.14150	4.36333	19.7333	2.17713	1.78001e-11	5.87226e-09	gag	gag protein [Sus scrofa]	-	-	-	-	-	-	-	3	miR-11971-y,miR-125-x,ssc-miR-125a
MSTRG.14261	0.983333	0.0433333	-4.50413	0.00299334	0.0405379	--	PREDICTED: mitochondrial inner membrane protein COX18 isoform X1 [Sus scrofa]	-	-	-	-	-	-	-	1	ssc-miR-7136-3p
MSTRG.14334	2.81667	1.07333	-1.39189	0.000101772	0.00335616	Pol	endonuclease/reverse transcriptase [Sus scrofa]	-	-	-	-	-	-	-	8	miR-11972-x,miR-300-y,miR-335-x,miR-4492-y,ssc-miR-194b-5p,ssc-miR-335,ssc-miR-370,ssc-miR-7136-3p
MSTRG.14793	0.0866667	0.85	3.29391	1.10711e-09	2.34124e-07	--	PREDICTED: uncharacterized protein LOC103796371 isoform X2 [Callithrix jacchus]	-	-	-	-	-	-	-	4	miR-1247-x,miR-125-x,miR-1306-x,novel-m0196-5p
MSTRG.1640	0.236667	1.44	2.60514	3.43978e-07	3.31808e-05	--	PREDICTED: translation initiation factor IF-2-like [Sus scrofa]	-	-	-	-	-	-	-	5	miR-11971-y,miR-1247-x,miR-1291-x,miR-1306-x,novel-m0005-3p
MSTRG.1648	8.14333	21.45	1.39729	2.54594e-06	0.000165989	--	PREDICTED: LOW QUALITY PROTEIN: polysialoglycoprotein [Orcinus orca]	-	-	-	-	-	-	-	4	miR-125-x,miR-1291-x,miR-1306-x,ssc-miR-125a
MSTRG.16601	1.48	0.123333	-3.58496	6.39832e-23	1.75901e-19	RNF220	RING finger protein 220 [Cricetulus griseus]	-	-	-	-	GO:0044424//intracellular part	GO:0004842//ubiquitin-protein transferase activity;GO:0046914//transition metal ion binding;GO:0070735//protein-glycine ligase activity;GO:0070739//protein-glutamic acid ligase activity	GO:0016567//protein ubiquitination;GO:0030177//positive regulation of Wnt signaling pathway	10	miR-298-x,miR-322-y,miR-335-x,miR-376-y,miR-380-y,miR-384-y,miR-488-y,miR-735-y,miR-770-x,ssc-miR-335
MSTRG.1682	0.08	1.23667	3.95031	0.000280657	0.00710036	--	-	-	-	-	-	-	-	-	1	miR-1306-x
MSTRG.16927	0.546667	1.50333	1.45943	3.34234e-05	0.00136628	--	-	-	-	-	-	-	-	-	2	miR-1306-x,ssc-miR-181d-3p
MSTRG.17329	5.67667	2.61333	-1.11915	0.00281845	0.0388715	--	PREDICTED: uncharacterized protein LOC109269005 isoform X1 [Panthera pardus]	-	-	-	-	-	-	-	8	miR-12023-x,miR-276-y,miR-541-x,miR-6238-y,miR-6540-x,miR-665-y,ssc-miR-136-5p,ssc-miR-7136-3p
MSTRG.17851	2.31	12.47	2.4325	2.34847e-15	1.3835e-12	--	hCG1818437, isoform CRA_b [Homo sapiens]	-	-	-	-	-	-	-	8	miR-11971-y,miR-1247-y,miR-1306-x,miR-6715-x,novel-m0002-3p,novel-m0005-3p,ssc-miR-1306-5p,ssc-miR-145-5p
MSTRG.17853	0.001	1.24	10.2761	1.17255e-08	1.91497e-06	--	-	-	-	-	-	-	-	-	3	novel-m0005-3p,ssc-miR-19a,ssc-miR-885-5p
MSTRG.18326	0.736667	2.46333	1.74153	0.00161487	0.026348	--	PREDICTED: spermatogenesis-associated protein 31E1-like [Pantholops hodgsonii]	-	-	-	-	-	-	-	1	miR-1291-x
MSTRG.18330	0.42	1.53667	1.87134	0.00386949	0.0475613	--	-	-	-	-	-	-	-	-	3	novel-m0002-3p,novel-m0005-3p,novel-m0236-5p
MSTRG.18350	2.50667	6.87667	1.45594	0.000533202	0.011452	--	PREDICTED: interleukin-3 receptor subunit alpha isoform X2 [Camelus dromedarius]	Human Diseases;Environmental Information Processing;Environmental Information Processing;Environmental Information Processing;Cellular Processes;Organismal Systems	Cancers;Signal transduction;Signaling molecules and interaction;Signal transduction;Cell growth and death;Immune system	ko05200//Pathways in cancer;ko04151//PI3K-Akt signaling pathway;ko04060//Cytokine-cytokine receptor interaction;ko04630//Jak-STAT signaling pathway;ko04210//Apoptosis;ko04640//Hematopoietic cell lineage	K04737;K04737;K04737;K04737;K04737;K04737	-	-	-	3	miR-11971-y,miR-1306-x,miR-506-y
MSTRG.18450	0.193333	1.39667	2.85283	1.67066e-08	2.52822e-06	--	PREDICTED: collagen alpha-1(IX) chain-like [Sus scrofa]	-	-	-	-	-	-	-	2	miR-122-x,ssc-miR-122-5p
MSTRG.18517	0.0833333	0.893333	3.42223	0.000908558	0.0174194	CD163	PREDICTED: antigen WC1.1-like [Bison bison bison]	-	-	-	-	-	-	-	4	miR-11971-y,miR-125-x,miR-1306-x,ssc-miR-125a
MSTRG.18532	138.32	27.22	-2.34527	5.49993e-13	2.21272e-10	IGKV2D-28	immunoglobulin kappa variable region, partial [Sus scrofa]	-	-	-	-	-	-	-	1	miR-735-y
MSTRG.18552	36.78	15.3	-1.26539	0.00240568	0.0347476	IGHV3-23	immunoglobulin heavy chain, partial [Sus scrofa]	-	-	-	-	-	-	-	1	miR-4492-y
MSTRG.18571	1.21667	2.59333	1.09187	0.000118507	0.00378833	LRRC37B	PREDICTED: leucine-rich repeat-containing protein 37A2-like [Sus scrofa]	-	-	-	-	-	-	-	5	miR-125-x,miR-1291-x,miR-1306-x,ssc-miR-125a,ssc-miR-1306-5p
MSTRG.2277	0.253333	1.24333	2.2951	0.00144893	0.0243382	CCDC194	PREDICTED: zinc finger BED domain-containing protein 3-like [Bison bison bison]	-	-	-	-	-	-	-	3	miR-11971-y,miR-122-x,ssc-miR-122-5p
MSTRG.4043	767.89	329.357	-1.22125	1.07223e-09	2.32526e-07	IGKV2D-28	immunoglobulin kappa light chain [Felis catus]	-	-	-	-	GO:0031988//membrane-bounded vesicle;GO:0044421//extracellular region part	-	-	5	miR-127-x,miR-434-y,miR-735-y,miR-9-z,ssc-miR-135
MSTRG.4056	0.736667	0.01	-6.20294	0.000624038	0.0130794	--	-	-	-	-	-	-	-	-	3	miR-384-x,ssc-miR-370,ssc-miR-7136-3p
MSTRG.5618	0.38	1.35333	1.83245	0.000543161	0.0116055	--	PREDICTED: uncharacterized protein LOC105586955 [Cercocebus atys]	-	-	-	-	-	-	-	1	novel-m0196-5p
MSTRG.5666	0.443333	1.77333	2	5.59323e-07	4.96024e-05	--	endonuclease, partial [Nuttalliella namaqua]	-	-	-	-	-	-	-	1	novel-m0002-3p
MSTRG.5875	2.64333	0.253333	-3.38325	0.00183985	0.028986	KRT6A	PREDICTED: keratin, type II cytoskeletal 6A [Sus scrofa]	-	-	-	-	GO:0005882//intermediate filament;GO:0031988//membrane-bounded vesicle;GO:0043231//intracellular membrane-bounded organelle	GO:0005198//structural molecule activity;GO:0005488//binding	GO:0009611//response to wounding;GO:0010506//regulation of autophagy;GO:0042127//regulation of cell proliferation;GO:0048869//cellular developmental process	3	miR-431-y,ssc-miR-370,ssc-miR-7136-3p
MSTRG.5891	7.86667	16.9533	1.10774	4.75477e-06	0.00027441	Rarg	PREDICTED: retinoic acid receptor gamma isoform X1 [Leptonychotes weddellii]	-	-	-	-	GO:0000785//chromatin;GO:0043231//intracellular membrane-bounded organelle;GO:0043234//protein complex	GO:0000976//transcription regulatory region sequence-specific DNA binding;GO:0004879//RNA polymerase II transcription factor activity, ligand-activated sequence-specific DNA binding;GO:0038023//signaling receptor activity;GO:0042974//retinoic acid receptor binding;GO:0046914//transition metal ion binding	GO:0002009//morphogenesis of an epithelium;GO:0002066//columnar/cuboidal epithelial cell development;GO:0003002//regionalization;GO:0003006//developmental process involved in reproduction;GO:0003415//chondrocyte hypertrophy;GO:0006357//regulation of transcription from RNA polymerase II promoter;GO:0009755//hormone-mediated signaling pathway;GO:0030326//embryonic limb morphogenesis;GO:0030522//int…	2	miR-1291-x,ssc-miR-181d-3p
MSTRG.5983	0.74	0.123333	-2.58496	0.00261127	0.0366266	APOF	PREDICTED: LOW QUALITY PROTEIN: apolipoprotein F [Sus scrofa]	-	-	-	-	-	-	GO:0016125//sterol metabolic process;GO:0030301//cholesterol transport	3	miR-11972-x,miR-735-y,ssc-miR-7136-3p
MSTRG.6001	0.1	0.876667	3.13203	0.00331974	0.0432537	Hsd17b6	PREDICTED: retinol dehydrogenase 16 [Sus scrofa]	Metabolism;Metabolism	Global and overview maps;Metabolism of cofactors and vitamins	ko01100//Metabolic pathways;ko00830//Retinol metabolism	K11154;K11154	-	-	GO:0044710//single-organism metabolic process	1	novel-m0196-5p
MSTRG.6319	8.37333	1.86	-2.1705	0.00107024	0.0195499	--	PREDICTED: mitochondrial inner membrane protein COX18 isoform X1 [Sus scrofa]	-	-	-	-	-	-	-	3	miR-543-y,ssc-miR-127,ssc-miR-7136-3p
MSTRG.6657	0.83	3	1.85378	3.01789e-06	0.00018785	env	envelope glycoprotein [Sus scrofa]	-	-	-	-	-	-	-	4	novel-m0196-5p,novel-m0236-5p,ssc-miR-1343,ssc-miR-181d-3p
MSTRG.6736	0.74	2.22667	1.58929	0.00198438	0.0304048	--	PREDICTED: zinc finger protein 90 homolog, partial [Sus scrofa]	-	-	-	-	-	-	-	5	miR-122-x,miR-125-x,novel-m0005-3p,ssc-miR-122-5p,ssc-miR-125a
MSTRG.6939	0.303333	1.11667	1.88022	4.75788e-06	0.00027441	--	PREDICTED: nuclear pore-associated protein 1-like [Loxodonta africana]	-	-	-	-	-	-	-	5	miR-11971-y,miR-122-x,miR-125-x,ssc-miR-122-5p,ssc-miR-125a
MSTRG.7453	6.41667	2.55	-1.33133	0.000121694	0.00387517	LILRA6	PREDICTED: leukocyte immunoglobulin-like receptor subfamily A member 6 [Equus caballus]	Organismal Systems;Organismal Systems	Development;Immune system	ko04380//Osteoclast differentiation;ko04662//B cell receptor signaling pathway	K06512;K06512	-	-	-	8	miR-12023-x,miR-298-x,miR-335-x,miR-379-x,miR-4492-y,ssc-miR-335,ssc-miR-370,ssc-miR-411
MSTRG.7682	1.87667	4.01667	1.09783	0.00084675	0.0165292	NPHP4	PREDICTED: nephrocystin-4 isoform X1 [Bubalus bubalis]	-	-	-	-	GO:0030054//cell junction;GO:0031513//nonmotile primary cilium;GO:0043232//intracellular non-membrane-bounded organelle;GO:0044441//ciliary part;GO:0045202//synapse	-	GO:0009888//tissue development;GO:0016043//cellular component organization;GO:0030178//negative regulation of Wnt signaling pathway;GO:0044707//single-multicellular organism process;GO:0048870//cell motility	5	miR-11971-y,miR-1247-x,novel-m0002-3p,novel-m0005-3p,novel-m0196-5p
MSTRG.833	1.67333	0.176667	-3.24362	0.00310467	0.0415341	--	-	-	-	-	-	-	-	-	3	ssc-miR-135,ssc-miR-338,ssc-miR-7136-3p
MSTRG.8408	21.52	4.10333	-2.39081	2.88311e-18	3.28269e-15	--	PREDICTED: mitochondrial inner membrane protein COX18 isoform X1 [Sus scrofa]	-	-	-	-	-	-	-	15	miR-154-y,miR-276-y,miR-298-x,miR-300-y,miR-376-y,miR-380-y,miR-384-y,miR-3958-y,miR-735-y,miR-770-x,miR-9-z,novel-m0027-3p,ssc-miR-215,ssc-miR-338,ssc-miR-758
MSTRG.8452	0.306667	1.09333	1.83399	0.00370811	0.0462384	--	-	-	-	-	-	-	-	-	1	ssc-miR-1343
MSTRG.8515	0.346667	1.00667	1.53797	0.00107567	0.0196274	--	PREDICTED: mitochondrial inner membrane protein COX18 isoform X1 [Sus scrofa]	-	-	-	-	-	-	-	2	miR-125-x,miR-1291-x
MSTRG.8831	1.64	3.36333	1.0362	0.00199764	0.0305386	HLA-DOB	PREDICTED: HLA class II histocompatibility antigen, DO beta chain-like [Sus scrofa]	Human Diseases;Human Diseases;Human Diseases;Human Diseases;Human Diseases;Environmental Information Processing;Cellular Processes;Organismal Systems;Human Diseases;Human Diseases;Organismal Systems;Human Diseases;Organismal Systems;Human Diseases;Organismal Systems;Human Diseases;Human Diseases;Human Diseases;Human Diseases;Human Diseases;Organismal Systems;Human Diseases;Human Diseases;Human Di…	Infectious diseases;Infectious diseases;Infectious diseases;Infectious diseases;Infectious diseases;Signaling molecules and interaction;Transport and catabolism;Immune system;Immune diseases;Infectious diseases;Immune system;Immune diseases;Immune system;Immune diseases;Immune system;Cardiovascular diseases;Infectious diseases;Immune diseases;Infectious diseases;Endocrine and metabolic diseases;I…	ko05166//HTLV-I infection;ko05169//Epstein-Barr virus infection;ko05168//Herpes simplex infection;ko05152//Tuberculosis;ko05164//Influenza A;ko04514//Cell adhesion molecules (CAMs);ko04145//Phagosome;ko04659//Th17 cell differentiation;ko05322//Systemic lupus erythematosus;ko05145//Toxoplasmosis;ko04658//Th1 and Th2 cell differentiation;ko05323//Rheumatoid arthritis;ko04640//Hematopoietic cell lin…	K06752;K06752;K06752;K06752;K06752;K06752;K06752;K06752;K06752;K06752;K06752;K06752;K06752;K06752;K06752;K06752;K06752;K06752;K06752;K06752;K06752;K06752;K06752;K06752	GO:0000323//lytic vacuole;GO:0031224//intrinsic component of membrane;GO:0042611//MHC protein complex	GO:0023023//MHC protein complex binding	GO:0002581//negative regulation of antigen processing and presentation of peptide or polysaccharide antigen via MHC class II	1	ssc-miR-6782-3p
MSTRG.9663	1.45667	0.166667	-3.12763	0.00040315	0.00935296	--	-	-	-	-	-	-	-	-	1	miR-667-y
ncbi_100037269	8.36667	18.91	1.17642	2.0731e-06	0.00014203	SLC27A1	solute carrier family 27 member 1	Human Diseases;Organismal Systems	Endocrine and metabolic diseases;Endocrine system	ko04931//Insulin resistance;ko03320//PPAR signaling pathway	K08745;K08745	-	-	-	4	miR-6715-x,novel-m0081-5p,novel-m0100-3p,ssc-miR-145-5p
ncbi_100037285	13.2033	32.61	1.30441	9.87256e-08	1.14682e-05	NREP	neuronal regeneration related protein, transcript variant X1	-	-	-	-	-	-	-	3	miR-125-x,ssc-miR-125a,ssc-miR-145-5p
ncbi_100037286	6.99	2.21667	-1.6569	1.49658e-10	4.25622e-08	ARNTL	aryl hydrocarbon receptor nuclear translocator like	Human Diseases;Organismal Systems;Organismal Systems	Infectious diseases;Nervous system;Environmental adaptation	ko05168//Herpes simplex infection;ko04728//Dopaminergic synapse;ko04710//Circadian rhythm	K02296;K02296;K02296	-	-	-	1	ssc-miR-135
ncbi_100037298	2.62667	1.3	-1.01472	0.00135291	0.0231977	SLC7A2	solute carrier family 7 member 2	-	-	-	-	-	-	-	11	miR-134-x,miR-154-y,miR-300-y,miR-3958-y,miR-433-y,miR-488-y,miR-735-y,ssc-miR-136-5p,ssc-miR-4332,ssc-miR-9-1,ssc-miR-9-2
ncbi_100037935	0.393333	2.34	2.57268	0.00049895	0.0108772	CD207	CD207 molecule	-	-	-	-	-	-	-	1	novel-m0236-5p
ncbi_100037944	10.6667	2.25667	-2.24084	9.16499e-06	0.000465158	CHI3L2	chitinase 3 like 2	-	-	-	-	-	-	-	2	miR-411-x,miR-735-y
ncbi_100037946	0.0633333	0.32	2.33703	0.000370824	0.00876323	KCND3	potassium voltage-gated channel subfamily D member 3, transcript variant X1	-	-	-	-	-	-	-	4	miR-125-x,miR-1291-x,ssc-miR-19a,ssc-miR-6782-3p
ncbi_100037952	1.67667	0.606667	-1.46662	0.000387777	0.00908577	C6	complement C6	Human Diseases;Organismal Systems;Human Diseases	Immune diseases;Immune system;Neurodegenerative diseases	ko05322//Systemic lupus erythematosus;ko04610//Complement and coagulation cascades;ko05020//Prion diseases	K03995;K03995;K03995	-	-	-	3	miR-335-x,miR-541-x,ssc-miR-335
ncbi_100048931	29.0067	13.7	-1.08221	5.4149e-05	0.00201168	HSPH1	heat shock protein family H (Hsp110) member 1	Genetic Information Processing	Folding, sorting and degradation	ko04141//Protein processing in endoplasmic reticulum	K09485	-	-	-	2	miR-300-y,ssc-miR-7136-3p
ncbi_100048952	5.63333	1.94333	-1.53546	8.37787e-05	0.00287902	PON1	paraoxonase 1	-	-	-	-	-	-	-	6	miR-335-x,miR-351-x,miR-384-y,miR-665-y,ssc-miR-335,ssc-miR-382
ncbi_100048962	0.07	0.476667	2.76755	1.0212e-07	1.17796e-05	KCNA1	potassium voltage-gated channel subfamily A member 1	-	-	-	-	-	-	-	7	miR-1291-x,miR-1306-x,miR-235-y,miR-92-y,ssc-miR-1306-5p,ssc-miR-181d-3p,ssc-miR-92b-3p
ncbi_100049669	229.11	111.86	-1.03435	2.91574e-06	0.000184131	GPNMB	glycoprotein nmb	-	-	-	-	-	-	-	4	miR-322-y,miR-376-y,miR-433-y,miR-872-x
ncbi_100126281	5.85333	1.60667	-1.86519	1.37873e-08	2.18675e-06	CYP3A46	cytochrome P450 3A46	Metabolism;Human Diseases;Metabolism;Metabolism;Metabolism	Global and overview maps;Cancers;Metabolism of cofactors and vitamins;Lipid metabolism;Lipid metabolism	ko01100//Metabolic pathways;ko05204//Chemical carcinogenesis;ko00830//Retinol metabolism;ko00140//Steroid hormone biosynthesis;ko00591//Linoleic acid metabolism	K07424;K07424;K07424;K07424;K07424	-	-	-	2	miR-384-y,ssc-miR-411
ncbi_100127440	1.18	2.92667	1.31047	0.000113346	0.00364451	TAS1R3	taste 1 receptor member 3	Organismal Systems;Organismal Systems	Sensory system;Digestive system	ko04742//Taste transduction;ko04973//Carbohydrate digestion and absorption	K04626;K04626	-	-	-	2	miR-125-x,ssc-miR-125a
ncbi_100135667	14.3067	31.5433	1.14065	2.98779e-06	0.00018739	NLRC5	NLR family CARD domain containing 5	-	-	-	-	-	-	-	1	ssc-miR-1343
ncbi_100144476	0.223333	0.56	1.32623	0.00396129	0.0483653	TLR5	toll like receptor 5	Organismal Systems;Human Diseases;Human Diseases;Human Diseases	Immune system;Infectious diseases;Immune diseases;Infectious diseases	ko04620//Toll-like receptor signaling pathway;ko05132//Salmonella infection;ko05321//Inflammatiory bowel disease (IBD);ko05134//Legionellosis	K10168;K10168;K10168;K10168	-	-	-	1	ssc-miR-145-5p
ncbi_100151779	0.87	2.13333	1.29402	0.0001319	0.00410508	NHSL2	NHS like 2	-	-	-	-	-	-	-	3	miR-122-x,novel-m0005-3p,ssc-miR-122-5p
ncbi_100151808	0.0933333	1.77333	4.24793	0.00139857	0.0238075	APCDD1L	APC down-regulated 1 like	-	-	-	-	-	-	-	2	miR-1247-y,ssc-miR-19a
ncbi_100151883	0.183333	0.61	1.73434	0.00116178	0.0208527	LDB3	LIM domain binding 3	-	-	-	-	-	-	-	1	novel-m0002-3p
ncbi_100151900	1.13667	2.31667	1.02724	0.00151857	0.0252508	HIC2	HIC ZBTB transcriptional repressor 2	-	-	-	-	-	-	-	6	miR-11971-y,miR-125-x,miR-1306-x,novel-m0005-3p,ssc-miR-125a,ssc-miR-19a
ncbi_100152001	135.897	533.677	1.97346	5.94047e-20	9.7988e-17	COL3A1	collagen type III alpha 1 chain	Organismal Systems;Organismal Systems;Human Diseases;Human Diseases;Organismal Systems	Endocrine system;Immune system;Endocrine and metabolic diseases;Infectious diseases;Digestive system	ko04926//Relaxin signaling pathway;ko04611//Platelet activation;ko04933//AGE-RAGE signaling pathway in diabetic complications;ko05146//Amoebiasis;ko04974//Protein digestion and absorption	K19720;K19720;K19720;K19720;K19720	-	-	-	2	miR-122-x,ssc-miR-122-5p
ncbi_100152010	0.393333	1.96	2.31703	3.61363e-07	3.46551e-05	TRIM55	tripartite motif containing 55, transcript variant 1	-	-	-	-	-	-	-	1	miR-11971-y
ncbi_100152055	25.2333	11.8633	-1.08882	9.81031e-10	2.15761e-07	NCF4	neutrophil cytosolic factor 4, transcript variant X3	Cellular Processes;Organismal Systems;Organismal Systems;Human Diseases	Transport and catabolism;Development;Immune system;Infectious diseases	ko04145//Phagosome;ko04380//Osteoclast differentiation;ko04670//Leukocyte transendothelial migration;ko05140//Leishmaniasis	K08012;K08012;K08012;K08012	-	-	-	5	miR-4492-y,miR-667-y,miR-770-x,ssc-miR-127,ssc-miR-370
ncbi_100152205	8.92667	18.7033	1.0671	4.35239e-06	0.000253684	DST	dystonin, transcript variant X30	-	-	-	-	-	-	-	1	novel-m0236-5p
ncbi_100152404	2.23667	4.67	1.06207	0.000712072	0.0145547	HEY2	hes related family bHLH transcription factor with YRPW motif 2	Human Diseases;Human Diseases;Human Diseases	Cancers;Infectious diseases;Cancers	ko05200//Pathways in cancer;ko05165//Human papillomavirus infection;ko05224//Breast cancer	K09091;K09091;K09091	-	-	-	2	miR-1306-x,novel-m0196-5p
ncbi_100152451	10.4733	3.84	-1.44754	8.1302e-08	9.64804e-06	SEC14L2	SEC14 like lipid binding 2	-	-	-	-	-	-	-	2	miR-351-x,miR-735-y
ncbi_100152644	1.82333	0.786667	-1.21275	6.88453e-06	0.000370986	FAM124A	family with sequence similarity 124 member A	-	-	-	-	-	-	-	8	miR-12023-x,miR-376-y,miR-379-x,miR-384-x,miR-6238-y,miR-735-y,ssc-miR-338,ssc-miR-7136-3p
ncbi_100152701	1.01667	4.27	2.07039	4.93865e-05	0.00186842	MDFI	MyoD family inhibitor, transcript variant X1	-	-	-	-	-	-	-	1	miR-1306-x
ncbi_100152732	9.19667	4.27333	-1.10575	3.88048e-06	0.000232758	GPATCH4	G-patch domain containing 4	-	-	-	-	-	-	-	1	ssc-miR-338
ncbi_100152762	0.0333333	0.163333	2.29278	0.00325055	0.0427574	C14H10orf62	chromosome 14 C10orf62 homolog	-	-	-	-	-	-	-	2	miR-1306-x,novel-m0002-3p
ncbi_100152849	4.21	11.9233	1.5019	7.99428e-08	9.60425e-06	EMID1	EMI domain containing 1, transcript variant X5	-	-	-	-	-	-	-	1	miR-125-x
ncbi_100152865	4.41667	9.67	1.13056	3.70675e-07	3.52587e-05	SOGA1	suppressor of glucose, autophagy associated 1	-	-	-	-	-	-	-	8	miR-11971-y,miR-122-x,miR-1247-x,miR-1306-x,ssc-miR-122-5p,ssc-miR-1306-5p,ssc-miR-145-5p,ssc-miR-6782-3p
ncbi_100152900	1.20333	2.49333	1.05104	0.00298877	0.0405092	KNDC1	kinase non-catalytic C-lobe domain containing 1	-	-	-	-	-	-	-	2	miR-125-x,novel-m0005-3p
ncbi_100153257	0.106667	0.466667	2.12928	7.13038e-06	0.000379405	MMP16	matrix metallopeptidase 16	Human Diseases;Organismal Systems	Cancers;Endocrine system	ko05206//MicroRNAs in cancer;ko04928//Parathyroid hormone synthesis, secretion and action	K07996;K07996	-	-	-	2	miR-506-y,ssc-miR-885-5p
ncbi_100153272	24.4033	49.3967	1.01734	0.00156348	0.0257227	RIPPLY3	ripply transcriptional repressor 3	-	-	-	-	-	-	-	2	miR-1291-x,ssc-miR-181d-3p
ncbi_100153374	0.343333	0.726667	1.08168	0.00163973	0.0265606	PRUNE2	prune homolog 2	-	-	-	-	-	-	-	3	novel-m0196-5p,ssc-miR-1343,ssc-miR-19a
ncbi_100153442	48.9567	15.99	-1.61434	3.18312e-16	2.38662e-13	SMPDL3A	sphingomyelin phosphodiesterase acid like 3A, transcript variant X1	-	-	-	-	-	-	-	7	miR-1298-x,miR-322-y,miR-335-x,miR-434-y,miR-598-y,ssc-miR-335,ssc-miR-758
ncbi_100153477	1.31	2.79667	1.09414	2.83871e-06	0.00018079	SEMA6C	semaphorin 6C, transcript variant X9	Organismal Systems	Development	ko04360//Axon guidance	K06842	-	-	-	1	ssc-miR-1343
ncbi_100153503	8.15667	19.8667	1.2843	1.08653e-14	5.97411e-12	MMP11	matrix metallopeptidase 11, transcript variant X1	-	-	-	-	-	-	-	1	ssc-miR-125a
ncbi_100153591	11.1133	4.57333	-1.28097	1.40143e-07	1.53091e-05	SMIM10	small integral membrane protein 10	-	-	-	-	-	-	-	2	miR-434-y,ssc-miR-135
ncbi_100153622	2.64667	5.76	1.12189	3.35461e-05	0.00136628	SLC25A37	solute carrier family 25 member 37	-	-	-	-	-	-	-	5	miR-11971-y,miR-1247-x,miR-125-x,miR-1291-x,ssc-miR-125a
ncbi_100153673	0.313333	0.946667	1.59516	3.67534e-05	0.00147147	CUX2	cut like homeobox 2	-	-	-	-	-	-	-	1	miR-122-x
ncbi_100153739	0.61	1.63333	1.42094	0.00155918	0.0256943	CCDC13	coiled-coil domain containing 13	-	-	-	-	-	-	-	2	novel-m0005-3p,ssc-miR-1306-5p
ncbi_100153809	98.26	47.7833	-1.0401	1.0859e-07	1.24389e-05	ALDH9A1	aldehyde dehydrogenase 9 family member A1, transcript variant X1	Metabolism;Metabolism;Metabolism;Metabolism;Metabolism;Metabolism;Metabolism;Metabolism;Metabolism;Metabolism;Metabolism;Metabolism	Global and overview maps;Carbohydrate metabolism;Lipid metabolism;Amino acid metabolism;Amino acid metabolism;Amino acid metabolism;Amino acid metabolism;Lipid metabolism;Carbohydrate metabolism;Metabolism of other amino acids;Amino acid metabolism;Carbohydrate metabolism	ko01100//Metabolic pathways;ko00010//Glycolysis / Gluconeogenesis;ko00561//Glycerolipid metabolism;ko00310//Lysine degradation;ko00280//Valine, leucine and isoleucine degradation;ko00330//Arginine and proline metabolism;ko00380//Tryptophan metabolism;ko00071//Fatty acid degradation;ko00620//Pyruvate metabolism;ko00410//beta-Alanine metabolism;ko00340//Histidine metabolism;ko00053//Ascorbate and a…	K00149;K00149;K00149;K00149;K00149;K00149;K00149;K00149;K00149;K00149;K00149;K00149	-	-	-	5	miR-124-y,miR-276-y,miR-543-y,ssc-miR-124a,ssc-miR-7136-3p
ncbi_100154087	18.3567	43.59	1.24769	7.83507e-06	0.000412906	SOX17	SRY-box 17	Environmental Information Processing	Signal transduction	ko04310//Wnt signaling pathway	K04495	-	-	-	2	novel-m0002-3p,ssc-miR-885-5p
ncbi_100154208	0.926667	2.44	1.39676	2.31201e-06	0.000152546	ROR2	receptor tyrosine kinase like orphan receptor 2, transcript variant X1	-	-	-	-	-	-	-	1	miR-1247-y
ncbi_100154240	1.59667	3.65333	1.19415	0.00312677	0.0417117	NRSN1	neurensin 1, transcript variant X3	-	-	-	-	-	-	-	2	miR-1247-y,ssc-miR-145-5p
ncbi_100154258	2.38667	4.96333	1.05631	0.00349873	0.044703	PHEX	phosphate regulating endopeptidase homolog, X-linked	-	-	-	-	-	-	-	1	miR-1306-x
ncbi_100154395	7.32333	17.5033	1.25706	2.0428e-05	0.000900963	NOV	nephroblastoma overexpressed	-	-	-	-	-	-	-	1	ssc-miR-885-5p
ncbi_100154398	2	6.24333	1.64232	2.73516e-10	7.04944e-08	ADAMTS7	ADAM metallopeptidase with thrombospondin type 1 motif 7, transcript variant X1	-	-	-	-	-	-	-	9	miR-1247-y,miR-125-x,miR-1291-x,miR-1306-x,novel-m0002-3p,novel-m0005-3p,ssc-miR-1306-5p,ssc-miR-181d-3p,ssc-miR-7134-5p
ncbi_100154475	2.2	4.99667	1.18346	3.77325e-07	3.55656e-05	KIAA1671	KIAA1671 ortholog	-	-	-	-	-	-	-	2	ssc-miR-1306-5p,ssc-miR-1343
ncbi_100154573	36.2733	17.9	-1.01895	1.2084e-07	1.33776e-05	GMPR	guanosine monophosphate reductase, transcript variant X2	Metabolism	Nucleotide metabolism	ko00230//Purine metabolism	K00364	-	-	-	12	miR-11972-x,miR-2779-y,miR-2779-z,miR-298-x,miR-322-y,miR-379-x,miR-4508-x,miR-488-y,miR-6540-x,miR-665-y,miR-735-y,miR-7550-x
ncbi_100154607	0.81	1.95333	1.26994	0.000312598	0.00769595	S1PR3	sphingosine-1-phosphate receptor 3	Environmental Information Processing;Environmental Information Processing	Signaling molecules and interaction;Signal transduction	ko04080//Neuroactive ligand-receptor interaction;ko04071//Sphingolipid signaling pathway	K04290;K04290	-	-	-	3	novel-m0196-5p,ssc-miR-19a,ssc-miR-885-5p
ncbi_100154609	3.18	10.0667	1.66249	1.16408e-14	6.19405e-12	PER2	period circadian clock 2, transcript variant X1	Human Diseases;Human Diseases;Organismal Systems;Human Diseases;Organismal Systems	Cancers;Infectious diseases;Environmental adaptation;Cancers;Environmental adaptation	ko05202//Transcriptional misregulation in cancers;ko05168//Herpes simplex infection;ko04713//Circadian entrainment;ko05221//Acute myeloid leukemia;ko04710//Circadian rhythm	K02633;K02633;K02633;K02633;K02633	-	-	-	3	miR-235-y,novel-m0005-3p,ssc-miR-92b-3p
ncbi_100154616	0.73	1.76333	1.27234	0.002418	0.0348205	WSCD2	WSC domain containing 2, transcript variant X1	-	-	-	-	-	-	-	7	miR-125-x,miR-1291-x,miR-1306-x,novel-m0005-3p,ssc-miR-125a,ssc-miR-1306-5p,ssc-miR-19a
ncbi_100154799	2.33	0.31	-2.90999	4.33145e-16	2.97697e-13	SERTM1	serine rich and transmembrane domain containing 1, transcript variant X1	-	-	-	-	-	-	-	5	miR-376-y,miR-543-y,miR-879-x,miR-9-z,ssc-miR-127
ncbi_100154970	1.48333	2.98	1.00647	0.000344649	0.00829898	MAB21L3	mab-21 like 3, transcript variant X1	-	-	-	-	-	-	-	3	miR-1306-x,novel-m0236-5p,ssc-miR-6782-3p
ncbi_100154993	1.06667	2.17667	1.02901	0.00118891	0.021224	ACACB	acetyl-CoA carboxylase beta	Metabolism;Organismal Systems;Environmental Information Processing;Human Diseases;Organismal Systems;Organismal Systems;Metabolism;Metabolism;Metabolism	Global and overview maps;Endocrine system;Signal transduction;Endocrine and metabolic diseases;Endocrine system;Endocrine system;Carbohydrate metabolism;Carbohydrate metabolism;Lipid metabolism	ko01100//Metabolic pathways;ko04910//Insulin signaling pathway;ko04152//AMPK signaling pathway;ko04931//Insulin resistance;ko04922//Glucagon signaling pathway;ko04920//Adipocytokine signaling pathway;ko00620//Pyruvate metabolism;ko00640//Propanoate metabolism;ko00061//Fatty acid biosynthesis	K01946;K01946;K01946;K01946;K01946;K01946;K01946;K01946;K01946	-	-	-	1	miR-6715-x
ncbi_100155181	0.426667	0.9	1.07682	0.00367545	0.0460413	AKAP6	A-kinase anchoring protein 6, transcript variant X15	-	-	-	-	-	-	-	2	novel-m0002-3p,ssc-miR-125a
ncbi_100155319	0.553333	27.11	5.61453	7.76922e-05	0.00272088	COL9A1	collagen type IX alpha 1 chain, transcript variant X1	Environmental Information Processing;Human Diseases;Cellular Processes;Organismal Systems;Environmental Information Processing	Signal transduction;Infectious diseases;Cellular community - eukaryotes;Digestive system;Signaling molecules and interaction	ko04151//PI3K-Akt signaling pathway;ko05165//Human papillomavirus infection;ko04510//Focal adhesion;ko04974//Protein digestion and absorption;ko04512//ECM-receptor interaction	K08131;K08131;K08131;K08131;K08131	-	-	-	5	miR-506-y,novel-m0100-3p,novel-m0196-5p,ssc-miR-125a,ssc-miR-1343
ncbi_100155350	2.00667	4.53	1.17471	0.000101603	0.00335616	JPH2	junctophilin 2	-	-	-	-	-	-	-	5	miR-11971-y,miR-125-x,miR-1291-x,miR-1306-x,ssc-miR-1343
ncbi_100155380	8.35	3.13333	-1.41408	6.18412e-08	7.9693e-06	ANXA13	annexin A13, transcript variant X3	-	-	-	-	-	-	-	1	miR-276-y
ncbi_100155402	54.73	20.21	-1.43726	1.27962e-12	4.90869e-10	VIPR1	vasoactive intestinal peptide receptor 1	Environmental Information Processing	Signaling molecules and interaction	ko04080//Neuroactive ligand-receptor interaction	K04589	-	-	-	3	miR-276-y,miR-376-y,ssc-miR-338
ncbi_100155423	79.92	11.4833	-2.79902	6.23565e-31	3.42857e-27	FKBP5	FK506 binding protein 5	Organismal Systems	Endocrine system	ko04915//Estrogen signaling pathway	K09571	-	-	-	6	miR-127-x,miR-351-x,miR-384-y,miR-4492-y,miR-541-x,ssc-miR-215
ncbi_100155438	0.166667	0.913333	2.45418	0.000635126	0.0132627	FAM83F	family with sequence similarity 83 member F	-	-	-	-	-	-	-	6	miR-125-x,miR-1291-x,miR-1306-x,ssc-miR-125a,ssc-miR-1343,ssc-miR-19a
ncbi_100155478	0.926667	1.95333	1.07582	0.000611782	0.0129045	CD109	CD109 molecule, transcript variant X1	-	-	-	-	-	-	-	2	miR-1291-x,novel-m0196-5p
ncbi_100155595	134.843	53.9367	-1.32195	3.85954e-06	0.000232347	SDS	serine dehydratase	Metabolism;Metabolism;Metabolism;Metabolism;Metabolism;Metabolism	Global and overview maps;Global and overview maps;Global and overview maps;Amino acid metabolism;Amino acid metabolism;Amino acid metabolism	ko01100//Metabolic pathways;ko01200//Carbon metabolism;ko01230//Biosynthesis of amino acids;ko00270//Cysteine and methionine metabolism;ko00260//Glycine, serine and threonine metabolism;ko00290//Valine, leucine and isoleucine biosynthesis	K17989;K17989;K17989;K17989;K17989;K17989	-	-	-	3	miR-665-y,miR-872-x,ssc-miR-323
ncbi_100155701	2.12	7.95333	1.9075	7.46022e-17	5.85983e-14	NYNRIN	NYN domain and retroviral integrase containing	-	-	-	-	-	-	-	5	miR-1247-y,miR-1306-x,novel-m0002-3p,novel-m0005-3p,ssc-miR-1343
ncbi_100155722	1.28333	2.58667	1.0112	0.000461622	0.0103598	LZTS1	leucine zipper tumor suppressor 1, transcript variant X1	-	-	-	-	-	-	-	4	miR-125-x,novel-m0002-3p,novel-m0005-3p,ssc-miR-1343
ncbi_100155801	0.356667	1.36	1.93096	0.00132587	0.0229253	WISP3	WNT1 inducible signaling pathway protein 3, transcript variant X1	-	-	-	-	-	-	-	1	miR-1306-x
ncbi_100155831	0.456667	1.09333	1.25952	1.46152e-05	0.000688794	CNNM2	cyclin and CBS domain divalent metal cation transport mediator 2, transcript variant X2	-	-	-	-	-	-	-	6	miR-122-x,miR-125-x,miR-1291-x,miR-1306-x,novel-m0005-3p,ssc-miR-122-5p
ncbi_100155963	4.37667	9.03667	1.04596	7.18178e-07	5.92318e-05	MMRN2	multimerin 2	-	-	-	-	-	-	-	6	miR-11971-y,miR-1291-x,miR-6715-x,novel-m0002-3p,ssc-miR-1306-5p,ssc-miR-885-5p
ncbi_100156099	17.3733	7.72	-1.1702	2.08655e-05	0.000915362	SLA	Src like adaptor, transcript variant X4	-	-	-	-	-	-	-	6	miR-124-y,miR-335-x,miR-667-y,ssc-miR-124a,ssc-miR-135,ssc-miR-335
ncbi_100156238	1.52	4.26	1.48678	4.58238e-08	6.09567e-06	DACH1	dachshund family transcription factor 1	-	-	-	-	-	-	-	1	ssc-miR-145-5p
ncbi_100156239	330.98	116.06	-1.51187	1.08545e-09	2.32526e-07	VSIG4	V-set and immunoglobulin domain containing 4	Organismal Systems	Immune system	ko04610//Complement and coagulation cascades	K19822	-	-	-	2	miR-665-y,ssc-miR-215
ncbi_100156262	23.58	8.65	-1.44679	1.69399e-11	5.82131e-09	PAPSS2	3'-phosphoadenosine 5'-phosphosulfate synthase 2, transcript variant X1	Metabolism;Metabolism;Metabolism;Metabolism	Global and overview maps;Nucleotide metabolism;Metabolism of other amino acids;Energy metabolism	ko01100//Metabolic pathways;ko00230//Purine metabolism;ko00450//Selenocompound metabolism;ko00920//Sulfur metabolism	K13811;K13811;K13811;K13811	-	-	-	13	miR-276-y,miR-380-y,miR-384-x,miR-384-y,miR-496-y,miR-541-x,miR-6238-y,miR-735-y,ssc-miR-127,ssc-miR-135,ssc-miR-136-5p,ssc-miR-215,ssc-miR-338
ncbi_100156280	2.86333	10.7467	1.90812	2.26443e-08	3.27647e-06	GREM1	gremlin 1, DAN family BMP antagonist, transcript variant X1	-	-	-	-	-	-	-	2	miR-6715-x,novel-m0005-3p
ncbi_100156469	1.75333	4.42	1.33395	0.000145294	0.00443819	LOC100156469	mast cell protease 2, transcript variant X1	Organismal Systems	Endocrine system	ko04614//Renin-angiotensin system	K01329	-	-	-	5	miR-11971-y,miR-1306-x,miR-6715-x,novel-m0002-3p,ssc-miR-19a
ncbi_100156489	1.33667	0.49	-1.44779	0.00184385	0.0290169	TGM1	transglutaminase 1	-	-	-	-	-	-	-	1	miR-6540-x
ncbi_100156897	0.586667	1.58	1.42931	7.63511e-05	0.00268531	STOX2	storkhead box 2, transcript variant X3	-	-	-	-	-	-	-	5	miR-125-x,miR-506-y,novel-m0002-3p,novel-m0236-5p,ssc-miR-125a
ncbi_100156949	0.0966667	1.06	3.4549	9.69571e-05	0.00324403	MELTF	melanotransferrin	-	-	-	-	-	-	-	4	miR-125-x,miR-1306-x,miR-6715-x,ssc-miR-125a
ncbi_100156954	0.18	0.68	1.91754	0.00161365	0.026348	SYCE1	synaptonemal complex central element protein 1, transcript variant X1	-	-	-	-	-	-	-	2	novel-m0002-3p,ssc-miR-145-5p
ncbi_100157034	0.136667	0.92	2.75097	2.0993e-06	0.000142519	2021-09-03	septin 3, transcript variant X4	Human Diseases	Infectious diseases	ko05100//Bacterial invasion of epithelial cells	K16938	-	-	-	4	miR-11971-y,miR-1291-x,miR-1306-x,novel-m0005-3p
ncbi_100157069	1.35	2.95333	1.12938	0.00133076	0.0229611	SLC4A11	solute carrier family 4 member 11, transcript variant X1	-	-	-	-	-	-	-	2	miR-125-x,novel-m0005-3p
ncbi_100157078	2.02	5.18667	1.36045	0.00221456	0.0327322	HAPLN3	hyaluronan and proteoglycan link protein 3, transcript variant X1	-	-	-	-	-	-	-	3	miR-1306-x,miR-506-y,ssc-miR-19a
ncbi_100157179	2.06333	4.23667	1.03795	6.90467e-06	0.000370986	ZNF618	zinc finger protein 618	-	-	-	-	-	-	-	5	miR-11971-y,miR-122-x,miR-125-x,ssc-miR-122-5p,ssc-miR-125a
ncbi_100157195	0.203333	0.0366667	-2.47131	0.000937676	0.0178191	DPP10	dipeptidyl peptidase like 10	-	-	-	-	-	-	-	3	miR-543-y,ssc-miR-194b-5p,ssc-miR-7136-3p
ncbi_100157209	2.27667	4.93	1.11466	0.000484373	0.0107285	PRICKLE1	prickle planar cell polarity protein 1, transcript variant X1	Environmental Information Processing	Signal transduction	ko04310//Wnt signaling pathway	K04511	-	-	-	1	miR-506-y
ncbi_100157228	0.253333	1.33	2.39232	7.38633e-13	2.90089e-10	ADAM12	ADAM metallopeptidase domain 12, transcript variant X1	-	-	-	-	-	-	-	7	miR-125-x,miR-1306-x,ssc-miR-125a,ssc-miR-1306-5p,ssc-miR-19a,ssc-miR-7134-5p,ssc-miR-885-5p
ncbi_100157264	1.56667	3.34	1.09215	0.00213832	0.0319778	DMTN	dematin actin binding protein, transcript variant X2	-	-	-	-	-	-	-	1	novel-m0005-3p
ncbi_100157280	5.2	2.49333	-1.06044	0.00218667	0.032378	SNX25	sorting nexin 25	-	-	-	-	-	-	-	6	miR-384-y,ssc-miR-124a,ssc-miR-7136-3p,ssc-miR-9,ssc-miR-9-1,ssc-miR-9-2
ncbi_100157298	3.86333	1.32333	-1.54567	0.000250556	0.00655861	SAMSN1	SAM domain, SH3 domain and nuclear localization signals 1, transcript variant X1	-	-	-	-	-	-	-	3	miR-384-y,ssc-miR-136-5p,ssc-miR-323
ncbi_100157362	0.936667	2.23	1.25144	0.00325933	0.0428214	PCDH17	protocadherin 17, transcript variant X3	-	-	-	-	-	-	-	1	ssc-miR-6782-3p
ncbi_100157535	1.22	3.18333	1.38366	1.99383e-07	2.08153e-05	TMEM151B	transmembrane protein 151B	-	-	-	-	-	-	-	4	miR-11971-y,miR-1291-x,miR-1306-x,novel-m0002-3p
ncbi_100157861	0.836667	0.27	-1.63169	0.000652334	0.013569	SLC14A1	solute carrier family 14 member 1 (Kidd blood group), transcript variant X1	-	-	-	-	-	-	-	5	miR-276-y,miR-488-y,miR-735-y,miR-770-x,ssc-miR-758
ncbi_100158059	6.84333	23.7233	1.79354	9.30352e-08	1.09615e-05	COL14A1	collagen type XIV alpha 1 chain, transcript variant X2	Organismal Systems	Digestive system	ko04974//Protein digestion and absorption	K08133	-	-	-	1	miR-1306-x
ncbi_100158092	1.08667	3.14	1.53086	2.60699e-05	0.00110425	EFS	embryonal Fyn-associated substrate, transcript variant X1	-	-	-	-	-	-	-	1	novel-m0005-3p
ncbi_100158100	2.82667	6.50333	1.20208	6.55406e-08	8.29442e-06	VANGL2	VANGL planar cell polarity protein 2, transcript variant X1	Environmental Information Processing	Signal transduction	ko04310//Wnt signaling pathway	K04510	-	-	-	5	miR-125-x,novel-m0002-3p,novel-m0236-5p,ssc-miR-125a,ssc-miR-19a
ncbi_100158140	2.35	6.99333	1.57332	4.74652e-05	0.00181656	CFAP46	cilia and flagella associated protein 46, transcript variant X1	-	-	-	-	-	-	-	9	miR-122-x,miR-1247-x,miR-1306-x,miR-6715-x,novel-m0002-3p,novel-m0005-3p,ssc-miR-122-5p,ssc-miR-1343,ssc-miR-145-5p
ncbi_100169702	0.39	1.41333	1.85756	0.00106712	0.0195147	PROX1	prospero homeobox 1	-	-	-	-	-	-	-	6	miR-1247-x,miR-1306-x,miR-506-y,novel-m0100-3p,novel-m0236-5p,ssc-miR-1343
ncbi_100171400	7.07333	3.22333	-1.13384	0.000484554	0.0107285	TRPV6	transient receptor potential cation channel subfamily V member 6	Organismal Systems;Organismal Systems	Digestive system;Digestive system	ko04970//Salivary secretion;ko04978//Mineral absorption	K04975;K04975	-	-	-	1	ssc-miR-7136-3p
ncbi_100188979	0.5	2.15333	2.10657	4.90305e-07	4.46828e-05	EPHA4	EPH receptor A4	Organismal Systems	Development	ko04360//Axon guidance	K05105	-	-	-	1	novel-m0005-3p
ncbi_100233182	11.0933	4.81667	-1.20359	0.00105042	0.0192732	GK	glycerol kinase	Metabolism;Organismal Systems;Metabolism	Global and overview maps;Endocrine system;Lipid metabolism	ko01100//Metabolic pathways;ko03320//PPAR signaling pathway;ko00561//Glycerolipid metabolism	K00864;K00864;K00864	-	-	-	11	miR-276-y,miR-376-y,miR-384-y,miR-410-y,miR-411-x,miR-543-y,novel-m0027-3p,ssc-miR-136-5p,ssc-miR-323,ssc-miR-382,ssc-miR-7136-3p
ncbi_100270691	4.46	10.4033	1.22193	0.00216063	0.0320789	GRIFIN	galectin-related inter-fiber protein	-	-	-	-	-	-	-	1	miR-1306-x
ncbi_100271745	1.54	4.07667	1.40446	0.00226619	0.0331685	TCAP	titin-cap	-	-	-	-	-	-	-	1	miR-6715-x
ncbi_100271877	2.34	0.866667	-1.43296	0.00012987	0.00408038	KCNMB2	potassium calcium-activated channel subfamily M regulatory beta subunit 2, transcript variant X1	Environmental Information Processing;Organismal Systems;Organismal Systems	Signal transduction;Circulatory system;Endocrine system	ko04022//cGMP - PKG signaling pathway;ko04270//Vascular smooth muscle contraction;ko04911//Insulin secretion	K04938;K04938;K04938	-	-	-	5	ssc-miR-323,ssc-miR-338,ssc-miR-9,ssc-miR-9-1,ssc-miR-9-2
ncbi_100286741	16.7933	33.85	1.01127	0.000177414	0.00506131	FSCN1	fascin actin-bundling protein 1	-	-	-	-	-	-	-	1	miR-11971-y
ncbi_100286778	27.0867	3.90333	-2.7948	1.32043e-13	5.88663e-11	PDK4	pyruvate dehydrogenase kinase 4	-	-	-	-	-	-	-	9	miR-667-y,miR-735-y,miR-879-x,ssc-miR-136-5p,ssc-miR-411,ssc-miR-7136-3p,ssc-miR-9,ssc-miR-9-1,ssc-miR-9-2
ncbi_100329221	0.976667	2.14	1.13167	5.99168e-06	0.000333895	PPARGC1B	PPARG coactivator 1 beta, transcript variant X1	Human Diseases	Endocrine and metabolic diseases	ko04931//Insulin resistance	K17962	-	-	-	10	miR-11971-y,miR-1247-x,miR-1291-x,miR-6715-x,miR-92-y,novel-m0005-3p,novel-m0196-5p,ssc-miR-1306-5p,ssc-miR-19a,ssc-miR-7134-5p
ncbi_100337658	0.61	1.35	1.14608	0.00314838	0.0418695	EPHA3	EPH receptor A3	Organismal Systems	Development	ko04360//Axon guidance	K05104	-	-	-	2	novel-m0100-3p,ssc-miR-885-5p
ncbi_100510911	6.93333	15.2267	1.13498	9.47091e-07	7.40392e-05	CASZ1	castor zinc finger 1, transcript variant X1	-	-	-	-	-	-	-	6	miR-125-x,miR-1306-x,miR-235-y,miR-92-y,ssc-miR-125a,ssc-miR-92b-3p
ncbi_100510939	7.99667	31.2367	1.96577	1.7655e-11	5.87226e-09	MATN4	matrilin 4	-	-	-	-	-	-	-	1	miR-1306-x
ncbi_100511162	0.04	0.296667	2.89077	7.83582e-07	6.28535e-05	SORCS3	sortilin related VPS10 domain containing receptor 3, transcript variant X1	-	-	-	-	-	-	-	2	miR-1291-x,ssc-miR-1306-5p
ncbi_100511336	5.55667	11.5567	1.05643	0.000632061	0.0132308	PROM1	prominin 1, transcript variant X1	Human Diseases	Cancers	ko05202//Transcriptional misregulation in cancers	K06532	-	-	-	2	miR-1247-x,miR-1306-x
ncbi_100511343	6.37667	2.87	-1.15175	0.0018868	0.0293792	LOC100511343	platelet glycoprotein 4-like, transcript variant X1	-	-	-	-	-	-	-	2	miR-384-x,miR-735-y
ncbi_100511437	0.41	1.57333	1.94013	0.0038455	0.0473217	FAM180B	family with sequence similarity 180 member B, transcript variant X1	-	-	-	-	-	-	-	1	novel-m0005-3p
ncbi_100511480	1.45	3	1.04891	0.000837169	0.0163809	FARP2	FERM, ARH/RhoGEF and pleckstrin domain protein 2, transcript variant X1	Environmental Information Processing;Cellular Processes	Signal transduction;Cellular community - eukaryotes	ko04015//Rap1 signaling pathway;ko04520//Adherens junction	K06082;K06082	-	-	-	1	ssc-miR-1306-5p
ncbi_100511582	0.113333	0.613333	2.4361	5.38024e-05	0.00201124	SYT2	synaptotagmin 2, transcript variant X4	-	-	-	-	-	-	-	1	novel-m0005-3p
ncbi_100511700	0.14	0.68	2.28011	0.000297985	0.00745867	CLMN	calmin	-	-	-	-	-	-	-	1	novel-m0005-3p
ncbi_100511769	0.406667	0.96	1.23919	6.30611e-05	0.00230131	CACNA1E	calcium voltage-gated channel subunit alpha1 E, transcript variant X1	Environmental Information Processing;Environmental Information Processing;Human Diseases	Signal transduction;Signal transduction;Endocrine and metabolic diseases	ko04010//MAPK signaling pathway;ko04020//Calcium signaling pathway;ko04930//Type II diabetes mellitus	K04852;K04852;K04852	-	-	-	3	miR-11971-y,novel-m0005-3p,ssc-miR-1306-5p
ncbi_100511770	7.40333	2.79	-1.40791	1.28983e-05	0.000627604	RGS18	regulator of G protein signaling 18	-	-	-	-	-	-	-	2	miR-298-x,ssc-miR-135
ncbi_100511815	0.776667	1.62	1.06063	0.00309922	0.0415071	MTHFSD	methenyltetrahydrofolate synthetase domain containing, transcript variant X4	-	-	-	-	-	-	-	9	miR-11971-y,miR-125-x,miR-1306-x,miR-6715-x,novel-m0002-3p,ssc-miR-125a,ssc-miR-1343,ssc-miR-181d-3p,ssc-miR-7134-5p
ncbi_100511925	5.10667	2.44333	-1.06353	9.06323e-06	0.000462842	OMD	osteomodulin	-	-	-	-	-	-	-	7	miR-298-x,miR-351-x,miR-384-y,miR-735-y,miR-879-x,novel-m0027-3p,ssc-miR-215
ncbi_100511937	2.75	6.10333	1.15017	1.52919e-05	0.000712543	LOC100511937	phosphatidylinositol 3-kinase regulatory subunit gamma, transcript variant X1	Human Diseases;Environmental Information Processing;Human Diseases;Human Diseases;Environmental Information Processing;Human Diseases;Environmental Information Processing;Cellular Processes;Cellular Processes;Human Diseases;Environmental Information Processing;Human Diseases;Human Diseases;Human Diseases;Organismal Systems;Organismal Systems;Human Diseases;Human Diseases;Cellular Processes;Enviro…	Cancers;Signal transduction;Infectious diseases;Infectious diseases;Signal transduction;Infectious diseases;Signal transduction;Cell motility;Cellular community - eukaryotes;Cancers;Signal transduction;Infectious diseases;Cancers;Infectious diseases;Development;Immune system;Cancers;Infectious diseases;Cell growth and death;Signal transduction;Endocrine and metabolic diseases;Signal transduction;…	ko05200//Pathways in cancer;ko04151//PI3K-Akt signaling pathway;ko05165//Human papillomavirus infection;ko05166//HTLV-I infection;ko04014//Ras signaling pathway;ko05163//Human cytomegalovirus infection;ko04015//Rap1 signaling pathway;ko04810//Regulation of actin cytoskeleton;ko04510//Focal adhesion;ko05205//Proteoglycans in cancer;ko04024//cAMP signaling pathway;ko05169//Epstein-Barr virus infect…	K02649;K02649;K02649;K02649;K02649;K02649;K02649;K02649;K02649;K02649;K02649;K02649;K02649;K02649;K02649;K02649;K02649;K02649;K02649;K02649;K02649;K02649;K02649;K02649;K02649;K02649;K02649;K02649;K02649;K02649;K02649;K02649;K02649;K02649;K02649;K02649;K02649;K02649;K02649;K02649;K02649;K02649;K02649;K02649;K02649;K02649;K02649;K02649;K02649;K02649;K02649;K02649;K02649;K02649;K02649;K02649;K02649;…	-	-	-	3	miR-1306-x,novel-m0081-5p,ssc-miR-19a
ncbi_100512378	0.00333333	0.14	5.39232	0.00323188	0.042585	PRND	prion like protein doppel	-	-	-	-	-	-	-	3	miR-506-y,novel-m0100-3p,ssc-miR-122-5p
ncbi_100512467	7.71	19.3	1.3238	1.24972e-05	0.000609886	GPR182	G protein-coupled receptor 182, transcript variant X1	-	-	-	-	-	-	-	3	miR-125-x,novel-m0196-5p,ssc-miR-1343
ncbi_100512495	5.68667	12.2033	1.10162	1.91709e-06	0.000132867	KDM6B	lysine demethylase 6B	-	-	-	-	-	-	-	1	miR-11971-y
ncbi_100512551	8.75333	17.6433	1.01122	8.37718e-06	0.000431817	PIK3C2B	phosphatidylinositol-4-phosphate 3-kinase catalytic subunit type 2 beta, transcript variant X1	Metabolism;Environmental Information Processing;Metabolism	Global and overview maps;Signal transduction;Carbohydrate metabolism	ko01100//Metabolic pathways;ko04070//Phosphatidylinositol signaling system;ko00562//Inositol phosphate metabolism	K00923;K00923;K00923	-	-	-	5	miR-125-x,miR-1306-x,miR-6715-x,novel-m0005-3p,ssc-miR-125a
ncbi_100512656	0.286667	1.36667	2.25322	0.00015257	0.00458487	LOC100512656	retinol dehydrogenase 16, transcript variant X1	-	-	-	-	-	-	-	1	miR-11971-y
ncbi_100512728	0.136667	0.36	1.39734	0.00336022	0.0435061	ANK2	ankyrin 2	Human Diseases	Cancers	ko05205//Proteoglycans in cancer	K10380	-	-	-	2	miR-1306-x,novel-m0236-5p
ncbi_100512775	0.0366667	0.256667	2.80735	0.000774368	0.0153894	ST6GAL2	ST6 beta-galactoside alpha-2,6-sialyltransferase 2, transcript variant X2	Metabolism;Metabolism;Metabolism	Global and overview maps;Glycan biosynthesis and metabolism;Glycan biosynthesis and metabolism	ko01100//Metabolic pathways;ko00510//N-Glycan biosynthesis;ko00514//Other types of O-glycan biosynthesis	K00779;K00779;K00779	-	-	-	4	miR-11971-y,miR-125-x,ssc-miR-1306-5p,ssc-miR-19a
ncbi_100512891	5.06333	11.5333	1.18765	6.05944e-06	0.000336534	SPRY4	sprouty RTK signaling antagonist 4, transcript variant X2	-	-	-	-	-	-	-	2	miR-1306-x,ssc-miR-1343
ncbi_100512953	0.993333	2.48333	1.32193	0.00310014	0.0415071	SDK1	sidekick cell adhesion molecule 1, transcript variant X1	-	-	-	-	-	-	-	4	miR-1247-y,miR-1291-x,miR-1306-x,ssc-miR-6782-3p
ncbi_100512968	2.27333	6.36	1.48422	2.02921e-07	2.10515e-05	AHDC1	AT-hook DNA binding motif containing 1	-	-	-	-	-	-	-	1	miR-1306-x
ncbi_100513016	5.98333	12.4933	1.06214	9.60661e-07	7.47458e-05	MTSS1L	MTSS1L, I-BAR domain containing, transcript variant X1	-	-	-	-	-	-	-	4	miR-1291-x,miR-1306-x,novel-m0005-3p,ssc-miR-145-5p
ncbi_100513064	0.29	0.616667	1.08844	0.000796294	0.0157681	BNC2	basonuclin 2, transcript variant X3	-	-	-	-	-	-	-	8	miR-11971-y,miR-122-x,miR-506-y,novel-m0196-5p,ssc-miR-122-5p,ssc-miR-1306-5p,ssc-miR-145-5p,ssc-miR-19a
ncbi_100513276	3.40667	7.46	1.13081	0.000722591	0.0146788	ARHGAP39	Rho GTPase activating protein 39	-	-	-	-	-	-	-	3	miR-1306-x,ssc-miR-125a,ssc-miR-181d-3p
ncbi_100513285	0.976667	2.26	1.21038	0.00402127	0.0486653	PRR19	proline rich 19, transcript variant X4	-	-	-	-	-	-	-	1	novel-m0002-3p
ncbi_100513373	10.8633	23.9267	1.13915	1.36256e-06	0.000100337	THSD1	thrombospondin type 1 domain containing 1	-	-	-	-	-	-	-	1	novel-m0005-3p
ncbi_100513608	0.863333	2.39333	1.47103	0.00280837	0.0388076	PLEKHB1	pleckstrin homology domain containing B1	-	-	-	-	-	-	-	3	miR-11971-y,ssc-miR-145-5p,ssc-miR-181d-3p
ncbi_100513765	1.21667	2.76	1.18173	0.00150896	0.0251416	ADAMTS6	ADAM metallopeptidase with thrombospondin type 1 motif 6	-	-	-	-	-	-	-	1	novel-m0236-5p
ncbi_100513866	1.53333	0.5	-1.61667	3.53667e-05	0.00142286	SLC44A5	solute carrier family 44 member 5, transcript variant X1	Human Diseases	Cancers	ko05231//Choline metabolism in cancer	K15377	-	-	-	7	miR-124-y,miR-380-y,miR-384-x,miR-384-y,novel-m0027-3p,ssc-miR-124a,ssc-miR-135
ncbi_100513936	12.53	26.88	1.10115	5.16902e-07	4.68478e-05	SLC25A29	solute carrier family 25 member 29, transcript variant X2	Organismal Systems	Environmental adaptation	ko04714//Thermogenesis	K15109	-	-	-	3	miR-125-x,ssc-miR-125a,ssc-miR-1343
ncbi_100513967	6.54667	15.3867	1.23285	7.18129e-08	8.77447e-06	SHROOM4	shroom family member 4, transcript variant X1	-	-	-	-	-	-	-	3	miR-1291-x,miR-1306-x,ssc-miR-19a
ncbi_100513992	0.333333	1.22333	1.87578	0.000225253	0.00609106	GALNT16	polypeptide N-acetylgalactosaminyltransferase 16	Metabolism;Metabolism	Global and overview maps;Glycan biosynthesis and metabolism	ko01100//Metabolic pathways;ko00512//Mucin type O-glycan biosynthesis	K00710;K00710	-	-	-	4	miR-1247-x,miR-125-x,miR-1306-x,ssc-miR-125a
ncbi_100514069	1.30667	4.47667	1.77653	1.21125e-08	1.95879e-06	FAM171A2	family with sequence similarity 171 member A2, transcript variant X1	-	-	-	-	-	-	-	3	miR-6715-x,ssc-miR-1306-5p,ssc-miR-1343
ncbi_100514209	1.54	0.376667	-2.03157	0.000180881	0.00511771	LCN15	lipocalin 15, transcript variant X1	-	-	-	-	-	-	-	3	miR-298-x,miR-4492-y,miR-735-y
ncbi_100514215	3.96333	8.92	1.17033	1.97211e-05	0.000876819	ADGRL1	adhesion G protein-coupled receptor L1, transcript variant X1	-	-	-	-	-	-	-	2	miR-1306-x,ssc-miR-6782-3p
ncbi_100514218	0.976667	3.16	1.69399	1.37941e-05	0.000659517	GJC2	gap junction protein gamma 2, transcript variant X1	-	-	-	-	-	-	-	5	miR-122-x,miR-125-x,ssc-miR-122-5p,ssc-miR-125a,ssc-miR-1306-5p
ncbi_100514249	0.0533333	0.513333	3.26679	1.67741e-05	0.000768154	SLC4A1	solute carrier family 4 member 1 (Diego blood group), transcript variant X1	Organismal Systems	Excretory system	ko04966//Collecting duct acid secretion	K06573	-	-	-	2	miR-6715-x,ssc-miR-1306-5p
ncbi_100514340	0.796667	4.42333	2.47309	1.56997e-15	9.59133e-13	LOC100514340	uncharacterized LOC100514340	-	-	-	-	-	-	-	1	ssc-miR-145-5p
ncbi_100514486	10.6833	3.83333	-1.47869	5.55195e-07	4.96024e-05	STAC2	SH3 and cysteine rich domain 2, transcript variant X1	-	-	-	-	-	-	-	4	miR-124-y,miR-4492-y,miR-735-y,ssc-miR-124a
ncbi_100514594	0.443333	1.27333	1.52215	0.000256413	0.00667119	SCN2B	sodium voltage-gated channel beta subunit 2, transcript variant X1	-	-	-	-	-	-	-	2	miR-1306-x,ssc-miR-145-5p
ncbi_100514653	20.2933	7.81	-1.37761	2.67429e-08	3.80279e-06	SIGLEC5	sialic acid binding Ig like lectin 5	-	-	-	-	-	-	-	5	miR-384-y,miR-4492-y,miR-541-x,miR-665-y,miR-879-x
ncbi_100514755	0.146667	0.72	2.29546	0.00333497	0.0434178	CLEC17A	C-type lectin domain containing 17A, transcript variant X1	-	-	-	-	-	-	-	2	miR-11971-y,miR-125-x
ncbi_100514784	0.113333	0.706667	2.64046	8.53612e-06	0.00043864	TENM4	teneurin transmembrane protein 4	-	-	-	-	-	-	-	1	novel-m0005-3p
ncbi_100514786	2.25333	0.996667	-1.17688	0.000112627	0.00363558	LOC100514786	ATP-binding cassette sub-family A member 13, transcript variant X1	Environmental Information Processing	Membrane transport	ko02010//ABC transporters	K05647	-	-	-	7	miR-298-x,miR-431-y,miR-770-x,ssc-miR-370,ssc-miR-9,ssc-miR-9-1,ssc-miR-9-2
ncbi_100514918	0.603333	2.02667	1.74808	1.81226e-06	0.000127205	TSPOAP1	TSPO associated protein 1, transcript variant X5	-	-	-	-	-	-	-	2	ssc-miR-1343,ssc-miR-19a
ncbi_100514930	1.23667	4.05667	1.71384	0.00210735	0.031716	UNC93A	unc-93 homolog A (C. elegans), transcript variant X1	-	-	-	-	-	-	-	3	miR-122-x,ssc-miR-122-5p,ssc-miR-7134-5p
ncbi_100514952	0.876667	2.03	1.21138	0.00115985	0.0208527	GALNT17	polypeptide N-acetylgalactosaminyltransferase 17	Metabolism;Metabolism	Global and overview maps;Glycan biosynthesis and metabolism	ko01100//Metabolic pathways;ko00512//Mucin type O-glycan biosynthesis	K00710;K00710	-	-	-	3	miR-11971-y,miR-6715-x,ssc-miR-7134-5p
ncbi_100514970	0.643333	1.30333	1.01857	0.0030471	0.0410636	FRAS1	Fraser extracellular matrix complex subunit 1, transcript variant X1	-	-	-	-	-	-	-	2	miR-1306-x,ssc-miR-19a
ncbi_100515110	5.32	12.6133	1.24545	6.71505e-06	0.00036556	SMO	smoothened, frizzled class receptor	Human Diseases;Human Diseases;Organismal Systems;Human Diseases;Environmental Information Processing	Cancers;Cancers;Development;Cancers;Signal transduction	ko05200//Pathways in cancer;ko05205//Proteoglycans in cancer;ko04360//Axon guidance;ko05217//Basal cell carcinoma;ko04340//Hedgehog signaling pathway	K06226;K06226;K06226;K06226;K06226	-	-	-	1	ssc-miR-1343
ncbi_100515187	5.23333	2.53667	-1.0448	0.000842796	0.0164715	INSC	inscuteable homolog (Drosophila), transcript variant X1	-	-	-	-	-	-	-	2	miR-433-y,miR-9-z
ncbi_100515310	0.256667	0.986667	1.94267	0.000503335	0.0109388	WDR97	WD repeat domain 97	-	-	-	-	-	-	-	1	miR-11971-y
ncbi_100515438	6.42667	14.3667	1.16058	6.21092e-07	5.43654e-05	TMEM200B	transmembrane protein 200B, transcript variant X1	-	-	-	-	-	-	-	2	novel-m0100-3p,novel-m0196-5p
ncbi_100515440	4.48333	11.7967	1.39574	2.93826e-07	2.93737e-05	FAM198B	family with sequence similarity 198 member B, transcript variant X1	-	-	-	-	-	-	-	1	novel-m0005-3p
ncbi_100515505	0.4	1.14667	1.51937	0.00158945	0.0260875	MPP2	membrane palmitoylated protein 2, transcript variant X1	-	-	-	-	-	-	-	4	miR-11971-y,miR-1291-x,miR-1306-x,novel-m0005-3p
ncbi_100515635	1.42667	3.26	1.19222	8.77532e-05	0.00298451	CREB5	cAMP responsive element binding protein 5, transcript variant X1	Environmental Information Processing;Human Diseases;Organismal Systems;Human Diseases;Environmental Information Processing;Human Diseases;Human Diseases;Environmental Information Processing;Human Diseases;Human Diseases;Human Diseases;Organismal Systems;Organismal Systems;Organismal Systems;Organismal Systems;Environmental Information Processing;Organismal Systems;Human Diseases;Environmental Inf…	Signal transduction;Infectious diseases;Environmental adaptation;Infectious diseases;Signal transduction;Neurodegenerative diseases;Cancers;Signal transduction;Endocrine and metabolic diseases;Substance dependence;Infectious diseases;Circulatory system;Endocrine system;Endocrine system;Nervous system;Signal transduction;Nervous system;Endocrine and metabolic diseases;Signal transduction;Endocrine…	ko04151//PI3K-Akt signaling pathway;ko05165//Human papillomavirus infection;ko04714//Thermogenesis;ko05163//Human cytomegalovirus infection;ko04024//cAMP signaling pathway;ko05016//Huntington disease;ko05203//Viral carcinogenesis;ko04022//cGMP - PKG signaling pathway;ko04934//Cushing syndrome;ko05034//Alcoholism;ko05161//Hepatitis B;ko04261//Adrenergic signaling in cardiomyocytes;ko04926//Relaxin…	K09047;K09047;K09047;K09047;K09047;K09047;K09047;K09047;K09047;K09047;K09047;K09047;K09047;K09047;K09047;K09047;K09047;K09047;K09047;K09047;K09047;K09047;K09047;K09047;K09047;K09047;K09047;K09047;K09047;K09047	-	-	-	7	miR-11971-y,miR-125-x,miR-1306-x,ssc-miR-125a,ssc-miR-1306-5p,ssc-miR-145-5p,ssc-miR-181d-3p
ncbi_100515653	71.0933	32.7233	-1.11939	1.02522e-05	0.000514012	PILRA	paired immunoglobin like type 2 receptor alpha, transcript variant X1	-	-	-	-	-	-	-	2	miR-11972-x,ssc-miR-370
ncbi_100516065	0.106667	1.20667	3.49985	0.00202601	0.0308293	EDIL3	EGF like repeats and discoidin domains 3, transcript variant X1	-	-	-	-	-	-	-	3	novel-m0005-3p,ssc-miR-145-5p,ssc-miR-19a
ncbi_100516102	1.48	3.32333	1.16703	9.20815e-05	0.00311017	KIF26B	kinesin family member 26B, transcript variant X1	-	-	-	-	-	-	-	2	ssc-miR-1343,ssc-miR-181d-3p
ncbi_100516272	24.5433	8.56333	-1.51909	3.44257e-08	4.81231e-06	SIGLEC14	sialic acid binding Ig like lectin 14	-	-	-	-	-	-	-	1	ssc-miR-7136-3p
ncbi_100516303	0.586667	2.32333	1.98558	3.80348e-05	0.00151177	SLC52A3	solute carrier family 52 member 3, transcript variant X1	Organismal Systems	Digestive system	ko04977//Vitamin digestion and absorption	K14620	-	-	-	5	novel-m0005-3p,ssc-miR-122-5p,ssc-miR-1306-5p,ssc-miR-1343,ssc-miR-19a
ncbi_100516638	9.97	4.77	-1.0636	0.00118161	0.0211395	ZCCHC6	zinc finger CCHC-type containing 6, transcript variant X1	-	-	-	-	-	-	-	12	miR-154-y,miR-276-y,miR-351-x,miR-3958-y,miR-433-y,miR-541-x,miR-872-x,miR-879-x,ssc-miR-135,ssc-miR-136-5p,ssc-miR-215,ssc-miR-370
ncbi_100516714	6.57333	2.95333	-1.15428	4.21521e-05	0.00165668	TMEM35A	transmembrane protein 35A	-	-	-	-	-	-	-	1	miR-410-y
ncbi_100516832	0.03	0.41	3.77259	0.0040445	0.0488045	B3GALT5	beta-1,3-galactosyltransferase 5	Metabolism;Metabolism;Metabolism	Global and overview maps;Glycan biosynthesis and metabolism;Glycan biosynthesis and metabolism	ko01100//Metabolic pathways;ko00601//Glycosphingolipid biosynthesis - lacto and neolacto series;ko00603//Glycosphingolipid biosynthesis - globo and isoglobo series	K03877;K03877;K03877	-	-	-	10	miR-11971-y,miR-122-x,miR-1291-x,miR-1306-x,novel-m0002-3p,novel-m0005-3p,ssc-miR-122-5p,ssc-miR-1306-5p,ssc-miR-1343,ssc-miR-145-5p
ncbi_100516839	1.16667	2.56333	1.13563	0.000224517	0.00609106	WNT2	Wnt family member 2	Human Diseases;Human Diseases;Human Diseases;Human Diseases;Human Diseases;Human Diseases;Environmental Information Processing;Environmental Information Processing;Human Diseases;Human Diseases;Environmental Information Processing;Cellular Processes;Organismal Systems;Human Diseases	Cancers;Infectious diseases;Infectious diseases;Cancers;Cancers;Endocrine and metabolic diseases;Signal transduction;Signal transduction;Cancers;Cancers;Signal transduction;Cellular community - eukaryotes;Endocrine system;Cancers	ko05200//Pathways in cancer;ko05165//Human papillomavirus infection;ko05166//HTLV-I infection;ko05205//Proteoglycans in cancer;ko05225//Hepatocellular carcinoma;ko04934//Cushing syndrome;ko04390//Hippo signaling pathway;ko04150//mTOR signaling pathway;ko05226//Gastric cancer;ko05224//Breast cancer;ko04310//Wnt signaling pathway;ko04550//Signaling pathways regulating pluripotency of stem cells;ko0…	K00182;K00182;K00182;K00182;K00182;K00182;K00182;K00182;K00182;K00182;K00182;K00182;K00182;K00182	-	-	-	5	miR-11971-y,miR-122-x,miR-125-x,ssc-miR-122-5p,ssc-miR-1306-5p
ncbi_100516908	4.88	10.2633	1.07255	2.6909e-07	2.70649e-05	NCKAP5L	NCK associated protein 5 like, transcript variant X2	-	-	-	-	-	-	-	2	miR-125-x,ssc-miR-125a
ncbi_100516957	15.9733	6.19333	-1.36688	4.09475e-06	0.000242089	LOC100516957	adhesion G protein-coupled receptor E2-like, transcript variant X31	-	-	-	-	-	-	-	4	miR-134-x,miR-369-x,miR-410-y,miR-433-y
ncbi_100516968	4.79	10.7033	1.15996	8.23083e-06	0.000426942	PKDCC	protein kinase domain containing, cytoplasmic, transcript variant X1	-	-	-	-	-	-	-	1	miR-11971-y
ncbi_100516976	0.273333	0.596667	1.12626	0.00256609	0.0361647	GNAO1	G protein subunit alpha o1, transcript variant X1	Human Diseases;Environmental Information Processing;Human Diseases;Organismal Systems;Organismal Systems;Organismal Systems;Organismal Systems;Organismal Systems;Human Diseases;Organismal Systems;Organismal Systems;Organismal Systems;Human Diseases;Organismal Systems;Organismal Systems;Human Diseases;Organismal Systems;Organismal Systems	Infectious diseases;Signal transduction;Substance dependence;Endocrine system;Nervous system;Endocrine system;Endocrine system;Nervous system;Infectious diseases;Nervous system;Nervous system;Nervous system;Infectious diseases;Endocrine system;Environmental adaptation;Substance dependence;Nervous system;Nervous system	ko05163//Human cytomegalovirus infection;ko04015//Rap1 signaling pathway;ko05034//Alcoholism;ko04921//Oxytocin signaling pathway;ko04723//Retrograde endocannabinoid signaling;ko04926//Relaxin signaling pathway;ko04915//Estrogen signaling pathway;ko04728//Dopaminergic synapse;ko05142//Chagas disease (American trypanosomiasis);ko04725//Cholinergic synapse;ko04726//Serotonergic synapse;ko04724//Glut…	K04534;K04534;K04534;K04534;K04534;K04534;K04534;K04534;K04534;K04534;K04534;K04534;K04534;K04534;K04534;K04534;K04534;K04534	-	-	-	11	miR-11971-y,miR-125-x,miR-1291-x,miR-1306-x,miR-6715-x,novel-m0196-5p,ssc-miR-125a,ssc-miR-1306-5p,ssc-miR-145-5p,ssc-miR-181d-3p,ssc-miR-19a
ncbi_100517015	2.95	6.63	1.16829	0.000278923	0.00708911	PKIB	cAMP-dependent protein kinase inhibitor beta, transcript variant X7	-	-	-	-	-	-	-	1	ssc-miR-885-5p
ncbi_100517042	0.15	0.0133333	-3.49185	0.000221875	0.00603932	GABRG1	gamma-aminobutyric acid type A receptor gamma1 subunit	Environmental Information Processing;Organismal Systems;Human Diseases;Organismal Systems;Human Diseases	Signaling molecules and interaction;Nervous system;Substance dependence;Nervous system;Substance dependence	ko04080//Neuroactive ligand-receptor interaction;ko04723//Retrograde endocannabinoid signaling;ko05032//Morphine addiction;ko04727//GABAergic synapse;ko05033//Nicotine addiction	K05186;K05186;K05186;K05186;K05186	-	-	-	11	miR-127-x,miR-376-y,miR-410-y,miR-6540-x,novel-m0027-3p,ssc-miR-136-5p,ssc-miR-194b-5p,ssc-miR-215,ssc-miR-323,ssc-miR-338,ssc-miR-7136-3p
ncbi_100517143	6.03667	14.9933	1.3125	3.26341e-10	8.15604e-08	DTX4	deltex E3 ubiquitin ligase 4, transcript variant X1	Environmental Information Processing	Signal transduction	ko04330//Notch signaling pathway	K06058	-	-	-	3	miR-11971-y,miR-125-x,ssc-miR-1343
ncbi_100517169	0.453333	0.04	-3.5025	0.00395289	0.0483367	PKHD1	PKHD1, fibrocystin/polyductin, transcript variant X1	-	-	-	-	-	-	-	8	miR-322-y,miR-380-y,miR-384-y,miR-433-y,miR-6238-y,ssc-miR-135,ssc-miR-215,ssc-miR-338
ncbi_100517246	0.16	0.656667	2.03709	2.60218e-05	0.00110425	KIF1A	kinesin family member 1A	-	-	-	-	-	-	-	3	miR-11971-y,novel-m0002-3p,ssc-miR-1343
ncbi_100517620	6.77333	14.65	1.11296	0.00131719	0.0228465	TMEM213	transmembrane protein 213	-	-	-	-	-	-	-	2	miR-1306-x,novel-m0005-3p
ncbi_100517738	0.173333	0.666667	1.94342	2.01106e-05	0.000891733	KCP	kielin/chordin-like protein, transcript variant X1	-	-	-	-	-	-	-	1	novel-m0002-3p
ncbi_100517908	0.323333	0.766667	1.24558	0.000471046	0.0104999	ZBTB37	zinc finger and BTB domain containing 37, transcript variant X1	-	-	-	-	-	-	-	8	miR-1247-y,miR-1291-x,miR-92-y,novel-m0005-3p,novel-m0196-5p,novel-m0236-5p,ssc-miR-1306-5p,ssc-miR-6782-3p
ncbi_100517927	49.7833	20.98	-1.24665	4.25375e-06	0.000248814	STXBP1	syntaxin binding protein 1, transcript variant X2	Organismal Systems	Nervous system	ko04721//Synaptic vesicle cycle	K15292	-	-	-	5	miR-298-x,miR-4492-y,miR-4508-x,miR-665-y,ssc-miR-758
ncbi_100517994	12.9233	25.8533	1.00037	2.92466e-06	0.000184131	RGS3	regulator of G protein signaling 3	Organismal Systems	Development	ko04360//Axon guidance	K07524	-	-	-	3	miR-235-y,miR-92-y,ssc-miR-92b-3p
ncbi_100518049	17.0533	8.25667	-1.04642	1.11452e-07	1.26787e-05	FAM155B	family with sequence similarity 155 member B, transcript variant X2	-	-	-	-	-	-	-	9	miR-276-y,miR-335-x,miR-487-y,miR-6238-y,ssc-miR-335,ssc-miR-338,ssc-miR-9,ssc-miR-9-1,ssc-miR-9-2
ncbi_100518051	2.16	4.67667	1.11445	0.000157947	0.00468303	TMEM8B	transmembrane protein 8B, transcript variant X1	-	-	-	-	-	-	-	5	miR-125-x,miR-1306-x,novel-m0081-5p,ssc-miR-125a,ssc-miR-7134-5p
ncbi_100518128	0.59	1.68333	1.51253	3.73293e-05	0.00148731	SMPD3	sphingomyelin phosphodiesterase 3, transcript variant X3	Metabolism;Metabolism	Global and overview maps;Lipid metabolism	ko01100//Metabolic pathways;ko00600//Sphingolipid metabolism	K12352;K12352	-	-	-	3	miR-506-y,novel-m0002-3p,ssc-miR-181d-3p
ncbi_100518139	0.27	0.696667	1.36751	0.00017766	0.00506131	XRRA1	X-ray radiation resistance associated 1, transcript variant X1	-	-	-	-	-	-	-	5	miR-125-x,miR-1291-x,miR-1306-x,novel-m0002-3p,ssc-miR-145-5p
ncbi_100518179	6.35667	13.4933	1.0859	2.74422e-06	0.000175449	FLT4	fms related tyrosine kinase 4	Human Diseases;Environmental Information Processing;Environmental Information Processing;Environmental Information Processing;Environmental Information Processing;Cellular Processes;Human Diseases	Cancers;Signal transduction;Signal transduction;Signal transduction;Signal transduction;Cellular community - eukaryotes;Cancers	ko05200//Pathways in cancer;ko04151//PI3K-Akt signaling pathway;ko04010//MAPK signaling pathway;ko04014//Ras signaling pathway;ko04015//Rap1 signaling pathway;ko04510//Focal adhesion;ko05224//Breast cancer	K05097;K05097;K05097;K05097;K05097;K05097;K05097	-	-	-	5	miR-125-x,miR-1291-x,novel-m0100-3p,ssc-miR-125a,ssc-miR-181d-3p
ncbi_100518270	1.23	4.82333	1.97137	0.00398669	0.0484959	C9H1orf186	chromosome 9 C1orf186 homolog, transcript variant X1	-	-	-	-	-	-	-	1	novel-m0236-5p
ncbi_100518417	1.75667	0.736667	-1.25376	0.000149567	0.00453512	LOC100518417	adhesion G protein-coupled receptor E2-like, transcript variant X1	-	-	-	-	-	-	-	4	miR-1298-x,miR-434-y,ssc-miR-194b-5p,ssc-miR-7136-3p
ncbi_100518441	0.04	0.21	2.39232	0.000500056	0.0108818	DNHD1	dynein heavy chain domain 1	-	-	-	-	-	-	-	2	novel-m0002-3p,ssc-miR-1343
ncbi_100518646	0.926667	2.16333	1.22313	0.00366221	0.046025	LGR4	leucine rich repeat containing G protein-coupled receptor 4, transcript variant X2	-	-	-	-	-	-	-	1	miR-1291-x
ncbi_100518990	0.703333	0.263333	-1.41732	0.00215667	0.0320789	CADPS	calcium dependent secretion activator, transcript variant X1	-	-	-	-	-	-	-	2	miR-384-x,ssc-miR-323
ncbi_100519117	0.193333	0.936667	2.27645	0.00246679	0.0352597	EMILIN3	elastin microfibril interfacer 3	-	-	-	-	-	-	-	1	miR-1306-x
ncbi_100519194	2.50333	5.19333	1.05281	4.20303e-06	0.000247603	ZFHX3	zinc finger homeobox 3	Cellular Processes	Cellular community - eukaryotes	ko04550//Signaling pathways regulating pluripotency of stem cells	K09378	-	-	-	1	miR-1306-x
ncbi_100519209	6.75333	13.8033	1.03135	0.000180624	0.00511771	NTRK2	neurotrophic receptor tyrosine kinase 2, transcript variant X1	Environmental Information Processing;Environmental Information Processing;Environmental Information Processing;Human Diseases;Organismal Systems	Signal transduction;Signal transduction;Signal transduction;Substance dependence;Nervous system	ko04151//PI3K-Akt signaling pathway;ko04010//MAPK signaling pathway;ko04014//Ras signaling pathway;ko05034//Alcoholism;ko04722//Neurotrophin signaling pathway	K04360;K04360;K04360;K04360;K04360	-	-	-	6	miR-11971-y,miR-1247-y,miR-1291-x,novel-m0005-3p,novel-m0081-5p,novel-m0236-5p
ncbi_100519402	1.06	2.76333	1.38235	6.60142e-05	0.00239321	ATP6V0A4	ATPase H+ transporting V0 subunit a4	Metabolism;Human Diseases;Human Diseases;Cellular Processes;Metabolism;Cellular Processes;Human Diseases;Organismal Systems;Organismal Systems	Global and overview maps;Infectious diseases;Infectious diseases;Transport and catabolism;Energy metabolism;Transport and catabolism;Immune diseases;Nervous system;Excretory system	ko01100//Metabolic pathways;ko05165//Human papillomavirus infection;ko05152//Tuberculosis;ko04145//Phagosome;ko00190//Oxidative phosphorylation;ko04142//Lysosome;ko05323//Rheumatoid arthritis;ko04721//Synaptic vesicle cycle;ko04966//Collecting duct acid secretion	K02154;K02154;K02154;K02154;K02154;K02154;K02154;K02154;K02154	-	-	-	2	miR-1306-x,ssc-miR-145-5p
ncbi_100519442	0.19	0.823333	2.11548	0.0030244	0.0408244	KCNJ16	potassium voltage-gated channel subfamily J member 16, transcript variant X2	Organismal Systems	Digestive system	ko04971//Gastric acid secretion	K05009	-	-	-	1	miR-1306-x
ncbi_100519549	0.16	0.583333	1.86625	9.84385e-05	0.00328693	EPHB2	EPH receptor B2, transcript variant X3	Organismal Systems	Development	ko04360//Axon guidance	K05111	-	-	-	9	miR-122-x,miR-1291-x,miR-1306-x,miR-506-y,novel-m0005-3p,novel-m0236-5p,ssc-miR-1306-5p,ssc-miR-1343,ssc-miR-7134-5p
ncbi_100519719	23.86	7.62	-1.64673	1.75188e-14	9.03037e-12	FAM167B	family with sequence similarity 167 member B, transcript variant X1	-	-	-	-	-	-	-	2	miR-298-x,miR-4508-x
ncbi_100519809	0.843333	2.30667	1.45163	5.2637e-06	0.000299395	HOXA3	homeobox A3, transcript variant X10	-	-	-	-	-	-	-	2	miR-11971-y,miR-1306-x
ncbi_100519926	3.43667	14.8867	2.11494	5.72505e-08	7.43581e-06	GDF10	growth differentiation factor 10	Environmental Information Processing	Signaling molecules and interaction	ko04060//Cytokine-cytokine receptor interaction	K22674	-	-	-	3	miR-125-x,ssc-miR-125a,ssc-miR-6782-3p
ncbi_100519950	26.6167	12.9533	-1.03901	3.39859e-10	8.36712e-08	TBC1D8	TBC1 domain family member 8, transcript variant X1	-	-	-	-	-	-	-	3	ssc-miR-338,ssc-miR-9-1,ssc-miR-9-2
ncbi_100519976	12.7667	5.22667	-1.28842	7.5891e-05	0.00267767	AGTR1	angiotensin II receptor type 1	Human Diseases;Environmental Information Processing;Environmental Information Processing;Environmental Information Processing;Human Diseases;Environmental Information Processing;Organismal Systems;Environmental Information Processing;Organismal Systems;Human Diseases;Organismal Systems;Organismal Systems;Organismal Systems;Organismal Systems	Cancers;Signaling molecules and interaction;Signal transduction;Signal transduction;Endocrine and metabolic diseases;Signal transduction;Circulatory system;Signal transduction;Circulatory system;Endocrine and metabolic diseases;Endocrine system;Endocrine system;Endocrine system;Endocrine system	ko05200//Pathways in cancer;ko04080//Neuroactive ligand-receptor interaction;ko04020//Calcium signaling pathway;ko04022//cGMP - PKG signaling pathway;ko04934//Cushing syndrome;ko04072//Phospholipase D signaling pathway;ko04261//Adrenergic signaling in cardiomyocytes;ko04371//Apelin signaling pathway;ko04270//Vascular smooth muscle contraction;ko04933//AGE-RAGE signaling pathway in diabetic compli…	K04166;K04166;K04166;K04166;K04166;K04166;K04166;K04166;K04166;K04166;K04166;K04166;K04166;K04166	-	-	-	1	miR-6540-x
ncbi_100520156	1.87667	3.86333	1.04167	0.000431592	0.00982018	SOX12	SRY-box 12	-	-	-	-	-	-	-	2	miR-1247-y,miR-1306-x
ncbi_100520167	0.256667	0.793333	1.62803	0.00134879	0.0231511	PAX5	paired box 5, transcript variant X1	Human Diseases	Cancers	ko05202//Transcriptional misregulation in cancers	K09383	-	-	-	10	miR-122-x,miR-125-x,miR-1291-x,miR-506-y,miR-6715-x,novel-m0002-3p,ssc-miR-122-5p,ssc-miR-1343,ssc-miR-145-5p,ssc-miR-6782-3p
ncbi_100520197	0.53	0.196667	-1.43024	0.0012932	0.0225611	VAT1L	vesicle amine transport 1 like	-	-	-	-	-	-	-	4	miR-276-y,miR-384-x,miR-543-y,miR-735-y
ncbi_100520271	0.266667	0.873333	1.71149	0.000429013	0.00978779	GRM2	glutamate metabotropic receptor 2, transcript variant X1	Environmental Information Processing;Environmental Information Processing;Organismal Systems;Human Diseases	Signaling molecules and interaction;Signal transduction;Nervous system;Substance dependence	ko04080//Neuroactive ligand-receptor interaction;ko04072//Phospholipase D signaling pathway;ko04724//Glutamatergic synapse;ko05030//Cocaine addiction	K04605;K04605;K04605;K04605	-	-	-	2	miR-1291-x,ssc-miR-6782-3p
ncbi_100520485	0.183333	0.82	2.16115	0.00305056	0.0410767	OTX1	orthodenticle homeobox 1	Cellular Processes	Cellular community - eukaryotes	ko04550//Signaling pathways regulating pluripotency of stem cells	K09326	-	-	-	2	miR-125-x,novel-m0236-5p
ncbi_100520642	3.35667	7.39667	1.13985	0.00186298	0.0292665	CHODL	chondrolectin, transcript variant X1	-	-	-	-	-	-	-	5	miR-125-x,miR-1291-x,miR-506-y,novel-m0196-5p,ssc-miR-125a
ncbi_100520647	0.0533333	0.336667	2.65821	0.00163867	0.0265606	ANKRD55	ankyrin repeat domain 55, transcript variant X1	-	-	-	-	-	-	-	1	miR-506-y
ncbi_100520675	0.23	0.93	2.0156	0.00229912	0.0335314	TTLL8	tubulin tyrosine ligase like 8, transcript variant X1	-	-	-	-	-	-	-	4	miR-11971-y,miR-125-x,miR-1306-x,ssc-miR-125a
ncbi_100520842	0.22	0.896667	2.02707	0.00158364	0.0260181	IL17REL	interleukin 17 receptor E like, transcript variant X1	-	-	-	-	-	-	-	5	miR-11971-y,miR-1291-x,miR-1306-x,ssc-miR-1343,ssc-miR-181d-3p
ncbi_100520965	0.27	0.87	1.68806	0.000224787	0.00609106	ADGRB2	adhesion G protein-coupled receptor B2, transcript variant X1	-	-	-	-	-	-	-	3	miR-122-x,ssc-miR-122-5p,ssc-miR-1343
ncbi_100521003	6.84667	2.13667	-1.68004	0.000168848	0.00488689	GPER1	G protein-coupled estrogen receptor 1	Organismal Systems;Human Diseases	Endocrine system;Drug resistance	ko04915//Estrogen signaling pathway;ko01522//Endocrine resistance	K04246;K04246	-	-	-	1	miR-127-x
ncbi_100521067	1.35667	3.27667	1.27216	7.48847e-07	6.08485e-05	NAV2	neuron navigator 2, transcript variant X1	-	-	-	-	-	-	-	3	miR-1247-y,miR-6715-x,novel-m0100-3p
ncbi_100521434	5.68667	11.4967	1.01556	0.000130319	0.00408334	ADAMTS2	ADAM metallopeptidase with thrombospondin type 1 motif 2, transcript variant X2	-	-	-	-	-	-	-	8	miR-125-x,miR-1306-x,novel-m0002-3p,novel-m0005-3p,ssc-miR-122-5p,ssc-miR-125a,ssc-miR-145-5p,ssc-miR-19a
ncbi_100521600	0.05	0.86	4.10434	1.0604e-06	8.17353e-05	LOC100521600	uncharacterized LOC100521600, transcript variant X2	-	-	-	-	-	-	-	1	ssc-miR-1343
ncbi_100521613	0.683333	0.193333	-1.8215	0.00281055	0.0388076	NPTX2	neuronal pentraxin 2	-	-	-	-	-	-	-	1	miR-4508-x
ncbi_100521657	2.05333	0.866667	-1.24442	1.25301e-06	9.35221e-05	LVRN	laeverin, transcript variant X1	-	-	-	-	-	-	-	4	miR-134-x,miR-300-y,miR-322-y,miR-496-y
ncbi_100521659	1.66667	6.57	1.97893	8.01443e-14	3.67217e-11	LOC100521659	cytochrome P450 26B1	Metabolism;Metabolism	Global and overview maps;Metabolism of cofactors and vitamins	ko01100//Metabolic pathways;ko00830//Retinol metabolism	K12664;K12664	-	-	-	3	miR-125-x,novel-m0005-3p,ssc-miR-125a
ncbi_100521731	12.1567	25.66	1.07777	0.000859564	0.0167397	TAL1	TAL bHLH transcription factor 1, erythroid differentiation factor, transcript variant X2	-	-	-	-	-	-	-	1	novel-m0005-3p
ncbi_100521862	0.273333	1.13667	2.05608	0.00261851	0.036697	TNS4	tensin 4	-	-	-	-	-	-	-	1	novel-m0100-3p
ncbi_100521871	1.21333	2.80333	1.20817	0.000276215	0.00705288	LYPD6	LY6/PLAUR domain containing 6, transcript variant X5	-	-	-	-	-	-	-	6	miR-125-x,miR-1306-x,miR-506-y,novel-m0005-3p,ssc-miR-125a,ssc-miR-1306-5p
ncbi_100521889	441.21	192.913	-1.19351	1.75283e-06	0.000124448	ADGRE1	adhesion G protein-coupled receptor E1, transcript variant X1	-	-	-	-	-	-	-	2	miR-431-y,miR-665-y
ncbi_100521892	0.323333	0.833333	1.36587	0.00307836	0.0413162	PTX4	pentraxin 4	-	-	-	-	-	-	-	3	miR-125-x,ssc-miR-125a,ssc-miR-19a
ncbi_100522045	17.2633	1.52333	-3.50241	1.73798e-42	1.4334e-38	HAVCR2	hepatitis A virus cellular receptor 2, transcript variant X1	-	-	-	-	-	-	-	5	miR-127-x,miR-384-y,miR-6238-y,miR-735-y,ssc-miR-215
ncbi_100522112	0.413333	1.63333	1.98244	9.66372e-06	0.000488966	GCNT3	glucosaminyl (N-acetyl) transferase 3, mucin type, transcript variant X2	Metabolism;Metabolism	Global and overview maps;Glycan biosynthesis and metabolism	ko01100//Metabolic pathways;ko00512//Mucin type O-glycan biosynthesis	K09662;K09662	-	-	-	3	miR-1306-x,ssc-miR-145-5p,ssc-miR-885-5p
ncbi_100522160	0.55	1.35	1.29546	1.41204e-05	0.000671229	HOXB3	homeobox B3	-	-	-	-	-	-	-	1	novel-m0005-3p
ncbi_100522166	2.46667	5.08667	1.04416	1.58982e-05	0.00073663	TMEM37	transmembrane protein 37	-	-	-	-	-	-	-	8	miR-11971-y,miR-1247-x,miR-125-x,miR-506-y,novel-m0002-3p,novel-m0100-3p,ssc-miR-125a,ssc-miR-1306-5p
ncbi_100522260	0.266667	0.976667	1.87283	4.42641e-09	8.11263e-07	PPP1R3G	protein phosphatase 1 regulatory subunit 3G	-	-	-	-	-	-	-	6	miR-1306-x,novel-m0005-3p,novel-m0196-5p,ssc-miR-1306-5p,ssc-miR-1343,ssc-miR-6782-3p
ncbi_100522335	5.95667	2.66667	-1.15947	1.40737e-05	0.000670939	QRFPR	pyroglutamylated RFamide peptide receptor	-	-	-	-	-	-	-	1	ssc-miR-323
ncbi_100522495	2.87	0.783333	-1.87335	1.82171e-08	2.70712e-06	SLC25A34	solute carrier family 25 member 34	-	-	-	-	-	-	-	7	miR-134-x,miR-2779-y,miR-2779-z,miR-4492-y,miR-541-x,miR-667-y,miR-7550-x
ncbi_100522548	0.72	1.6	1.152	0.000979235	0.0183135	FIGNL2	fidgetin like 2, transcript variant X1	-	-	-	-	-	-	-	4	miR-11971-y,miR-1247-x,miR-1306-x,ssc-miR-19a
ncbi_100522551	2.72667	7.10333	1.38136	0.000167641	0.00488559	LOC100522551	carbohydrate sulfotransferase 6, transcript variant X1	Metabolism	Glycan biosynthesis and metabolism	ko00533//Glycosaminoglycan biosynthesis - keratan sulfate	K09671	-	-	-	1	novel-m0236-5p
ncbi_100522651	3.76333	7.77	1.0459	0.000235658	0.00632061	NEURL1B	neuralized E3 ubiquitin protein ligase 1B, transcript variant X2	-	-	-	-	-	-	-	5	miR-11971-y,miR-1291-x,miR-1306-x,ssc-miR-1343,ssc-miR-19a
ncbi_100522971	0.1	1.53333	3.9386	1.16136e-08	1.91497e-06	CAPN6	calpain 6, transcript variant X1	-	-	-	-	-	-	-	1	miR-1306-x
ncbi_100523163	0.633333	1.58	1.31889	0.000313063	0.00769595	HDAC9	histone deacetylase 9, transcript variant X1	Human Diseases;Human Diseases;Human Diseases	Infectious diseases;Cancers;Substance dependence	ko05165//Human papillomavirus infection;ko05203//Viral carcinogenesis;ko05034//Alcoholism	K11409;K11409;K11409	-	-	-	8	miR-122-x,miR-1306-x,miR-92-y,ssc-miR-122-5p,ssc-miR-125a,ssc-miR-1306-5p,ssc-miR-145-5p,ssc-miR-885-5p
ncbi_100523199	4.83333	1.79667	-1.4277	0.000225049	0.00609106	KIAA1324L	KIAA1324 like, transcript variant X1	-	-	-	-	-	-	-	3	miR-433-y,miR-496-y,miR-735-y
ncbi_100523255	0.55	1.25667	1.1921	0.00198373	0.0304048	KANK4	KN motif and ankyrin repeat domains 4, transcript variant X1	-	-	-	-	-	-	-	6	miR-11971-y,miR-125-x,miR-1306-x,novel-m0005-3p,ssc-miR-122-5p,ssc-miR-125a
ncbi_100523587	5.29667	14.1967	1.4224	1.4881e-06	0.000108133	CD248	CD248 molecule	-	-	-	-	-	-	-	3	miR-125-x,novel-m0005-3p,ssc-miR-125a
ncbi_100523618	4.54333	10.1833	1.16439	2.07513e-06	0.00014203	COL21A1	collagen type XXI alpha 1 chain, transcript variant X1	Organismal Systems	Digestive system	ko04974//Protein digestion and absorption	K16629	-	-	-	1	ssc-miR-1306-5p
ncbi_100523730	0.756667	1.68	1.15073	0.00383545	0.0472839	BCL11A	B-cell CLL/lymphoma 11A	-	-	-	-	-	-	-	3	miR-235-y,miR-92-y,ssc-miR-92b-3p
ncbi_100523846	0.813333	7.41333	3.1882	1.13897e-08	1.8977e-06	MIA	melanoma inhibitory activity, transcript variant X1	-	-	-	-	-	-	-	8	miR-122-x,miR-1291-x,miR-506-y,miR-92-y,ssc-miR-122-5p,ssc-miR-1343,ssc-miR-181d-3p,ssc-miR-19a
ncbi_100524309	0.0133333	0.126667	3.24793	0.00412186	0.0495064	LRRTM2	leucine rich repeat transmembrane neuronal 2	-	-	-	-	-	-	-	3	novel-m0002-3p,novel-m0100-3p,ssc-miR-19a
ncbi_100524379	0.09	0.001	-6.49185	0.00247642	0.0353055	PADI3	peptidyl arginine deiminase 3	-	-	-	-	-	-	-	5	miR-298-x,miR-335-x,miR-6540-x,miR-735-y,ssc-miR-335
ncbi_100524417	0.95	2.11	1.15124	0.00118023	0.0211378	THSD4	thrombospondin type 1 domain containing 4, transcript variant X5	-	-	-	-	-	-	-	3	miR-122-x,miR-1291-x,ssc-miR-122-5p
ncbi_100524557	0.383333	8.10333	4.40184	0.00192041	0.0297718	VIT	vitrin, transcript variant X1	-	-	-	-	-	-	-	1	novel-m0196-5p
ncbi_100524749	1.80667	0.616667	-1.55077	0.00247257	0.0353055	PADI4	peptidyl arginine deiminase 4, transcript variant X1	-	-	-	-	-	-	-	2	miR-335-x,ssc-miR-335
ncbi_100524999	86.6467	39.7333	-1.12479	1.22308e-09	2.52184e-07	LOC100524999	placenta-specific gene 8 protein, transcript variant X1	-	-	-	-	-	-	-	1	miR-6238-y
ncbi_100525013	0.8	2.01333	1.33151	0.00164082	0.0265606	FGF18	fibroblast growth factor 18, transcript variant X2	Human Diseases;Environmental Information Processing;Environmental Information Processing;Environmental Information Processing;Environmental Information Processing;Cellular Processes;Human Diseases;Human Diseases;Human Diseases	Cancers;Signal transduction;Signal transduction;Signal transduction;Signal transduction;Cell motility;Cancers;Cancers;Cancers	ko05200//Pathways in cancer;ko04151//PI3K-Akt signaling pathway;ko04010//MAPK signaling pathway;ko04014//Ras signaling pathway;ko04015//Rap1 signaling pathway;ko04810//Regulation of actin cytoskeleton;ko05226//Gastric cancer;ko05224//Breast cancer;ko05218//Melanoma	K04358;K04358;K04358;K04358;K04358;K04358;K04358;K04358;K04358	-	-	-	2	miR-11971-y,miR-1306-x
ncbi_100525077	0.246667	0.886667	1.84583	1.30935e-05	0.000635226	RILP	Rab interacting lysosomal protein	Cellular Processes;Human Diseases	Transport and catabolism;Infectious diseases	ko04145//Phagosome;ko05132//Salmonella infection	K13883;K13883	-	-	-	2	miR-125-x,ssc-miR-1306-5p
ncbi_100525099	0.27	0.01	-4.75489	0.00163875	0.0265606	LOC100525099	L-amino-acid oxidase-like	Metabolism;Metabolism;Metabolism;Metabolism;Metabolism;Metabolism;Metabolism;Metabolism	Global and overview maps;Amino acid metabolism;Amino acid metabolism;Amino acid metabolism;Amino acid metabolism;Amino acid metabolism;Amino acid metabolism;Amino acid metabolism	ko01100//Metabolic pathways;ko00280//Valine, leucine and isoleucine degradation;ko00270//Cysteine and methionine metabolism;ko00380//Tryptophan metabolism;ko00250//Alanine, aspartate and glutamate metabolism;ko00350//Tyrosine metabolism;ko00360//Phenylalanine metabolism;ko00400//Phenylalanine, tyrosine and tryptophan biosynthesis	K03334;K03334;K03334;K03334;K03334;K03334;K03334;K03334	-	-	-	2	miR-376-y,miR-384-y
ncbi_100525287	3.14333	6.72	1.09617	0.00312806	0.0417117	GRHL2	grainyhead like transcription factor 2, transcript variant X1	-	-	-	-	-	-	-	8	miR-122-x,miR-1247-x,miR-1291-x,miR-1306-x,miR-506-y,ssc-miR-122-5p,ssc-miR-1343,ssc-miR-6782-3p
ncbi_100525318	0.336667	1.72	2.35302	5.45091e-05	0.00201598	LOC100525318	solute carrier family 23 member 1-like, transcript variant X4	-	-	-	-	-	-	-	3	miR-122-x,miR-6715-x,ssc-miR-122-5p
ncbi_100525327	2.07	4.46333	1.10849	0.000110736	0.00358154	ANKRD24	ankyrin repeat domain 24, transcript variant X2	-	-	-	-	-	-	-	1	ssc-miR-1343
ncbi_100525364	0.956667	2.3	1.26555	2.45222e-05	0.00105889	FAM13C	family with sequence similarity 13 member C, transcript variant X1	-	-	-	-	-	-	-	1	novel-m0100-3p
ncbi_100525453	10.1033	22.3767	1.14716	2.10346e-06	0.000142519	DPYSL3	dihydropyrimidinase like 3	-	-	-	-	-	-	-	2	miR-1306-x,novel-m0005-3p
ncbi_100525532	0.863333	4.29667	2.31523	1.20478e-05	0.000591453	ITGBL1	integrin subunit beta like 1	-	-	-	-	-	-	-	1	ssc-miR-145-5p
ncbi_100525607	0.41	1.54	1.90923	0.00228203	0.0333707	NGFR	nerve growth factor receptor	Environmental Information Processing;Environmental Information Processing;Environmental Information Processing;Environmental Information Processing;Environmental Information Processing;Human Diseases;Organismal Systems;Cellular Processes	Signal transduction;Signal transduction;Signaling molecules and interaction;Signal transduction;Signal transduction;Cancers;Nervous system;Cell growth and death	ko04151//PI3K-Akt signaling pathway;ko04010//MAPK signaling pathway;ko04060//Cytokine-cytokine receptor interaction;ko04014//Ras signaling pathway;ko04015//Rap1 signaling pathway;ko05202//Transcriptional misregulation in cancers;ko04722//Neurotrophin signaling pathway;ko04215//Apoptosis - multiple species	K02583;K02583;K02583;K02583;K02583;K02583;K02583;K02583	-	-	-	2	miR-11971-y,miR-1306-x
ncbi_100525717	0.89	2.54	1.51295	4.08248e-07	3.78318e-05	CAND2	cullin associated and neddylation dissociated 2 (putative), transcript variant X3	-	-	-	-	-	-	-	2	miR-1306-x,ssc-miR-6782-3p
ncbi_100525922	1.58	0.33	-2.25939	2.53613e-05	0.00108658	CLEC18C	C-type lectin domain family 18 member C	-	-	-	-	-	-	-	1	ssc-miR-7136-3p
ncbi_100526026	24.7633	11.7633	-1.07391	0.000231473	0.00622863	TSPAN7	tetraspanin 7	Human Diseases	Cancers	ko05202//Transcriptional misregulation in cancers	K06571	-	-	-	2	miR-434-x,miR-543-y
ncbi_100526032	0.316667	0.936667	1.56457	0.00412372	0.0495064	RCOR2	REST corepressor 2	-	-	-	-	-	-	-	2	miR-11971-y,ssc-miR-1306-5p
ncbi_100526049	0.333333	0.843333	1.33914	0.000168741	0.00488689	HCN3	hyperpolarization activated cyclic nucleotide gated potassium channel 3, transcript variant X1	-	-	-	-	-	-	-	2	miR-125-x,miR-1291-x
ncbi_100526058	0.193333	0.68	1.81444	0.000393416	0.00916582	SLFNL1	schlafen like 1, transcript variant X3	-	-	-	-	-	-	-	1	miR-1247-x
ncbi_100526237	28.2333	76.23	1.43296	6.28832e-05	0.00229991	FMOD	fibromodulin	-	-	-	-	-	-	-	3	miR-11971-y,novel-m0002-3p,ssc-miR-885-5p
ncbi_100620244	0.5	1.23	1.29866	0.00222732	0.0328326	TVP23A	trans-golgi network vesicle protein 23 homolog A, transcript variant X4	-	-	-	-	-	-	-	7	miR-11971-y,miR-125-x,miR-1291-x,miR-1306-x,miR-6715-x,ssc-miR-125a,ssc-miR-19a
ncbi_100620523	43.8467	19.03	-1.20419	4.25095e-08	5.70076e-06	OLFM1	olfactomedin 1	-	-	-	-	-	-	-	5	miR-2779-y,miR-2779-z,miR-4492-y,miR-543-y,miR-7550-x
ncbi_100620961	0.103333	0.446667	2.11189	0.00277388	0.038482	ADGRF4	adhesion G protein-coupled receptor F4, transcript variant X2	-	-	-	-	-	-	-	1	ssc-miR-1306-5p
ncbi_100620970	1.57667	3.47	1.13806	1.39628e-06	0.00010191	NR3C2	nuclear receptor subfamily 3 group C member 2, transcript variant X3	Organismal Systems	Excretory system	ko04960//Aldosterone-regulated sodium reabsorption	K08555	-	-	-	3	miR-122-x,ssc-miR-122-5p,ssc-miR-19a
ncbi_100621029	3.83667	7.84333	1.03161	0.00200794	0.0306668	KIAA1522	KIAA1522 ortholog	-	-	-	-	-	-	-	5	miR-1247-x,miR-125-x,miR-1306-x,ssc-miR-125a,ssc-miR-1343
ncbi_100621260	0.176667	0.566667	1.68147	0.00187156	0.0293454	LOC100621260	phosphatidylcholine transfer protein	-	-	-	-	-	-	-	2	miR-506-y,novel-m0002-3p
ncbi_100621265	17.55	44.4033	1.3392	3.95662e-05	0.00156135	SIK1	salt inducible kinase 1	Organismal Systems	Endocrine system	ko04922//Glucagon signaling pathway	K19008	-	-	-	4	miR-1247-x,miR-92-y,ssc-miR-181d-3p,ssc-miR-92b-3p
ncbi_100621280	7.31667	15.0667	1.0421	2.27822e-06	0.00015092	DIP2A	disco interacting protein 2 homolog A, transcript variant X1	-	-	-	-	-	-	-	5	miR-1247-x,novel-m0002-3p,novel-m0005-3p,ssc-miR-1343,ssc-miR-19a
ncbi_100621284	0.89	1.95	1.1316	0.000190489	0.0053166	UNC5C	unc-5 netrin receptor C, transcript variant X1	Organismal Systems	Development	ko04360//Axon guidance	K07521	-	-	-	2	miR-1306-x,miR-92-y
ncbi_100621391	3.16333	6.55667	1.05152	7.11798e-06	0.000379405	SSC5D	scavenger receptor cysteine rich family member with 5 domains, transcript variant X1	-	-	-	-	-	-	-	3	miR-122-x,ssc-miR-122-5p,ssc-miR-1343
ncbi_100621666	0.103333	0.613333	2.56937	0.00257732	0.0362737	TMPRSS9	transmembrane protease, serine 9	-	-	-	-	-	-	-	1	novel-m0005-3p
ncbi_100621843	0.973333	2.89333	1.57173	0.000381032	0.00896595	EFR3B	EFR3 homolog B, transcript variant X1	-	-	-	-	-	-	-	4	miR-1306-x,miR-6715-x,novel-m0196-5p,ssc-miR-1343
ncbi_100622375	13.6833	46.7833	1.77357	2.66369e-14	1.29228e-11	SHANK3	SH3 and multiple ankyrin repeat domains 3, transcript variant X1	Organismal Systems	Nervous system	ko04724//Glutamatergic synapse	K15009	-	-	-	8	miR-11971-y,miR-125-x,miR-1291-x,miR-1306-x,novel-m0005-3p,ssc-miR-125a,ssc-miR-6782-3p,ssc-miR-7134-5p
ncbi_100622460	3.23	1.42	-1.18564	0.000613546	0.0129252	LOC100622460	leukocyte immunoglobulin-like receptor subfamily A member 2, transcript variant X1	Organismal Systems	Development	ko04380//Osteoclast differentiation	K06512	-	-	-	1	ssc-miR-411
ncbi_100622548	0.353333	0.963333	1.44701	0.00173044	0.0276317	CNGA3	cyclic nucleotide gated channel alpha 3	Organismal Systems;Environmental Information Processing	Sensory system;Signal transduction	ko04740//Olfactory transduction;ko04024//cAMP signaling pathway	K04950;K04950	-	-	-	1	ssc-miR-19a
ncbi_100622618	1.11	2.73333	1.3001	6.69121e-07	5.68925e-05	FAT4	FAT atypical cadherin 4	Environmental Information Processing	Signal transduction	ko04392//Hippo signaling pathway - multiple species	K16669	-	-	-	3	miR-1306-x,novel-m0005-3p,novel-m0100-3p
ncbi_100622658	51.2367	108.3	1.07978	0.000169009	0.00488689	TBX2	T-box 2	-	-	-	-	-	-	-	2	miR-11971-y,novel-m0005-3p
ncbi_100622710	5.12667	2.34667	-1.12741	6.8128e-07	5.73088e-05	LOC100622710	leukocyte immunoglobulin-like receptor subfamily B member 3, transcript variant X4	Organismal Systems	Development	ko04380//Osteoclast differentiation	K06512	-	-	-	1	ssc-miR-370
ncbi_100622802	2.06333	4.62	1.16292	2.25568e-05	0.000984326	CXHXorf36	chromosome X CXorf36 homolog	-	-	-	-	-	-	-	4	miR-1291-x,novel-m0005-3p,ssc-miR-1343,ssc-miR-6782-3p
ncbi_100622808	0.533333	1.34333	1.33271	0.00191243	0.029676	SLC26A1	solute carrier family 26 member 1, transcript variant X1	-	-	-	-	-	-	-	2	miR-1306-x,ssc-miR-6782-3p
ncbi_100622989	0.456667	1.43333	1.65016	3.16582e-06	0.000195581	CDON	cell adhesion associated, oncogene regulated, transcript variant X1	Environmental Information Processing	Signal transduction	ko04340//Hedgehog signaling pathway	K20033	-	-	-	2	ssc-miR-1306-5p,ssc-miR-181d-3p
ncbi_100622993	1.88667	3.80333	1.01142	0.000347314	0.00833907	KCTD7	potassium channel tetramerization domain containing 7	-	-	-	-	-	-	-	2	miR-1306-x,ssc-miR-181d-3p
ncbi_100623128	0.166667	0.503333	1.59455	0.00143476	0.0241494	CCKAR	cholecystokinin A receptor, transcript variant X3	Environmental Information Processing;Environmental Information Processing;Organismal Systems;Organismal Systems	Signaling molecules and interaction;Signal transduction;Digestive system;Endocrine system	ko04080//Neuroactive ligand-receptor interaction;ko04020//Calcium signaling pathway;ko04972//Pancreatic secretion;ko04911//Insulin secretion	K04194;K04194;K04194;K04194	-	-	-	2	miR-1306-x,ssc-miR-1306-5p
ncbi_100623273	1.96	0.94	-1.06012	0.000370746	0.00876323	STON1	stonin 1	-	-	-	-	-	-	-	10	miR-127-x,miR-276-y,miR-335-x,miR-369-x,miR-488-y,miR-735-y,ssc-miR-127,ssc-miR-136-5p,ssc-miR-335,ssc-miR-411
ncbi_100623439	1.52333	4.78667	1.65179	2.85321e-06	0.000181014	PRRT2	proline rich transmembrane protein 2, transcript variant X1	-	-	-	-	-	-	-	1	miR-1306-x
ncbi_100623510	54.96	111.87	1.02537	0.000185279	0.00520642	S100B	S100 calcium binding protein B, transcript variant X1	-	-	-	-	-	-	-	2	ssc-miR-1343,ssc-miR-181d-3p
ncbi_100623621	0.706667	0.08	-3.14296	0.00405953	0.048913	CA7	carbonic anhydrase 7, transcript variant X1	Metabolism	Energy metabolism	ko00910//Nitrogen metabolism	K01672	-	-	-	4	miR-276-y,miR-488-y,miR-879-x,ssc-miR-136-3p
ncbi_100623848	0.0533333	1.08333	4.3443	6.25131e-07	5.43654e-05	EXTL1	exostosin like glycosyltransferase 1	Metabolism;Metabolism	Global and overview maps;Glycan biosynthesis and metabolism	ko01100//Metabolic pathways;ko00534//Glycosaminoglycan biosynthesis - heparan sulfate / heparin	K02368;K02368	-	-	-	2	novel-m0002-3p,ssc-miR-145-5p
ncbi_100623981	0.133333	1.27667	3.25927	6.33317e-11	1.89938e-08	CAMKV	CaM kinase like vesicle associated, transcript variant X3	-	-	-	-	-	-	-	4	miR-1306-x,novel-m0002-3p,novel-m0100-3p,ssc-miR-181d-3p
ncbi_100624077	588.12	283.36	-1.05347	0.000155942	0.00464309	LOC100624077	endogenous retrovirus group V member 2 Env polyprotein, transcript variant X1	-	-	-	-	-	-	-	1	ssc-miR-323
ncbi_100624134	0.0566667	0.333333	2.55639	8.13467e-10	1.81326e-07	FAT3	FAT atypical cadherin 3	-	-	-	-	-	-	-	4	miR-1306-x,novel-m0196-5p,novel-m0236-5p,ssc-miR-19a
ncbi_100624581	149.097	61.57	-1.27595	2.10819e-06	0.000142519	LAMP3	lysosomal associated membrane protein 3, transcript variant X3	Cellular Processes	Transport and catabolism	ko04142//Lysosome	K06562	-	-	-	5	miR-376-y,ssc-miR-136-5p,ssc-miR-9,ssc-miR-9-1,ssc-miR-9-2
ncbi_100624789	0.69	1.74667	1.33994	0.000128594	0.00406352	RNF150	ring finger protein 150	-	-	-	-	-	-	-	4	miR-122-x,miR-1306-x,miR-506-y,ssc-miR-122-5p
ncbi_100624847	0.46	1.49	1.69561	0.00114337	0.0206542	AHRR	aryl-hydrocarbon receptor repressor, transcript variant X1	-	-	-	-	-	-	-	4	miR-11971-y,novel-m0005-3p,ssc-miR-181d-3p,ssc-miR-7134-5p
ncbi_100624918	1.53333	4.21333	1.45829	0.000666549	0.0138125	LOC100624918	feline leukemia virus subgroup C receptor-related protein 2-like, transcript variant X1	-	-	-	-	-	-	-	1	miR-1306-x
ncbi_100625006	6.13333	39.4133	2.68394	2.41535e-20	4.4268e-17	APLN	apelin	Environmental Information Processing	Signal transduction	ko04371//Apelin signaling pathway	K05225	-	-	-	5	miR-11971-y,miR-122-x,miR-1291-x,miR-1306-x,ssc-miR-122-5p
ncbi_100625139	0.353333	0.813333	1.20282	0.000364353	0.00865995	KBTBD11	kelch repeat and BTB domain containing 11	-	-	-	-	-	-	-	1	miR-6715-x
ncbi_100625171	14.1433	6.80667	-1.0551	8.03508e-08	9.60425e-06	DSE	dermatan sulfate epimerase, transcript variant X1	Metabolism;Metabolism	Global and overview maps;Glycan biosynthesis and metabolism	ko01100//Metabolic pathways;ko00532//Glycosaminoglycan biosynthesis - chondroitin sulfate / dermatan sulfate	K01794;K01794	-	-	-	6	miR-322-y,ssc-miR-136-5p,ssc-miR-758,ssc-miR-9,ssc-miR-9-1,ssc-miR-9-2
ncbi_100625395	0.45	1.02333	1.18528	0.00412678	0.0495064	USP35	ubiquitin specific peptidase 35	-	-	-	-	-	-	-	3	miR-1291-x,miR-1306-x,novel-m0236-5p
ncbi_100625456	1.4	3.75333	1.42275	4.73858e-08	6.25303e-06	BAHCC1	BAH domain and coiled-coil containing 1	-	-	-	-	-	-	-	2	novel-m0005-3p,ssc-miR-1343
ncbi_100625457	11.1267	27.46	1.30331	0.000478892	0.010646	RND2	Rho family GTPase 2, transcript variant X1	-	-	-	-	-	-	-	1	miR-11971-y
ncbi_100625500	0.0233333	0.173333	2.89308	0.00193599	0.0299408	STAC	SH3 and cysteine rich domain	-	-	-	-	-	-	-	4	miR-122-x,miR-1306-x,ssc-miR-122-5p,ssc-miR-19a
ncbi_100625707	0.84	2.20667	1.39341	0.00116833	0.0209473	EPM2AIP1	EPM2A interacting protein 1	-	-	-	-	-	-	-	1	novel-m0236-5p
ncbi_100625969	5.05333	12.1333	1.26367	4.23488e-08	5.70076e-06	MGAT3	mannosyl (beta-1,4-)-glycoprotein beta-1,4-N-acetylglucosaminyltransferase, transcript variant X2	Metabolism;Metabolism	Global and overview maps;Glycan biosynthesis and metabolism	ko01100//Metabolic pathways;ko00510//N-Glycan biosynthesis	K00737;K00737	-	-	-	5	miR-11971-y,miR-125-x,miR-1291-x,miR-1306-x,ssc-miR-1306-5p
ncbi_100626007	3.59667	10.3033	1.51838	2.63327e-13	1.14305e-10	MFSD4A	major facilitator superfamily domain containing 4A	-	-	-	-	-	-	-	2	miR-11971-y,novel-m0196-5p
ncbi_100626085	3.04333	6.75333	1.14995	8.15786e-06	0.000424492	BOC	BOC cell adhesion associated, oncogene regulated, transcript variant X14	Organismal Systems;Environmental Information Processing	Development;Signal transduction	ko04360//Axon guidance;ko04340//Hedgehog signaling pathway	K20020;K20020	-	-	-	7	miR-11971-y,miR-122-x,miR-1291-x,novel-m0005-3p,ssc-miR-122-5p,ssc-miR-1343,ssc-miR-145-5p
ncbi_100626233	0.97	2.64	1.44448	1.92041e-08	2.82832e-06	MAML3	mastermind like transcriptional coactivator 3	Human Diseases;Organismal Systems;Environmental Information Processing	Infectious diseases;Immune system;Signal transduction	ko05165//Human papillomavirus infection;ko04658//Th1 and Th2 cell differentiation;ko04330//Notch signaling pathway	K06061;K06061;K06061	-	-	-	2	miR-11971-y,ssc-miR-145-5p
ncbi_100626544	0.486667	1.62333	1.73795	2.20854e-05	0.000966311	SPTBN4	spectrin beta, non-erythrocytic 4, transcript variant X1	-	-	-	-	-	-	-	3	miR-122-x,ssc-miR-122-5p,ssc-miR-1343
ncbi_100626687	0.723333	3.19333	2.14233	8.43162e-18	7.72664e-15	PIEZO2	piezo type mechanosensitive ion channel component 2	-	-	-	-	-	-	-	1	miR-1306-x
ncbi_100626716	62.38	256.91	2.04211	3.38596e-15	1.92591e-12	COL1A2	collagen type I alpha 2 chain	Environmental Information Processing;Human Diseases;Cellular Processes;Organismal Systems;Organismal Systems;Human Diseases;Human Diseases;Organismal Systems;Environmental Information Processing	Signal transduction;Infectious diseases;Cellular community - eukaryotes;Endocrine system;Immune system;Endocrine and metabolic diseases;Infectious diseases;Digestive system;Signaling molecules and interaction	ko04151//PI3K-Akt signaling pathway;ko05165//Human papillomavirus infection;ko04510//Focal adhesion;ko04926//Relaxin signaling pathway;ko04611//Platelet activation;ko04933//AGE-RAGE signaling pathway in diabetic complications;ko05146//Amoebiasis;ko04974//Protein digestion and absorption;ko04512//ECM-receptor interaction	K06236;K06236;K06236;K06236;K06236;K06236;K06236;K06236;K06236	-	-	-	1	miR-1247-y
ncbi_100626754	0.436667	1.32667	1.6032	1.77892e-06	0.000125398	IGSF9B	immunoglobulin superfamily member 9B, transcript variant X1	-	-	-	-	-	-	-	8	miR-122-x,miR-1247-y,miR-1291-x,miR-1306-x,miR-6715-x,ssc-miR-122-5p,ssc-miR-1306-5p,ssc-miR-19a
ncbi_100626906	6.32333	15.0967	1.25547	4.52708e-07	4.14856e-05	SIX5	SIX homeobox 5	-	-	-	-	-	-	-	1	miR-125-x
ncbi_100627012	0.273333	0.0466667	-2.5502	0.000749008	0.0150303	DLGAP1	DLG associated protein 1, transcript variant X1	Organismal Systems	Nervous system	ko04724//Glutamatergic synapse	K15008	-	-	-	3	miR-543-y,ssc-miR-215,ssc-miR-382
ncbi_100627204	1.89667	0.49	-1.95261	1.137e-09	2.37402e-07	MMP24	matrix metallopeptidase 24	Organismal Systems	Endocrine system	ko04928//Parathyroid hormone synthesis, secretion and action	K08002	-	-	-	3	miR-4492-y,ssc-miR-338,ssc-miR-7136-3p
ncbi_100627220	0.723333	1.59333	1.13932	0.000424182	0.00969097	TMCC2	transmembrane and coiled-coil domain family 2, transcript variant X4	-	-	-	-	-	-	-	2	miR-11971-y,miR-1291-x
ncbi_100627757	0.276667	0.99	1.83928	1.24172e-05	0.00060778	AATK	apoptosis associated tyrosine kinase	-	-	-	-	-	-	-	1	ssc-miR-125a
ncbi_100627882	18.3433	8.35333	-1.13483	0.000238995	0.00636871	CYTIP	cytohesin 1 interacting protein, transcript variant X1	-	-	-	-	-	-	-	6	miR-300-y,miR-322-y,miR-488-y,miR-496-y,miR-665-y,ssc-miR-411
ncbi_100627898	3.09333	9.61333	1.63587	3.55518e-12	1.30317e-09	PER3	period circadian clock 3, transcript variant X1	Human Diseases;Organismal Systems;Organismal Systems	Infectious diseases;Environmental adaptation;Environmental adaptation	ko05168//Herpes simplex infection;ko04713//Circadian entrainment;ko04710//Circadian rhythm	K21945;K21945;K21945	-	-	-	8	miR-11971-y,miR-122-x,miR-125-x,miR-1291-x,miR-235-y,miR-92-y,ssc-miR-125a,ssc-miR-1343
ncbi_100627912	3.33667	7.15667	1.10088	5.4015e-05	0.00201124	GDPD5	glycerophosphodiester phosphodiesterase domain containing 5, transcript variant X1	-	-	-	-	-	-	-	3	miR-122-x,miR-125-x,ssc-miR-122-5p
ncbi_100627946	2.59333	1.28667	-1.01117	0.000314216	0.00771279	MREG	melanoregulin, transcript variant X1	-	-	-	-	-	-	-	6	miR-380-y,ssc-miR-411,ssc-miR-7136-3p,ssc-miR-9,ssc-miR-9-1,ssc-miR-9-2
ncbi_100627950	0.393333	1.19667	1.6052	0.000113149	0.00364451	ADAMTS13	ADAM metallopeptidase with thrombospondin type 1 motif 13, transcript variant X1	-	-	-	-	-	-	-	3	miR-1306-x,miR-6715-x,novel-m0002-3p
ncbi_100628004	0.73	1.98333	1.44196	0.00187116	0.0293454	SLC10A6	solute carrier family 10 member 6, transcript variant X2	-	-	-	-	-	-	-	2	miR-125-x,novel-m0002-3p
ncbi_100628118	97.1267	281.27	1.53402	6.6124e-06	0.000361164	ELN	elastin	Organismal Systems	Digestive system	ko04974//Protein digestion and absorption	K14211	-	-	-	1	ssc-miR-1343
ncbi_100628176	2.82333	6.52667	1.20895	7.97458e-09	1.39937e-06	STARD9	StAR related lipid transfer domain containing 9	-	-	-	-	-	-	-	4	miR-1247-x,miR-125-x,novel-m0100-3p,ssc-miR-125a
ncbi_100628185	9.59667	24.3833	1.34529	3.5657e-09	6.73036e-07	EML1	echinoderm microtubule associated protein like 1, transcript variant X1	-	-	-	-	-	-	-	1	novel-m0081-5p
ncbi_100628318	3.20667	1.08667	-1.56116	6.26216e-07	5.43654e-05	IL1RAP	interleukin 1 receptor accessory protein, transcript variant X1	Environmental Information Processing;Environmental Information Processing;Organismal Systems;Organismal Systems	Signal transduction;Signaling molecules and interaction;Immune system;Sensory system	ko04010//MAPK signaling pathway;ko04060//Cytokine-cytokine receptor interaction;ko04659//Th17 cell differentiation;ko04750//Inflammatory mediator regulation of TRP channels	K04723;K04723;K04723;K04723	-	-	-	7	miR-322-y,miR-376-y,miR-380-y,miR-411-x,miR-434-y,miR-543-y,miR-6238-y
ncbi_100736831	16.1467	7.04	-1.19759	0.000205086	0.00566647	TNFSF9	TNF superfamily member 9	Environmental Information Processing	Signaling molecules and interaction	ko04060//Cytokine-cytokine receptor interaction	K05472	-	-	-	3	miR-124-y,miR-6540-x,miR-9-z
ncbi_100736999	0.796667	1.91333	1.26404	0.00414605	0.0496293	SOSTDC1	sclerostin domain containing 1	-	-	-	-	-	-	-	1	ssc-miR-145-5p
ncbi_100737107	1.55667	3.15	1.01689	9.37744e-05	0.00315032	IFFO2	intermediate filament family orphan 2, transcript variant X1	-	-	-	-	-	-	-	3	miR-11971-y,miR-1306-x,ssc-miR-1343
ncbi_100737108	0.57	2.56667	2.17086	1.35644e-05	0.000651395	AGBL4	ATP/GTP binding protein like 4, transcript variant X1	-	-	-	-	-	-	-	1	ssc-miR-181d-3p
ncbi_100737209	0.13	2.41667	4.21643	0.0035681	0.0454836	CNMD	chondromodulin, transcript variant X1	-	-	-	-	-	-	-	2	miR-1291-x,ssc-miR-1306-5p
ncbi_100737468	2.45	9.94667	2.02143	1.48621e-08	2.2925e-06	IL34	interleukin 34	Environmental Information Processing	Signaling molecules and interaction	ko04060//Cytokine-cytokine receptor interaction	K22633	-	-	-	1	novel-m0100-3p
ncbi_100737524	0.12	0.59	2.29768	0.000464071	0.0103912	PSD2	pleckstrin and Sec7 domain containing 2, transcript variant X1	Cellular Processes	Transport and catabolism	ko04144//Endocytosis	K12494	-	-	-	2	miR-1291-x,miR-1306-x
ncbi_100737566	0.23	1.33333	2.53533	0.00115169	0.0207393	SLC35D3	solute carrier family 35 member D3	-	-	-	-	-	-	-	2	novel-m0100-3p,ssc-miR-1306-5p
ncbi_100737678	0.82	3.43667	2.06731	1.37734e-07	1.51461e-05	FAM180A	family with sequence similarity 180 member A	-	-	-	-	-	-	-	1	novel-m0002-3p
ncbi_100737774	0.07	0.57	3.02554	9.01137e-11	2.65433e-08	LRRC17	leucine rich repeat containing 17, transcript variant X1	-	-	-	-	-	-	-	3	miR-11971-y,miR-1291-x,miR-92-y
ncbi_100737977	2.51	5.26667	1.0692	0.00416101	0.0497001	LOC100737977	tumor necrosis factor receptor superfamily member 10B-like	Environmental Information Processing;Human Diseases;Cellular Processes;Human Diseases;Cellular Processes;Organismal Systems	Signaling molecules and interaction;Infectious diseases;Cell growth and death;Infectious diseases;Cell growth and death;Immune system	ko04060//Cytokine-cytokine receptor interaction;ko05164//Influenza A;ko04217//Necroptosis;ko05162//Measles;ko04210//Apoptosis;ko04650//Natural killer cell mediated cytotoxicity	K04722;K04722;K04722;K04722;K04722;K04722	-	-	-	2	miR-125-x,ssc-miR-145-5p
ncbi_100738118	0.723333	3.76333	2.37928	9.82922e-06	0.00049582	CALML5	calmodulin like 5	Organismal Systems;Human Diseases;Environmental Information Processing;Human Diseases;Environmental Information Processing;Environmental Information Processing;Environmental Information Processing;Human Diseases;Human Diseases;Human Diseases;Environmental Information Processing;Cellular Processes;Human Diseases;Organismal Systems;Organismal Systems;Organismal Systems;Human Diseases;Environmental …	Sensory system;Cancers;Signal transduction;Infectious diseases;Signal transduction;Signal transduction;Signal transduction;Infectious diseases;Neurodegenerative diseases;Infectious diseases;Signal transduction;Cell growth and death;Substance dependence;Endocrine system;Circulatory system;Endocrine system;Cardiovascular diseases;Signal transduction;Endocrine system;Nervous system;Nervous system;Ci…	ko04740//Olfactory transduction;ko05200//Pathways in cancer;ko04014//Ras signaling pathway;ko05163//Human cytomegalovirus infection;ko04015//Rap1 signaling pathway;ko04020//Calcium signaling pathway;ko04024//cAMP signaling pathway;ko05167//Kaposi sarcoma-associated herpesvirus infection;ko05010//Alzheimer disease;ko05152//Tuberculosis;ko04022//cGMP - PKG signaling pathway;ko04218//Cellular senesc…	K02183;K02183;K02183;K02183;K02183;K02183;K02183;K02183;K02183;K02183;K02183;K02183;K02183;K02183;K02183;K02183;K02183;K02183;K02183;K02183;K02183;K02183;K02183;K02183;K02183;K02183;K02183;K02183;K02183;K02183;K02183;K02183;K02183;K02183;K02183;K02183;K02183;K02183;K02183	-	-	-	1	novel-m0005-3p
ncbi_100738123	48.22	295.657	2.61622	5.16866e-18	5.32857e-15	COL1A1	collagen type I alpha 1 chain, transcript variant X1	Environmental Information Processing;Human Diseases;Cellular Processes;Organismal Systems;Organismal Systems;Human Diseases;Human Diseases;Organismal Systems;Environmental Information Processing	Signal transduction;Infectious diseases;Cellular community - eukaryotes;Endocrine system;Immune system;Endocrine and metabolic diseases;Infectious diseases;Digestive system;Signaling molecules and interaction	ko04151//PI3K-Akt signaling pathway;ko05165//Human papillomavirus infection;ko04510//Focal adhesion;ko04926//Relaxin signaling pathway;ko04611//Platelet activation;ko04933//AGE-RAGE signaling pathway in diabetic complications;ko05146//Amoebiasis;ko04974//Protein digestion and absorption;ko04512//ECM-receptor interaction	K06236;K06236;K06236;K06236;K06236;K06236;K06236;K06236;K06236	-	-	-	1	novel-m0005-3p
ncbi_100738130	0.0566667	0.476667	3.07241	1.8728e-05	0.000839453	SCUBE3	signal peptide, CUB domain and EGF like domain containing 3, transcript variant X1	-	-	-	-	-	-	-	4	miR-1306-x,miR-92-y,novel-m0005-3p,ssc-miR-7134-5p
ncbi_100738346	0.09	0.703333	2.96621	2.14357e-06	0.000143586	KCNA6	potassium voltage-gated channel subfamily A member 6, transcript variant X1	-	-	-	-	-	-	-	3	miR-1306-x,novel-m0002-3p,ssc-miR-1306-5p
ncbi_100738366	1.41667	4.72	1.73629	7.66218e-07	6.19547e-05	ADAM33	ADAM metallopeptidase domain 33, transcript variant X1	-	-	-	-	-	-	-	1	novel-m0005-3p
ncbi_100738589	14.03	29.5667	1.07546	2.40183e-05	0.00103985	CCND1	cyclin D1	Human Diseases;Environmental Information Processing;Human Diseases;Human Diseases;Human Diseases;Cellular Processes;Human Diseases;Human Diseases;Human Diseases;Cellular Processes;Human Diseases;Cellular Processes;Environmental Information Processing;Human Diseases;Environmental Information Processing;Organismal Systems;Human Diseases;Human Diseases;Environmental Information Processing;Human Dise…	Cancers;Signal transduction;Infectious diseases;Infectious diseases;Infectious diseases;Cellular community - eukaryotes;Cancers;Cancers;Infectious diseases;Cellular community - eukaryotes;Cancers;Cell growth and death;Signal transduction;Endocrine and metabolic diseases;Signal transduction;Endocrine system;Cancers;Cancers;Signal transduction;Infectious diseases;Infectious diseases;Cancers;Signal …	ko05200//Pathways in cancer;ko04151//PI3K-Akt signaling pathway;ko05165//Human papillomavirus infection;ko05166//HTLV-I infection;ko05163//Human cytomegalovirus infection;ko04510//Focal adhesion;ko05205//Proteoglycans in cancer;ko05203//Viral carcinogenesis;ko05167//Kaposi sarcoma-associated herpesvirus infection;ko04530//Tight junction;ko05225//Hepatocellular carcinoma;ko04218//Cellular senescen…	K04503;K04503;K04503;K04503;K04503;K04503;K04503;K04503;K04503;K04503;K04503;K04503;K04503;K04503;K04503;K04503;K04503;K04503;K04503;K04503;K04503;K04503;K04503;K04503;K04503;K04503;K04503;K04503;K04503;K04503;K04503;K04503;K04503;K04503;K04503;K04503;K04503;K04503;K04503;K04503;K04503;K04503;K04503;K04503;K04503	-	-	-	3	miR-1306-x,ssc-miR-181d-3p,ssc-miR-19a
ncbi_100738889	10.3067	21.0067	1.02727	0.000334329	0.00810994	EFCC1	EF-hand and coiled-coil domain containing 1, transcript variant X8	-	-	-	-	-	-	-	1	ssc-miR-1343
ncbi_100738910	0.563333	1.32	1.22848	0.000818592	0.016113	PRRX1	paired related homeobox 1, transcript variant X1	-	-	-	-	-	-	-	1	miR-1291-x
ncbi_100739109	2.16	4.79	1.14899	0.00206065	0.0311552	CCDC157	coiled-coil domain containing 157	-	-	-	-	-	-	-	4	miR-125-x,novel-m0005-3p,ssc-miR-125a,ssc-miR-181d-3p
ncbi_100739295	2.81333	9.15	1.70149	5.34912e-11	1.63396e-08	WDR86	WD repeat domain 86, transcript variant X1	-	-	-	-	-	-	-	3	miR-125-x,miR-1291-x,ssc-miR-125a
ncbi_100739671	4.45667	1.92	-1.21486	0.00316981	0.0420833	ESM1	endothelial cell specific molecule 1, transcript variant X1	-	-	-	-	-	-	-	1	miR-127-x
ncbi_100739692	1.02333	2.88333	1.49446	0.000133664	0.00413657	LRRC43	leucine rich repeat containing 43, transcript variant X1	-	-	-	-	-	-	-	3	miR-125-x,miR-1291-x,ssc-miR-125a
ncbi_100739759	1.18	0.573333	-1.04134	0.000974119	0.0182593	GPR160	G protein-coupled receptor 160, transcript variant X6	-	-	-	-	-	-	-	8	miR-127-x,miR-384-x,miR-384-y,miR-879-x,novel-m0027-3p,ssc-miR-194b-5p,ssc-miR-382,ssc-miR-758
ncbi_100739769	1.75	4.15333	1.24691	1.68034e-06	0.000119988	ZNF521	zinc finger protein 521	-	-	-	-	-	-	-	2	novel-m0100-3p,ssc-miR-19a
ncbi_102157525	2.81333	14.43	2.35872	8.55573e-23	2.0161e-19	OBSCN	obscurin, cytoskeletal calmodulin and titin-interacting RhoGEF, transcript variant X1	-	-	-	-	-	-	-	3	miR-11971-y,ssc-miR-125a,ssc-miR-1343
ncbi_102157603	0.00666667	0.146667	4.45943	0.000181694	0.00513193	LOC102157603	uncharacterized LOC102157603	-	-	-	-	-	-	-	3	miR-1306-x,novel-m0005-3p,ssc-miR-885-5p
ncbi_102157981	0.203333	0.813333	2	0.000304025	0.00752988	WNK2	WNK lysine deficient protein kinase 2, transcript variant X1	-	-	-	-	-	-	-	2	miR-11971-y,novel-m0100-3p
ncbi_102159116	0.23	2.07667	3.17456	1.9039e-07	2.00662e-05	GPC6	glypican 6, transcript variant X1	-	-	-	-	-	-	-	7	miR-125-x,miR-235-y,miR-92-y,novel-m0236-5p,ssc-miR-125a,ssc-miR-885-5p,ssc-miR-92b-3p
ncbi_102159471	0.223333	0.58	1.37685	0.000435218	0.00984764	FMN1	formin 1	-	-	-	-	-	-	-	9	miR-11971-y,miR-122-x,miR-1291-x,miR-1306-x,miR-6715-x,novel-m0196-5p,ssc-miR-1306-5p,ssc-miR-19a,ssc-miR-6782-3p
ncbi_102159686	2.96333	13.4433	2.1816	4.10207e-12	1.47095e-09	COL27A1	collagen type XXVII alpha 1 chain, transcript variant X1	Organismal Systems	Digestive system	ko04974//Protein digestion and absorption	K19721	-	-	-	2	miR-1306-x,miR-506-y
ncbi_102160087	85.68	188.23	1.13547	0.000197899	0.00550478	LBH	limb bud and heart development, transcript variant X2	-	-	-	-	-	-	-	3	miR-1306-x,ssc-miR-1306-5p,ssc-miR-885-5p
ncbi_102160410	0.33	0.693333	1.07108	0.0036872	0.046076	LOC102160410	atherin-like, transcript variant X1	-	-	-	-	-	-	-	10	miR-122-x,miR-506-y,miR-6715-x,novel-m0002-3p,novel-m0005-3p,novel-m0100-3p,novel-m0196-5p,ssc-miR-122-5p,ssc-miR-1306-5p,ssc-miR-19a
ncbi_102160500	2.02667	4.65667	1.20019	0.000443781	0.0100139	SHANK2	SH3 and multiple ankyrin repeat domains 2	Organismal Systems	Nervous system	ko04724//Glutamatergic synapse	K15009	-	-	-	2	miR-11971-y,miR-1306-x
ncbi_102160867	0.583333	2.11667	1.8594	1.13648e-07	1.28398e-05	ADAMTS17	ADAM metallopeptidase with thrombospondin type 1 motif 17, transcript variant X3	-	-	-	-	-	-	-	5	miR-1291-x,miR-1306-x,novel-m0002-3p,ssc-miR-19a,ssc-miR-7134-5p
ncbi_102161049	0.0866667	0.45	2.37638	0.000143363	0.00439549	FAT2	FAT atypical cadherin 2	-	-	-	-	-	-	-	2	miR-11971-y,novel-m0002-3p
ncbi_102161330	0.303333	1.85	2.60855	3.43412e-07	3.31808e-05	LOC102161330	granulocyte-macrophage colony-stimulating factor receptor subunit alpha, transcript variant X1	-	-	-	-	-	-	-	2	miR-11971-y,novel-m0002-3p
ncbi_102162253	2.1	4.26667	1.02272	0.000167512	0.00488559	KIAA0895L	KIAA0895 like, transcript variant X1	-	-	-	-	-	-	-	1	miR-1291-x
ncbi_102162264	0.436667	2.36333	2.43622	1.07678e-06	8.24279e-05	LOC102162264	annexin-2 receptor	-	-	-	-	-	-	-	1	miR-125-x
ncbi_102162331	0.3	0.74	1.30256	0.000957999	0.0179979	KRBA1	KRAB-A domain containing 1, transcript variant X1	-	-	-	-	-	-	-	6	miR-1291-x,miR-1306-x,miR-506-y,novel-m0005-3p,novel-m0196-5p,ssc-miR-125a
ncbi_102162410	0.0866667	0.446667	2.36565	3.63528e-05	0.00145898	GPR17	G protein-coupled receptor 17	-	-	-	-	-	-	-	3	miR-11971-y,novel-m0005-3p,ssc-miR-1306-5p
ncbi_102162715	0.186667	1.09333	2.5502	0.00334777	0.0434473	LOC102162715	putative uncharacterized protein FLJ37770, transcript variant X1	-	-	-	-	-	-	-	3	miR-122-x,miR-506-y,ssc-miR-885-5p
ncbi_102162791	4.63667	0.706667	-2.71399	6.63755e-08	8.29442e-06	LOC102162791	uncharacterized LOC102162791, transcript variant X1	-	-	-	-	-	-	-	1	miR-4508-x
ncbi_102163932	0.813333	2.06667	1.34539	0.000434835	0.00984764	SAMD11	sterile alpha motif domain containing 11, transcript variant X1	-	-	-	-	-	-	-	1	miR-11971-y
ncbi_102164314	0.05	0.65	3.70044	0.000100712	0.00334256	MPPED1	metallophosphoesterase domain containing 1, transcript variant X1	-	-	-	-	-	-	-	1	novel-m0005-3p
ncbi_102164968	6.08	1.25667	-2.27447	2.32192e-08	3.33044e-06	KRT6A	keratin 6A, transcript variant X1	-	-	-	-	-	-	-	1	miR-276-y
ncbi_102165253	4.43	11.5267	1.3796	2.31917e-07	2.37607e-05	MEGF6	multiple EGF like domains 6, transcript variant X1	-	-	-	-	-	-	-	2	miR-125-x,ssc-miR-125a
ncbi_102165318	0.24	1.14667	2.25634	0.00286383	0.039333	LOC102165318	uncharacterized LOC102165318, transcript variant X1	-	-	-	-	-	-	-	2	miR-6715-x,novel-m0002-3p
ncbi_102165484	0.106667	1.09333	3.35755	0.00040592	0.00939082	LOC102165484	gasdermin-A-like, transcript variant X1	-	-	-	-	-	-	-	1	ssc-miR-1343
ncbi_102166129	0.743333	2.16333	1.54117	0.00144185	0.024244	TTLL10	tubulin tyrosine ligase like 10, transcript variant X1	-	-	-	-	-	-	-	8	miR-11971-y,miR-122-x,miR-1247-x,miR-1291-x,miR-1306-x,ssc-miR-122-5p,ssc-miR-1343,ssc-miR-6782-3p
ncbi_102167373	0.25	0.986667	1.98063	4.9715e-05	0.00187654	SRGAP3	SLIT-ROBO Rho GTPase activating protein 3	Organismal Systems	Development	ko04360//Axon guidance	K07526	-	-	-	4	miR-122-x,miR-1306-x,miR-6715-x,novel-m0236-5p
ncbi_102167710	4.69667	12.0467	1.35892	0.000132428	0.00411375	FOXS1	forkhead box S1, transcript variant X1	-	-	-	-	-	-	-	6	miR-11971-y,miR-1291-x,miR-1306-x,miR-6715-x,novel-m0005-3p,ssc-miR-1343
ncbi_106504183	29.5433	73.7533	1.31988	7.1942e-09	1.28987e-06	LENG8	leukocyte receptor cluster member 8, transcript variant X1	-	-	-	-	-	-	-	5	miR-11971-y,miR-1306-x,miR-235-y,ssc-miR-1343,ssc-miR-92b-3p
ncbi_106504796	0.0166667	0.1	2.58496	0.00067453	0.0139575	LOC106504796	basic proline-rich protein-like, transcript variant X1	-	-	-	-	-	-	-	8	miR-122-x,miR-125-x,miR-1291-x,miR-1306-x,miR-506-y,novel-m0002-3p,novel-m0100-3p,novel-m0196-5p
ncbi_106505211	0.0733333	0.46	2.64909	0.000130459	0.00408334	LOC106505211	uncharacterized LOC106505211	-	-	-	-	-	-	-	2	miR-1291-x,miR-6715-x
ncbi_106505696	3.61333	8.05	1.15566	8.56005e-05	0.00292335	DZIP1L	DAZ interacting zinc finger protein 1 like, transcript variant X1	-	-	-	-	-	-	-	2	miR-11971-y,ssc-miR-1306-5p
ncbi_106506163	0.0333333	0.186667	2.48543	0.00299977	0.0405584	LOC106506163	uncharacterized LOC106506163, transcript variant X10	-	-	-	-	-	-	-	4	miR-1306-x,novel-m0002-3p,ssc-miR-1343,ssc-miR-181d-3p
ncbi_106506856	0.853333	0.0366667	-4.54057	1.02673e-06	7.95114e-05	LOC106506856	uncharacterized LOC106506856	-	-	-	-	-	-	-	5	miR-351-x,miR-6238-y,miR-665-y,ssc-miR-338,ssc-miR-370
ncbi_106507937	0.05	0.433333	3.11548	0.000927933	0.0176543	LOC106507937	uncharacterized LOC106507937, transcript variant X1	-	-	-	-	-	-	-	2	miR-1247-y,miR-1306-x
ncbi_106507947	0.556667	1.62	1.54111	0.00066349	0.0137664	UTS2R	urotensin 2 receptor, transcript variant X1	Environmental Information Processing	Signaling molecules and interaction	ko04080//Neuroactive ligand-receptor interaction	K04241	-	-	-	2	miR-125-x,ssc-miR-125a
ncbi_106508661	0.886667	2.31	1.38143	7.57148e-09	1.34292e-06	FREM2	FRAS1 related extracellular matrix protein 2, transcript variant X1	-	-	-	-	-	-	-	3	miR-235-y,ssc-miR-19a,ssc-miR-92b-3p
ncbi_106510597	1.35333	2.78333	1.0403	5.10942e-05	0.00191981	ZNF671	zinc finger protein 671	-	-	-	-	-	-	-	2	miR-1291-x,ssc-miR-1343
ncbi_110255302	0.923333	2.92333	1.66269	3.72168e-06	0.000224868	LOC110255302	leucine carboxyl methyltransferase 1-like, transcript variant X1	-	-	-	-	-	-	-	2	miR-1247-x,novel-m0236-5p
ncbi_110255786	0.113333	0.793333	2.80735	0.000270502	0.00695005	GJB2	gap junction protein beta 2, transcript variant X1	-	-	-	-	-	-	-	1	novel-m0196-5p
ncbi_110256137	2.98667	6.77	1.18062	1.43445e-05	0.000678436	RAI1	retinoic acid induced 1, transcript variant X1	-	-	-	-	-	-	-	3	miR-11971-y,miR-1247-y,miR-125-x
ncbi_110256170	0.29	1.08	1.89691	0.000368719	0.00873854	LOC110256170	basic proline-rich protein-like	-	-	-	-	-	-	-	3	miR-125-x,miR-1306-x,ssc-miR-125a
ncbi_110256562	0.426667	4.69	3.45841	0.00279068	0.03865	SUSD5	sushi domain containing 5	-	-	-	-	-	-	-	4	miR-125-x,miR-1306-x,ssc-miR-125a,ssc-miR-145-5p
ncbi_110256563	0.523333	1.23	1.23286	0.00288438	0.0394183	TMPPE	transmembrane protein with metallophosphoesterase domain	-	-	-	-	-	-	-	3	miR-1247-x,miR-1306-x,novel-m0005-3p
ncbi_110256708	0.883333	2.49667	1.49897	8.98952e-06	0.000460503	LOC110256708	uncharacterized LOC110256708	-	-	-	-	-	-	-	4	miR-11971-y,miR-1306-x,novel-m0002-3p,ssc-miR-181d-3p
ncbi_110256841	0.256667	0.68	1.40564	0.000156318	0.00464589	LOC110256841	basic salivary proline-rich protein 2-like, transcript variant X1	-	-	-	-	-	-	-	3	miR-1247-x,miR-1306-x,ssc-miR-6782-3p
ncbi_110257086	3.27667	8.16333	1.31693	1.52747e-05	0.000712543	ARHGEF4	Rho guanine nucleotide exchange factor 4, transcript variant X1	Cellular Processes	Cell motility	ko04810//Regulation of actin cytoskeleton	K05769	-	-	-	4	miR-1291-x,novel-m0002-3p,novel-m0196-5p,ssc-miR-1306-5p
ncbi_110257397	0.593333	1.33667	1.17172	0.0012559	0.0221096	PTK6	protein tyrosine kinase 6, transcript variant X1	-	-	-	-	-	-	-	7	miR-11971-y,miR-122-x,miR-125-x,miR-1291-x,miR-1306-x,ssc-miR-122-5p,ssc-miR-125a
ncbi_110257485	2.70667	5.99333	1.14684	3.94254e-05	0.00155952	DIDO1	death inducer-obliterator 1	-	-	-	-	-	-	-	2	miR-1306-x,ssc-miR-885-5p
ncbi_110257900	0.0366667	0.2	2.44746	0.000489793	0.0107869	LOC110257900	cytokine receptor-like factor 2, transcript variant X1	-	-	-	-	-	-	-	3	miR-1291-x,miR-6715-x,ssc-miR-1343
ncbi_110258061	29.6733	67.5333	1.18643	3.27169e-07	3.2123e-05	NOTCH1	notch 1	Human Diseases;Human Diseases;Human Diseases;Human Diseases;Organismal Systems;Organismal Systems;Human Diseases;Environmental Information Processing;Human Diseases	Cancers;Infectious diseases;Cancers;Cancers;Endocrine system;Immune system;Drug resistance;Signal transduction;Neurodegenerative diseases	ko05200//Pathways in cancer;ko05165//Human papillomavirus infection;ko05224//Breast cancer;ko05206//MicroRNAs in cancer;ko04919//Thyroid hormone signaling pathway;ko04658//Th1 and Th2 cell differentiation;ko01522//Endocrine resistance;ko04330//Notch signaling pathway;ko05020//Prion diseases	K02599;K02599;K02599;K02599;K02599;K02599;K02599;K02599;K02599	-	-	-	1	novel-m0196-5p
ncbi_110258064	2.95	8.49333	1.52562	0.000250893	0.00655861	CCDC187	coiled-coil domain containing 187, transcript variant X1	-	-	-	-	-	-	-	3	miR-1247-x,novel-m0002-3p,ssc-miR-181d-3p
ncbi_110258215	0.143333	1.29667	3.17736	0.00226194	0.0331357	LOC110258215	progesterone receptor-like	-	-	-	-	-	-	-	2	miR-1247-y,miR-1306-x
ncbi_110258336	3.08333	9.01	1.54704	7.90561e-10	1.78634e-07	KIF26A	kinesin family member 26A	-	-	-	-	-	-	-	1	miR-1247-x
ncbi_110258345	0.403333	2.36	2.54874	2.04231e-07	2.1055e-05	LOC110258345	disintegrin and metalloproteinase domain-containing protein 20-like	-	-	-	-	-	-	-	1	novel-m0100-3p
ncbi_110258709	1.13	0.163333	-2.79043	1.88059e-05	0.000840657	LOC110258709	C-type lectin domain family 4 member A-like, transcript variant X1	-	-	-	-	-	-	-	2	miR-496-y,miR-6540-x
ncbi_110258749	37.4333	75.54	1.01292	0.0010174	0.0188773	APLNR	apelin receptor	Environmental Information Processing;Environmental Information Processing	Signaling molecules and interaction;Signal transduction	ko04080//Neuroactive ligand-receptor interaction;ko04371//Apelin signaling pathway	K04174;K04174	-	-	-	5	miR-11971-y,novel-m0002-3p,novel-m0100-3p,novel-m0236-5p,ssc-miR-181d-3p
ncbi_110259088	0.0233333	2.54333	6.76818	2.49492e-10	6.53233e-08	LOC110259088	microtubule-associated protein 1B-like, transcript variant X1	-	-	-	-	-	-	-	3	miR-125-x,miR-1291-x,ssc-miR-125a
ncbi_110259216	0.0966667	0.656667	2.76407	0.000259169	0.00670061	LOC110259216	proline-rich protein 33-like	-	-	-	-	-	-	-	2	miR-1291-x,novel-m0005-3p
ncbi_110259220	0.203333	0.653333	1.68397	0.000171513	0.00492759	LOC110259220	uncharacterized LOC110259220, transcript variant X6	-	-	-	-	-	-	-	1	miR-11971-y
ncbi_110259225	4.53667	10.6833	1.23566	6.40441e-06	0.000352136	CDKN1C	cyclin dependent kinase inhibitor 1C	Cellular Processes	Cell growth and death	ko04110//Cell cycle	K09993	-	-	-	4	miR-1306-x,miR-235-y,miR-92-y,ssc-miR-92b-3p
ncbi_110259322	734.027	317.737	-1.208	1.06898e-08	1.79926e-06	PLVAP	plasmalemma vesicle associated protein, transcript variant X1	-	-	-	-	-	-	-	1	miR-541-x
ncbi_110259344	17.6367	37.38	1.08369	1.62952e-06	0.000117376	DOCK6	dedicator of cytokinesis 6, transcript variant X1	-	-	-	-	-	-	-	1	ssc-miR-19a
ncbi_110259478	0.113333	0.87	2.94044	0.000241706	0.00642019	LOC110259478	uncharacterized LOC110259478	-	-	-	-	-	-	-	4	miR-11971-y,miR-125-x,novel-m0005-3p,ssc-miR-125a
ncbi_110259815	0.09	0.326667	1.85982	0.00152712	0.0253419	LOC110259815	formin-like protein 5	-	-	-	-	-	-	-	4	miR-1247-x,ssc-miR-125a,ssc-miR-1343,ssc-miR-181d-3p
ncbi_110259829	0.226667	0.78	1.7829	0.00141289	0.0239523	LOC110259829	uncharacterized LOC110259829	-	-	-	-	-	-	-	1	miR-11971-y
ncbi_110259832	0.00666667	0.106667	4	1.66461e-05	0.00076484	LOC110259832	uncharacterized LOC110259832	-	-	-	-	-	-	-	9	miR-11971-y,miR-1247-y,miR-125-x,miR-1306-x,miR-6715-x,novel-m0002-3p,novel-m0005-3p,ssc-miR-1306-5p,ssc-miR-1343
ncbi_110259948	0.233333	0.686667	1.55722	0.000141684	0.00436021	LOC110259948	vegetative cell wall protein gp1-like, transcript variant X1	-	-	-	-	-	-	-	1	miR-1291-x
ncbi_110260118	0.253333	0.68	1.4245	0.00106302	0.0194612	SOWAHC	sosondowah ankyrin repeat domain family member C	-	-	-	-	-	-	-	2	miR-1306-x,ssc-miR-1306-5p
ncbi_110260204	0.166667	0.513333	1.62293	0.00365299	0.045997	ADGRB1	adhesion G protein-coupled receptor B1	Cellular Processes	Cell growth and death	ko04115//p53 signaling pathway	K04596	-	-	-	3	miR-11971-y,miR-125-x,ssc-miR-125a
ncbi_110260205	1.69667	4.27	1.33153	4.00247e-08	5.45626e-06	TSNARE1	t-SNARE domain containing 1, transcript variant X1	-	-	-	-	-	-	-	3	miR-11971-y,miR-125-x,ssc-miR-125a
ncbi_110260403	35.4733	81.5233	1.20048	2.64685e-06	0.000170546	PLEC	plectin, transcript variant X1	-	-	-	-	-	-	-	5	miR-125-x,novel-m0005-3p,ssc-miR-125a,ssc-miR-1343,ssc-miR-181d-3p
ncbi_110260578	3.03667	6.32	1.05744	0.000212252	0.00583517	ITGA7	integrin subunit alpha 7	Environmental Information Processing;Human Diseases;Cellular Processes;Cellular Processes;Environmental Information Processing;Human Diseases;Human Diseases;Human Diseases	Signal transduction;Infectious diseases;Cell motility;Cellular community - eukaryotes;Signaling molecules and interaction;Cardiovascular diseases;Cardiovascular diseases;Cardiovascular diseases	ko04151//PI3K-Akt signaling pathway;ko05165//Human papillomavirus infection;ko04810//Regulation of actin cytoskeleton;ko04510//Focal adhesion;ko04512//ECM-receptor interaction;ko05414//Dilated cardiomyopathy (DCM);ko05410//Hypertrophic cardiomyopathy (HCM);ko05412//Arrhythmogenic right ventricular cardiomyopathy (ARVC)	K06583;K06583;K06583;K06583;K06583;K06583;K06583;K06583	-	-	-	3	miR-1247-x,miR-125-x,ssc-miR-125a
ncbi_110260633	13.7867	31.0633	1.17194	0.000101371	0.00335616	TEF	TEF, PAR bZIP transcription factor	-	-	-	-	-	-	-	4	miR-11971-y,miR-125-x,miR-235-y,ssc-miR-92b-3p
ncbi_110260656	7.10333	17.5533	1.30518	1.75789e-06	0.000124448	KMT2D	lysine methyltransferase 2D	Human Diseases;Metabolism	Endocrine and metabolic diseases;Amino acid metabolism	ko04934//Cushing syndrome;ko00310//Lysine degradation	K09187;K09187	-	-	-	3	miR-1247-x,ssc-miR-1306-5p,ssc-miR-1343
ncbi_110260736	0.86	2.51333	1.54719	2.0544e-06	0.000141788	APOLD1	apolipoprotein L domain containing 1	-	-	-	-	-	-	-	4	miR-11971-y,miR-1306-x,novel-m0196-5p,ssc-miR-181d-3p
ncbi_110260887	0.116667	0.44	1.91511	4.25373e-06	0.000248814	ZNF469	zinc finger protein 469, transcript variant X1	-	-	-	-	-	-	-	1	ssc-miR-19a
ncbi_110260971	0.506667	0.163333	-1.63322	0.00288047	0.0393975	MYLK3	myosin light chain kinase 3, transcript variant X1	Cellular Processes;Cellular Processes;Environmental Information Processing;Environmental Information Processing;Organismal Systems;Environmental Information Processing;Organismal Systems;Organismal Systems;Organismal Systems	Cell motility;Cellular community - eukaryotes;Signal transduction;Signal transduction;Endocrine system;Signal transduction;Immune system;Circulatory system;Digestive system	ko04810//Regulation of actin cytoskeleton;ko04510//Focal adhesion;ko04020//Calcium signaling pathway;ko04022//cGMP - PKG signaling pathway;ko04921//Oxytocin signaling pathway;ko04371//Apelin signaling pathway;ko04611//Platelet activation;ko04270//Vascular smooth muscle contraction;ko04971//Gastric acid secretion	K00907;K00907;K00907;K00907;K00907;K00907;K00907;K00907;K00907	-	-	-	1	miR-6540-x
ncbi_110261225	1.76	3.78333	1.10408	6.69813e-05	0.00241763	ACOT11	acyl-CoA thioesterase 11, transcript variant X1	-	-	-	-	-	-	-	2	miR-1306-x,novel-m0005-3p
ncbi_110261321	0.906667	2.26667	1.32193	1.79263e-09	3.60604e-07	LOC110261321	zinc finger protein 17-like, transcript variant X1	-	-	-	-	-	-	-	11	miR-11971-y,miR-125-x,miR-1306-x,miR-235-y,miR-92-y,novel-m0002-3p,novel-m0100-3p,ssc-miR-125a,ssc-miR-1343,ssc-miR-19a,ssc-miR-92b-3p
ncbi_110261324	0.71	1.51667	1.09501	0.00190408	0.0295742	LOC110261324	zinc finger protein 772-like, transcript variant X1	-	-	-	-	-	-	-	3	novel-m0236-5p,ssc-miR-1343,ssc-miR-6782-3p
ncbi_110261545	1.09667	2.25	1.0368	0.00116134	0.0208527	MEX3B	mex-3 RNA binding family member B, transcript variant X1	-	-	-	-	-	-	-	3	miR-122-x,miR-1291-x,ssc-miR-885-5p
ncbi_110262039	2.2	5.54	1.33238	2.32571e-05	0.00101221	UVSSA	UV stimulated scaffold protein A, transcript variant X1	-	-	-	-	-	-	-	6	miR-1291-x,miR-1306-x,ssc-miR-1306-5p,ssc-miR-1343,ssc-miR-181d-3p,ssc-miR-7134-5p
ncbi_110262048	0.95	1.96333	1.04731	0.00259028	0.0363941	TRMT44	tRNA methyltransferase 44 homolog (S. cerevisiae)	-	-	-	-	-	-	-	3	miR-125-x,ssc-miR-125a,ssc-miR-1343
ncbi_396608	65.84	29.7767	-1.14478	7.88765e-07	6.28535e-05	SCNN1A	sodium channel epithelial 1 alpha subunit	Organismal Systems;Organismal Systems	Sensory system;Excretory system	ko04742//Taste transduction;ko04960//Aldosterone-regulated sodium reabsorption	K04824;K04824	-	-	-	1	miR-384-y
ncbi_396613	191.377	89.3567	-1.09877	1.90887e-07	2.00662e-05	CCL5	C-C motif chemokine ligand 5	Environmental Information Processing;Human Diseases;Human Diseases;Organismal Systems;Human Diseases;Organismal Systems;Human Diseases;Environmental Information Processing;Human Diseases;Organismal Systems;Organismal Systems;Human Diseases	Signaling molecules and interaction;Infectious diseases;Infectious diseases;Immune system;Infectious diseases;Immune system;Infectious diseases;Signal transduction;Immune diseases;Immune system;Immune system;Neurodegenerative diseases	ko04060//Cytokine-cytokine receptor interaction;ko05163//Human cytomegalovirus infection;ko05168//Herpes simplex infection;ko04062//Chemokine signaling pathway;ko05164//Influenza A;ko04621//NOD-like receptor signaling pathway;ko05142//Chagas disease (American trypanosomiasis);ko04668//TNF signaling pathway;ko05323//Rheumatoid arthritis;ko04620//Toll-like receptor signaling pathway;ko04623//Cytoso…	K12499;K12499;K12499;K12499;K12499;K12499;K12499;K12499;K12499;K12499;K12499;K12499	-	-	-	2	miR-335-x,ssc-miR-335
ncbi_396753	0.446667	0.97	1.11879	0.00379298	0.0470408	SLC9A5	solute carrier family 9 member A5, transcript variant X4	-	-	-	-	-	-	-	1	novel-m0002-3p
ncbi_396764	36.44	16.7967	-1.11735	2.25093e-09	4.47338e-07	SLC11A1	solute carrier family 11 member 1	Cellular Processes	Transport and catabolism	ko04142//Lysosome	K12347	-	-	-	1	miR-276-y
ncbi_396774	1.12	2.41	1.10553	0.00155221	0.025655	TIMP4	TIMP metallopeptidase inhibitor 4	-	-	-	-	-	-	-	3	novel-m0002-3p,ssc-miR-145-5p,ssc-miR-6782-3p
ncbi_396840	0.343333	4.26667	3.63543	0.00282873	0.0389157	SOX9	SRY-box 9	Environmental Information Processing	Signal transduction	ko04024//cAMP signaling pathway	K18435	-	-	-	1	miR-1306-x
ncbi_396859	13.07	28.32	1.11556	0.000280156	0.00709858	NOS2	nitric oxide synthase 2	Metabolism;Human Diseases;Environmental Information Processing;Human Diseases;Environmental Information Processing;Organismal Systems;Human Diseases;Human Diseases;Environmental Information Processing;Human Diseases;Human Diseases;Cellular Processes;Human Diseases;Human Diseases;Human Diseases;Metabolism;Metabolism	Global and overview maps;Cancers;Signal transduction;Infectious diseases;Signal transduction;Endocrine system;Infectious diseases;Infectious diseases;Signal transduction;Infectious diseases;Cancers;Transport and catabolism;Infectious diseases;Infectious diseases;Infectious diseases;Amino acid metabolism;Amino acid metabolism	ko01100//Metabolic pathways;ko05200//Pathways in cancer;ko04020//Calcium signaling pathway;ko05152//Tuberculosis;ko04371//Apelin signaling pathway;ko04926//Relaxin signaling pathway;ko05142//Chagas disease (American trypanosomiasis);ko05145//Toxoplasmosis;ko04066//HIF-1 signaling pathway;ko05146//Amoebiasis;ko05222//Small cell lung cancer;ko04146//Peroxisome;ko05132//Salmonella infection;ko05133/…	K13241;K13241;K13241;K13241;K13241;K13241;K13241;K13241;K13241;K13241;K13241;K13241;K13241;K13241;K13241;K13241;K13241	-	-	-	1	ssc-miR-19a
ncbi_396865	618.973	294.993	-1.06919	6.46532e-05	0.00235421	CHI3L1	chitinase 3 like 1	-	-	-	-	-	-	-	2	miR-298-x,miR-6238-y
ncbi_396916	41.16	94.7367	1.20268	4.01786e-06	0.000238398	IGF2	insulin like growth factor 2	Human Diseases;Environmental Information Processing;Environmental Information Processing;Environmental Information Processing;Human Diseases;Human Diseases	Cancers;Signal transduction;Signal transduction;Signal transduction;Cancers;Cancers	ko05200//Pathways in cancer;ko04151//PI3K-Akt signaling pathway;ko04010//MAPK signaling pathway;ko04014//Ras signaling pathway;ko05205//Proteoglycans in cancer;ko05225//Hepatocellular carcinoma	K13769;K13769;K13769;K13769;K13769;K13769	-	-	-	2	miR-506-y,ssc-miR-181d-3p
ncbi_396971	0.16	1.06333	2.73245	5.41493e-06	0.000306413	ALOX15	arachidonate 15-lipoxygenase	Metabolism;Cellular Processes;Organismal Systems;Metabolism;Cellular Processes;Metabolism	Global and overview maps;Cell growth and death;Nervous system;Lipid metabolism;Cell growth and death;Lipid metabolism	ko01100//Metabolic pathways;ko04217//Necroptosis;ko04726//Serotonergic synapse;ko00590//Arachidonic acid metabolism;ko04216//Ferroptosis;ko00591//Linoleic acid metabolism	K00460;K00460;K00460;K00460;K00460;K00460	-	-	-	1	novel-m0002-3p
ncbi_397004	10.1433	4.62	-1.13457	4.35419e-07	4.01243e-05	SSTR1	somatostatin receptor 1	Environmental Information Processing;Environmental Information Processing	Signaling molecules and interaction;Signal transduction	ko04080//Neuroactive ligand-receptor interaction;ko04024//cAMP signaling pathway	K04217;K04217	-	-	-	7	miR-127-x,miR-4492-y,miR-4508-x,miR-488-y,miR-735-y,ssc-miR-194b-5p,ssc-miR-338
ncbi_397031	261.647	110.057	-1.24937	2.25385e-14	1.12659e-11	CD163	CD163 molecule	-	-	-	-	-	-	-	2	miR-541-x,miR-665-y
ncbi_397038	32.6233	10.96	-1.57366	5.94914e-10	1.38213e-07	FBP1	fructose-bisphosphatase 1	Metabolism;Organismal Systems;Environmental Information Processing;Metabolism;Metabolism;Metabolism;Metabolism	Global and overview maps;Endocrine system;Signal transduction;Global and overview maps;Carbohydrate metabolism;Carbohydrate metabolism;Carbohydrate metabolism	ko01100//Metabolic pathways;ko04910//Insulin signaling pathway;ko04152//AMPK signaling pathway;ko01200//Carbon metabolism;ko00010//Glycolysis / Gluconeogenesis;ko00051//Fructose and mannose metabolism;ko00030//Pentose phosphate pathway	K03841;K03841;K03841;K03841;K03841;K03841;K03841	-	-	-	3	ssc-miR-9,ssc-miR-9-1,ssc-miR-9-2
ncbi_397051	1.62333	3.67	1.17682	9.04382e-07	7.17201e-05	DNASE1	deoxyribonuclease 1	-	-	-	-	-	-	-	2	miR-506-y,novel-m0005-3p
ncbi_397052	18.4133	7.82333	-1.2349	1.67469e-06	0.000119988	SULT1E1	sulfotransferase family 1E, estrogen-preferring, member 1	Metabolism	Lipid metabolism	ko00140//Steroid hormone biosynthesis	K01016	-	-	-	1	miR-384-y
ncbi_397106	4.17667	1.53667	-1.44255	4.33361e-05	0.00168592	IL10	interleukin 10	Environmental Information Processing;Human Diseases;Human Diseases;Environmental Information Processing;Environmental Information Processing;Human Diseases;Human Diseases;Organismal Systems;Human Diseases;Organismal Systems;Human Diseases;Human Diseases;Human Diseases;Human Diseases;Human Diseases;Human Diseases;Human Diseases;Organismal Systems;Human Diseases;Human Diseases;Human Diseases	Signaling molecules and interaction;Infectious diseases;Infectious diseases;Signal transduction;Signal transduction;Infectious diseases;Immune diseases;Immune system;Infectious diseases;Immune system;Infectious diseases;Immune diseases;Infectious diseases;Infectious diseases;Immune diseases;Infectious diseases;Infectious diseases;Immune system;Immune diseases;Immune diseases;Infectious diseases	ko04060//Cytokine-cytokine receptor interaction;ko05169//Epstein-Barr virus infection;ko05152//Tuberculosis;ko04630//Jak-STAT signaling pathway;ko04068//FoxO signaling pathway;ko05142//Chagas disease (American trypanosomiasis);ko05322//Systemic lupus erythematosus;ko04660//T cell receptor signaling pathway;ko05145//Toxoplasmosis;ko04625//C-type lectin receptor signaling pathway;ko05146//Amoebiasi…	K05443;K05443;K05443;K05443;K05443;K05443;K05443;K05443;K05443;K05443;K05443;K05443;K05443;K05443;K05443;K05443;K05443;K05443;K05443;K05443;K05443	-	-	-	6	miR-411-x,miR-543-y,ssc-miR-411,ssc-miR-9,ssc-miR-9-1,ssc-miR-9-2
ncbi_397121	20.6267	8.88667	-1.2148	1.4897e-08	2.2925e-06	PLAT	plasminogen activator, tissue type	Human Diseases;Human Diseases;Environmental Information Processing;Human Diseases;Organismal Systems	Cancers;Cardiovascular diseases;Signal transduction;Cancers;Immune system	ko05202//Transcriptional misregulation in cancers;ko05418//Fluid shear stress and atherosclerosis;ko04371//Apelin signaling pathway;ko05215//Prostate cancer;ko04610//Complement and coagulation cascades	K01343;K01343;K01343;K01343;K01343	-	-	-	2	miR-335-x,ssc-miR-335
ncbi_397124	39.1533	2.85333	-3.77841	2.86632e-18	3.28269e-15	RBP4	retinol binding protein 4	-	-	-	-	-	-	-	1	miR-322-y
ncbi_397132	617.707	173.97	-1.82808	2.57572e-22	5.31082e-19	FMO1	flavin containing monooxygenase 1	Metabolism	Xenobiotics biodegradation and metabolism	ko00982//Drug metabolism - cytochrome P450	K00485	-	-	-	1	miR-434-y
ncbi_397160	43.96	88.5533	1.01036	1.57066e-05	0.000729802	CD34	CD34 molecule	Environmental Information Processing;Organismal Systems	Signaling molecules and interaction;Immune system	ko04514//Cell adhesion molecules (CAMs);ko04640//Hematopoietic cell lineage	K06474;K06474	-	-	-	2	miR-1247-y,miR-125-x
ncbi_397166	1.17	2.68667	1.19931	0.0026855	0.0374133	MS4A2	membrane spanning 4-domains A2	Environmental Information Processing;Environmental Information Processing;Organismal Systems;Human Diseases	Signal transduction;Signal transduction;Immune system;Immune diseases	ko04072//Phospholipase D signaling pathway;ko04071//Sphingolipid signaling pathway;ko04664//Fc epsilon RI signaling pathway;ko05310//Asthma	K08090;K08090;K08090;K08090	-	-	-	3	ssc-miR-1306-5p,ssc-miR-1343,ssc-miR-6782-3p
ncbi_397175	0.25	9.20667	5.20268	0.000202853	0.00561419	COL11A1	collagen type XI alpha 1 chain	Organismal Systems	Digestive system	ko04974//Protein digestion and absorption	K19721	-	-	-	1	novel-m0100-3p
ncbi_397181	8.71333	3.64667	-1.25665	1.0797e-06	8.24279e-05	SHMT1	serine hydroxymethyltransferase 1, transcript variant X6	Metabolism;Metabolism;Metabolism;Metabolism;Human Diseases;Metabolism;Metabolism	Global and overview maps;Global and overview maps;Global and overview maps;Amino acid metabolism;Drug resistance;Carbohydrate metabolism;Metabolism of cofactors and vitamins	ko01100//Metabolic pathways;ko01200//Carbon metabolism;ko01230//Biosynthesis of amino acids;ko00260//Glycine, serine and threonine metabolism;ko01523//Antifolate resistance;ko00630//Glyoxylate and dicarboxylate metabolism;ko00670//One carbon pool by folate	K00600;K00600;K00600;K00600;K00600;K00600;K00600	-	-	-	1	miR-770-x
ncbi_397182	5.11333	11.85	1.21255	0.00253071	0.0358318	IGFBP5	insulin like growth factor binding protein 5	-	-	-	-	-	-	-	1	ssc-miR-1343
ncbi_397251	22.4333	45.6267	1.02423	3.32124e-05	0.00136278	PLK2	polo like kinase 2	Environmental Information Processing	Signal transduction	ko04068//FoxO signaling pathway	K08861	-	-	-	1	miR-1306-x
ncbi_397400	5.2	13.5333	1.37993	3.68363e-10	8.9355e-08	TGFB3	transforming growth factor beta 3	Human Diseases;Environmental Information Processing;Human Diseases;Environmental Information Processing;Human Diseases;Human Diseases;Cellular Processes;Environmental Information Processing;Human Diseases;Human Diseases;Environmental Information Processing;Cellular Processes;Human Diseases;Human Diseases;Human Diseases;Human Diseases;Human Diseases;Human Diseases;Environmental Information Process…	Cancers;Signal transduction;Infectious diseases;Signaling molecules and interaction;Infectious diseases;Cancers;Cell growth and death;Signal transduction;Cancers;Infectious diseases;Signal transduction;Cell growth and death;Infectious diseases;Infectious diseases;Endocrine and metabolic diseases;Immune diseases;Infectious diseases;Cancers;Signal transduction;Cardiovascular diseases;Cardiovascular…	ko05200//Pathways in cancer;ko04010//MAPK signaling pathway;ko05166//HTLV-I infection;ko04060//Cytokine-cytokine receptor interaction;ko05152//Tuberculosis;ko05225//Hepatocellular carcinoma;ko04218//Cellular senescence;ko04390//Hippo signaling pathway;ko05226//Gastric cancer;ko05161//Hepatitis B;ko04068//FoxO signaling pathway;ko04110//Cell cycle;ko05142//Chagas disease (American trypanosomiasis)…	K13377;K13377;K13377;K13377;K13377;K13377;K13377;K13377;K13377;K13377;K13377;K13377;K13377;K13377;K13377;K13377;K13377;K13377;K13377;K13377;K13377;K13377;K13377;K13377;K13377;K13377;K13377	-	-	-	1	novel-m0005-3p
ncbi_397402	67.3833	24.7367	-1.44574	3.92537e-16	2.81517e-13	PLIN2	perilipin 2	Organismal Systems	Endocrine system	ko03320//PPAR signaling pathway	K17284	-	-	-	4	miR-127-x,miR-322-y,miR-335-x,ssc-miR-335
ncbi_397426	0.736667	0.22	-1.74351	0.0019754	0.0303419	CRHR1	corticotropin releasing hormone receptor 1	Environmental Information Processing;Human Diseases;Organismal Systems	Signaling molecules and interaction;Endocrine and metabolic diseases;Nervous system	ko04080//Neuroactive ligand-receptor interaction;ko04934//Cushing syndrome;ko04730//Long-term depression	K04578;K04578;K04578	-	-	-	7	miR-298-x,miR-335-x,miR-376-y,miR-4492-y,miR-667-y,miR-872-x,ssc-miR-335
ncbi_397430	4.84	10.0033	1.0474	0.00188796	0.0293792	COL8A1	collagen type VIII alpha 1 chain, transcript variant X2	-	-	-	-	-	-	-	1	novel-m0002-3p
ncbi_397433	0.346667	1.07667	1.63495	5.55365e-06	0.000312653	KCNB1	potassium voltage-gated channel subfamily B member 1	-	-	-	-	-	-	-	8	miR-11971-y,miR-1291-x,miR-1306-x,novel-m0002-3p,novel-m0196-5p,ssc-miR-125a,ssc-miR-1343,ssc-miR-145-5p
ncbi_397435	0.63	1.85333	1.5567	1.82777e-06	0.000127751	ESR1	estrogen receptor 1	Human Diseases;Human Diseases;Human Diseases;Organismal Systems;Organismal Systems;Human Diseases;Organismal Systems;Organismal Systems	Cancers;Cancers;Cancers;Endocrine system;Endocrine system;Drug resistance;Endocrine system;Excretory system	ko05200//Pathways in cancer;ko05205//Proteoglycans in cancer;ko05224//Breast cancer;ko04915//Estrogen signaling pathway;ko04919//Thyroid hormone signaling pathway;ko01522//Endocrine resistance;ko04917//Prolactin signaling pathway;ko04961//Endocrine and other factor-regulated calcium reabsorption	K08550;K08550;K08550;K08550;K08550;K08550;K08550;K08550	-	-	-	3	miR-1306-x,ssc-miR-145-5p,ssc-miR-885-5p
ncbi_397463	159.697	75.9433	-1.07234	6.76377e-05	0.00243068	GLRX	glutaredoxin	-	-	-	-	-	-	-	1	miR-541-x
ncbi_397511	0.423333	1.65333	1.96551	1.33923e-05	0.000645923	NTRK3	neurotrophic receptor tyrosine kinase 3	Organismal Systems;Human Diseases	Nervous system;Cancers	ko04722//Neurotrophin signaling pathway;ko05230//Central carbon metabolism in cancer	K05101;K05101	-	-	-	12	miR-11971-y,miR-122-x,miR-125-x,miR-1306-x,miR-506-y,novel-m0002-3p,novel-m0005-3p,ssc-miR-122-5p,ssc-miR-125a,ssc-miR-1306-5p,ssc-miR-1343,ssc-miR-145-5p
ncbi_397534	0.123333	1.32667	3.42717	7.40748e-05	0.00263333	SLCO1A2	solute carrier organic anion transporter family member 1A2	Organismal Systems	Digestive system	ko04976//Bile secretion	K03460	-	-	-	3	miR-125-x,miR-1291-x,novel-m0005-3p
ncbi_397560	0.953333	0.446667	-1.09378	0.00102586	0.0189917	TSHR	thyroid stimulating hormone receptor	Environmental Information Processing;Environmental Information Processing;Organismal Systems;Human Diseases;Organismal Systems	Signaling molecules and interaction;Signal transduction;Endocrine system;Immune diseases;Endocrine system	ko04080//Neuroactive ligand-receptor interaction;ko04024//cAMP signaling pathway;ko04918//Thyroid hormone synthesis;ko05320//Autoimmune thyroid disease;ko04923//Regulation of lipolysis in adipocyte	K04249;K04249;K04249;K04249;K04249	-	-	-	4	miR-276-y,miR-322-y,ssc-miR-194b-5p,ssc-miR-323
ncbi_397626	141.143	43.0767	-1.71218	1.19473e-07	1.33156e-05	LYVE1	lymphatic vessel endothelial hyaluronan receptor 1, transcript variant X2	-	-	-	-	-	-	-	5	miR-351-x,miR-376-y,ssc-miR-9,ssc-miR-9-1,ssc-miR-9-2
ncbi_399503	0.723333	3.24667	2.16623	2.63048e-06	0.000170156	LIF	LIF, interleukin 6 family cytokine	Environmental Information Processing;Environmental Information Processing;Cellular Processes;Environmental Information Processing	Signaling molecules and interaction;Signal transduction;Cellular community - eukaryotes;Signal transduction	ko04060//Cytokine-cytokine receptor interaction;ko04630//Jak-STAT signaling pathway;ko04550//Signaling pathways regulating pluripotency of stem cells;ko04668//TNF signaling pathway	K05419;K05419;K05419;K05419	-	-	-	4	miR-11971-y,miR-92-y,novel-m0005-3p,ssc-miR-1306-5p
ncbi_399527	42.2533	15.0633	-1.48802	2.32703e-19	3.48949e-16	CPT1A	carnitine palmitoyltransferase 1A	Organismal Systems;Environmental Information Processing;Human Diseases;Organismal Systems;Organismal Systems;Organismal Systems;Metabolism;Metabolism	Environmental adaptation;Signal transduction;Endocrine and metabolic diseases;Endocrine system;Endocrine system;Endocrine system;Global and overview maps;Lipid metabolism	ko04714//Thermogenesis;ko04152//AMPK signaling pathway;ko04931//Insulin resistance;ko04922//Glucagon signaling pathway;ko03320//PPAR signaling pathway;ko04920//Adipocytokine signaling pathway;ko01212//Fatty acid metabolism;ko00071//Fatty acid degradation	K08765;K08765;K08765;K08765;K08765;K08765;K08765;K08765	-	-	-	3	miR-6540-x,miR-735-y,ssc-miR-136-5p
ncbi_404701	0.0833333	0.546667	2.7137	0.000520393	0.0112354	SP7	Sp7 transcription factor, transcript variant X1	-	-	-	-	-	-	-	1	miR-11971-y
ncbi_406870	2.76667	0.606667	-2.18917	0.000131439	0.00409845	CP	ceruloplasmin	Cellular Processes;Metabolism	Cell growth and death;Metabolism of cofactors and vitamins	ko04216//Ferroptosis;ko00860//Porphyrin and chlorophyll metabolism	K13624;K13624	-	-	-	2	miR-276-y,miR-411-x
ncbi_408053	1.31667	3.45	1.38971	0.000147686	0.00449461	HAS3	hyaluronan synthase 3	-	-	-	-	-	-	-	1	miR-1306-x
ncbi_414756	2.26667	7.16333	1.66006	0.00161048	0.026348	PDZK1IP1	PDZK1 interacting protein 1	-	-	-	-	-	-	-	1	novel-m0005-3p
ncbi_414903	0.13	1.59333	3.61546	0.00015836	0.00468303	SOX10	SRY-box 10	-	-	-	-	-	-	-	2	miR-11971-y,miR-1306-x
ncbi_448980	21.0267	8.89	-1.24196	1.76991e-05	0.000797669	ACSL4	acyl-CoA synthetase long-chain family member 4	Metabolism;Organismal Systems;Cellular Processes;Organismal Systems;Organismal Systems;Metabolism;Cellular Processes;Metabolism;Metabolism	Global and overview maps;Environmental adaptation;Transport and catabolism;Endocrine system;Endocrine system;Global and overview maps;Cell growth and death;Lipid metabolism;Lipid metabolism	ko01100//Metabolic pathways;ko04714//Thermogenesis;ko04146//Peroxisome;ko03320//PPAR signaling pathway;ko04920//Adipocytokine signaling pathway;ko01212//Fatty acid metabolism;ko04216//Ferroptosis;ko00071//Fatty acid degradation;ko00061//Fatty acid biosynthesis	K01897;K01897;K01897;K01897;K01897;K01897;K01897;K01897;K01897	-	-	-	6	miR-1298-x,miR-154-y,miR-380-y,miR-3958-y,miR-543-y,ssc-miR-194b-5p
ncbi_497623	2.42333	4.97667	1.03819	6.69197e-05	0.00241763	P2RX7	purinergic receptor P2X 7, transcript variant X1	Environmental Information Processing;Environmental Information Processing;Organismal Systems	Signaling molecules and interaction;Signal transduction;Immune system	ko04080//Neuroactive ligand-receptor interaction;ko04020//Calcium signaling pathway;ko04621//NOD-like receptor signaling pathway	K05220;K05220;K05220	-	-	-	4	miR-1291-x,miR-6715-x,novel-m0236-5p,ssc-miR-19a
ncbi_503661	2.60333	5.22	1.00369	0.000824386	0.0162019	ADORA2A	adenosine A2a receptor	Environmental Information Processing;Environmental Information Processing;Environmental Information Processing;Environmental Information Processing;Human Diseases;Human Diseases;Organismal Systems	Signaling molecules and interaction;Signal transduction;Signal transduction;Signal transduction;Substance dependence;Neurodegenerative diseases;Circulatory system	ko04080//Neuroactive ligand-receptor interaction;ko04015//Rap1 signaling pathway;ko04020//Calcium signaling pathway;ko04024//cAMP signaling pathway;ko05034//Alcoholism;ko05012//Parkinson disease;ko04270//Vascular smooth muscle contraction	K04266;K04266;K04266;K04266;K04266;K04266;K04266	-	-	-	3	miR-11971-y,miR-125-x,ssc-miR-125a
ncbi_595124	462.597	1083.41	1.22775	2.77642e-08	3.91427e-06	SPARC	secreted protein acidic and cysteine rich	-	-	-	-	-	-	-	1	novel-m0002-3p
ncbi_641357	1.01667	7.84333	2.94762	0.00168127	0.027109	ADIG	adipogenin	-	-	-	-	-	-	-	1	miR-1306-x
ncbi_733600	8.39	24.6733	1.55621	9.94194e-09	1.69064e-06	UNC5B	unc-5 netrin receptor B	Organismal Systems	Development	ko04360//Axon guidance	K07521	-	-	-	5	miR-11971-y,miR-1247-x,miR-506-y,novel-m0100-3p,novel-m0196-5p
ncbi_733628	37.3033	90.83	1.28386	0.000102213	0.00335856	AEBP1	AE binding protein 1	-	-	-	-	-	-	-	1	novel-m0236-5p
ncbi_733636	0.713333	0.0733333	-3.28204	0.000875279	0.0169457	HNF4A	hepatocyte nuclear factor 4 alpha	Environmental Information Processing;Human Diseases	Signal transduction;Endocrine and metabolic diseases	ko04152//AMPK signaling pathway;ko04950//Maturity onset diabetes of the young	K07292;K07292	-	-	-	4	miR-735-y,miR-879-x,ssc-miR-338,ssc-miR-7136-3p
ncbi_733702	11.8267	4.39333	-1.42866	4.43829e-06	0.00025778	CD36	CD36 molecule	Cellular Processes;Environmental Information Processing;Human Diseases;Organismal Systems;Environmental Information Processing;Organismal Systems;Organismal Systems;Human Diseases;Organismal Systems;Organismal Systems	Transport and catabolism;Signal transduction;Endocrine and metabolic diseases;Immune system;Signaling molecules and interaction;Endocrine system;Endocrine system;Infectious diseases;Digestive system;Digestive system	ko04145//Phagosome;ko04152//AMPK signaling pathway;ko04931//Insulin resistance;ko04640//Hematopoietic cell lineage;ko04512//ECM-receptor interaction;ko03320//PPAR signaling pathway;ko04920//Adipocytokine signaling pathway;ko05144//Malaria;ko04979//Cholesterol metabolism;ko04975//Fat digestion and absorption	K06259;K06259;K06259;K06259;K06259;K06259;K06259;K06259;K06259;K06259	-	-	-	8	miR-127-x,miR-380-y,miR-433-y,miR-434-y,miR-488-y,miR-543-y,miR-6540-x,ssc-miR-7136-3p
ncbi_768111	0.116667	2.16333	4.21279	1.73195e-05	0.000784848	SCGN	secretagogin, EF-hand calcium binding protein	-	-	-	-	-	-	-	1	miR-11971-y

## Sheet: LH-vs-TH
Supplement 5.2 DEmiRNAs and their target DEmRNAs were identified between LH and TH
geneID	LH_mean	TH_mean	log2(fc)	PValue	FDR	Symbol	Description	KEGG_A_class	KEGG_B_class	Pathway	K_ID	GO Component	GO Function	GO Process	miRNA_num	miRNA_list
MSTRG.10398	1.36	0.26	-2.38702	9.9806e-06	0.000792029	--	-	-	-	-	-	-	-	-	7	lin-4-x,miR-1247-x,miR-1247-y,miR-144-x,miR-31-x,novel-m0120-5p,ssc-miR-92b-5p
MSTRG.10702	0.69	4.86667	2.81827	1.5191e-13	8.55912e-11	--	IL-23, partial [Sus scrofa]	-	-	-	-	-	-	-	14	miR-134-x,miR-2137-y,miR-263-x,miR-329-y,miR-376-y,miR-380-y,miR-434-y,miR-488-y,miR-6412-y,miR-6540-x,miR-876-y,ssc-miR-136-5p,ssc-miR-370,ssc-miR-455-5p
MSTRG.110	2.22333	4.92333	1.14691	0.0010206	0.0270396	--	A3Z2_1 [Sus scrofa]	-	-	-	-	-	-	-	5	miR-329-y,miR-434-y,miR-6238-y,miR-770-x,novel-m0051-3p
MSTRG.1103	1.12	0.00666667	-7.39232	5.10949e-08	8.46722e-06	Pol	mCG144778, partial [Mus musculus]	-	-	-	-	-	-	-	1	novel-m0120-5p
MSTRG.11745	1.81333	0.27	-2.74761	0.00227692	0.047456	--	-	-	-	-	-	-	-	-	1	miR-71-x
MSTRG.11807	2.03	4.81333	1.24556	0.000178395	0.00777168	--	-	-	-	-	-	-	-	-	2	novel-m0226-3p,ssc-miR-135
MSTRG.11934	1.74333	0.266667	-2.70874	9.27304e-09	1.82258e-06	--	PREDICTED: mitochondrial inner membrane protein COX18 isoform X1 [Sus scrofa]	-	-	-	-	-	-	-	4	miR-142-y,miR-63-y,novel-m0125-5p,ssc-miR-142-3p
MSTRG.12292	0.97	0.196667	-2.30223	0.000147013	0.00671612	--	-	-	-	-	-	-	-	-	5	lin-4-x,miR-1247-y,miR-326-x,novel-m0125-5p,ssc-miR-92b-5p
MSTRG.12503	0.33	2.50333	2.92331	1.1601e-11	4.08525e-09	--	PREDICTED: mitochondrial inner membrane protein COX18 isoform X1 [Sus scrofa]	-	-	-	-	-	-	-	7	miR-12023-x,miR-2779-x,miR-3099-y,miR-376-y,miR-434-x,novel-m0226-3p,ssc-miR-7136-3p
MSTRG.13149	0.17	0.00666667	-4.67243	0.000568143	0.0179354	--	-	-	-	-	-	-	-	-	1	miR-144-x
MSTRG.13382	0.506667	0.0366667	-3.7885	0.00189537	0.0414992	--	-	-	-	-	-	-	-	-	2	miR-182-x,miR-1-y
MSTRG.14261	0.0433333	0.956667	4.46447	0.000582543	0.0180674	--	PREDICTED: mitochondrial inner membrane protein COX18 isoform X1 [Sus scrofa]	-	-	-	-	-	-	-	3	miR-263-x,miR-3059-x,ssc-miR-7136-3p
MSTRG.14334	1.07333	2.71667	1.33974	4.26751e-05	0.0026041	Pol	endonuclease/reverse transcriptase [Sus scrofa]	-	-	-	-	-	-	-	8	miR-300-y,miR-7142-y,novel-m0046-3p,novel-m0049-5p,ssc-miR-1839-5p,ssc-miR-194b-5p,ssc-miR-370,ssc-miR-7136-3p
MSTRG.14380	0.446667	1.38	1.6274	0.000724181	0.0210747	--	PREDICTED: interferon regulatory factor 8-like [Sus scrofa]	-	-	-	-	-	-	-	3	miR-329-y,miR-770-x,ssc-miR-455-3p
MSTRG.14626	1.51	3.10667	1.04082	0.00204089	0.0438338	--	-	-	-	-	-	-	-	-	4	novel-m0147-5p,ssc-miR-345-5p,ssc-miR-382,ssc-miR-9843-3p
MSTRG.14793	0.85	0.223333	-1.92826	2.46778e-07	3.39967e-05	--	PREDICTED: uncharacterized protein LOC103796371 isoform X2 [Callithrix jacchus]	-	-	-	-	-	-	-	7	lin-4-x,miR-1247-x,miR-326-x,novel-m0214-5p,ssc-miR-190b,ssc-miR-486,ssc-miR-92b-5p
MSTRG.15673	0.423333	0.0633333	-2.74076	0.000872875	0.0240689	--	-	-	-	-	-	-	-	-	3	miR-63-y,novel-m0120-5p,novel-m0236-5p
MSTRG.1578	0.001	0.54	9.07682	0.000292996	0.0111335	--	-	-	-	-	-	-	-	-	5	miR-2904-x,miR-351-x,novel-m0051-3p,novel-m0123-5p,ssc-miR-378b-3p
MSTRG.16130	0.396667	1.55667	1.97246	0.00159813	0.0369034	--	PREDICTED: nuclear body protein SP140-like protein [Myotis brandtii]	-	-	-	-	-	-	-	4	miR-483-y,ssc-miR-135,ssc-miR-378b-3p,ssc-miR-9843-3p
MSTRG.1640	1.44	0.306667	-2.23133	3.54966e-05	0.00224719	--	PREDICTED: translation initiation factor IF-2-like [Sus scrofa]	-	-	-	-	-	-	-	2	miR-1247-x,novel-m0120-5p
MSTRG.16601	0.123333	0.613333	2.31411	1.25075e-07	1.87092e-05	RNF220	RING finger protein 220 [Cricetulus griseus]	-	-	-	-	GO:0044424//intracellular part	GO:0004842//ubiquitin-protein transferase activity;GO:0046914//transition metal ion binding;GO:0070735//protein-glycine ligase activity;GO:0070739//protein-glutamic acid ligase activity	GO:0016567//protein ubiquitination;GO:0030177//positive regulation of Wnt signaling pathway	9	miR-298-x,miR-322-y,miR-376-y,miR-380-y,miR-488-y,miR-770-x,miR-873-x,novel-m0147-5p,ssc-miR-9843-3p
MSTRG.16813	0.00666667	1.91	8.16239	5.00568e-10	1.34303e-07	--	IL-23, partial [Sus scrofa]	-	-	-	-	-	-	-	11	miR-127-x,miR-127-y,miR-135-y,miR-2779-x,miR-3059-x,miR-873-x,ssc-miR-127,ssc-miR-215,ssc-miR-338,ssc-miR-411,ssc-miR-7136-3p
MSTRG.17209	0.03	1.02333	5.09217	0.00109751	0.0284966	--	-	-	-	-	-	-	-	-	2	miR-452-x,ssc-miR-9843-3p
MSTRG.17329	2.61333	10.4633	2.00138	2.7246e-06	0.000272508	--	PREDICTED: uncharacterized protein LOC109269005 isoform X1 [Panthera pardus]	-	-	-	-	-	-	-	14	miR-11980-x,miR-12023-x,miR-2779-x,miR-329-y,miR-541-x,miR-6238-y,miR-6540-x,miR-665-y,miR-770-y,miR-873-x,ssc-miR-136-5p,ssc-miR-1839-5p,ssc-miR-455-3p,ssc-miR-7136-3p
MSTRG.18209	0.856667	0.02	-5.42066	0.00124552	0.0309331	--	PREDICTED: oral-facial-digital syndrome 1 protein isoform X1 [Sus scrofa]	-	-	-	-	GO:0005815//microtubule organizing center;GO:0042995//cell projection	GO:0015631//tubulin binding	GO:0007017//microtubule-based process;GO:0048858//cell projection morphogenesis	1	miR-1247-x
MSTRG.18350	6.87667	14.4767	1.07395	6.13694e-05	0.00345776	--	PREDICTED: interleukin-3 receptor subunit alpha isoform X2 [Camelus dromedarius]	Human Diseases;Environmental Information Processing;Environmental Information Processing;Environmental Information Processing;Cellular Processes;Organismal Systems	Cancers;Signal transduction;Signaling molecules and interaction;Signal transduction;Cell growth and death;Immune system	ko05200//Pathways in cancer;ko04151//PI3K-Akt signaling pathway;ko04060//Cytokine-cytokine receptor interaction;ko04630//Jak-STAT signaling pathway;ko04210//Apoptosis;ko04640//Hematopoietic cell lineage	K04737;K04737;K04737;K04737;K04737;K04737	-	-	-	6	miR-2779-x,miR-483-y,novel-m0123-5p,ssc-miR-411,ssc-miR-455-5p,ssc-miR-7136-3p
MSTRG.18360	1469.25	350.06	-2.0694	9.54104e-06	0.000767678	TAR1-A	LOW QUALITY PROTEIN: basic salivary proline-rich protein 1-like [Castor canadensis]	-	-	-	-	-	GO:0001071//nucleic acid binding transcription factor activity;GO:0005515//protein binding	GO:0006351//transcription, DNA-templated;GO:0010468//regulation of gene expression;GO:0044699//single-organism process	6	miR-1247-x,miR-451-x,miR-71-x,novel-m0120-5p,ssc-miR-451,ssc-miR-92b-5p
MSTRG.18450	1.39667	0.443333	-1.65552	0.000299575	0.0113282	--	PREDICTED: collagen alpha-1(IX) chain-like [Sus scrofa]	-	-	-	-	-	-	-	1	miR-31-x
MSTRG.18523	0.476667	3.7	2.95647	0.000620542	0.0188991	NPG1	protegrin-1 precursor [Sus scrofa]	-	-	-	-	-	-	GO:0006950//response to stress;GO:0009617//response to bacterium	1	miR-434-y
MSTRG.18607	1.1	3.32667	1.59657	0.00012413	0.00589374	AKAP2	A-kinase anchor protein 2 [Sus scrofa]	-	-	-	-	-	-	-	10	miR-3059-x,miR-322-y,miR-351-x,miR-667-y,miR-873-x,miR-876-y,miR-9-z,novel-m0046-3p,novel-m0089-3p,ssc-miR-382
MSTRG.2032	3.79	1.37	-1.46802	0.000183603	0.00790642	--	PREDICTED: uncharacterized protein LOC102162614 [Sus scrofa]	-	-	-	-	-	-	-	4	lin-4-x,miR-1-y,miR-451-x,ssc-miR-451
MSTRG.2043	2.13	0.336667	-2.66146	1.96793e-08	3.57677e-06	--	PREDICTED: mitochondrial inner membrane protein COX18 isoform X1 [Sus scrofa]	-	-	-	-	-	-	-	2	miR-1247-y,novel-m0125-3p
MSTRG.358	1.62667	7.07667	2.12115	9.79224e-09	1.87361e-06	Cd24	PREDICTED: signal transducer CD24-like [Papio anubis]	Organismal Systems	Immune system	ko04640//Hematopoietic cell lineage	K06469	GO:0005902//microvillus;GO:0031090//organelle membrane;GO:0046658//anchored component of plasma membrane	GO:0005488//binding	GO:0001934//positive regulation of protein phosphorylation;GO:0002327//immature B cell differentiation;GO:0002683//negative regulation of immune system process;GO:0002711//positive regulation of T cell mediated immunity;GO:0002861//regulation of inflammatory response to antigenic stimulus;GO:0002902//regulation of B cell apoptotic process;GO:0006897//endocytosis;GO:0006921//cellular component dis…	3	miR-2137-y,miR-873-x,ssc-miR-1839-5p
MSTRG.4042	1.38	5.15	1.8999	0.000943968	0.025507	IGKV2-29	immunoglobulin kappa variable region, partial [Sus scrofa]	-	-	-	-	-	-	-	1	ssc-miR-9843-3p
MSTRG.4043	329.357	712.19	1.11261	1.07436e-06	0.000121066	IGKV2D-28	immunoglobulin kappa light chain [Felis catus]	-	-	-	-	GO:0031988//membrane-bounded vesicle;GO:0044421//extracellular region part	-	-	5	miR-127-x,miR-434-y,miR-9-z,ssc-miR-135,ssc-miR-140-3p
MSTRG.4468	2.95667	1.35333	-1.12745	0.00126639	0.0313869	--	PREDICTED: mitochondrial inner membrane protein COX18 isoform X1 [Sus scrofa]	-	-	-	-	-	-	-	3	miR-10021-x,miR-144-x,miR-81-y
MSTRG.4621	0.153333	0.89	2.53713	1.38537e-06	0.000151077	--	-	-	-	-	-	-	-	-	7	miR-329-y,miR-376-y,miR-541-x,ssc-miR-136-5p,ssc-miR-1839-5p,ssc-miR-345-5p,ssc-miR-411
MSTRG.5801	0.286667	1.66667	2.53952	0.000268371	0.0104764	--	PREDICTED: mitochondrial inner membrane protein COX18 isoform X1 [Sus scrofa]	-	-	-	-	-	-	-	7	miR-3059-x,miR-322-y,miR-379-x,miR-665-y,novel-m0141-5p,ssc-miR-1839-5p,ssc-miR-345-5p
MSTRG.5862	262.247	122.037	-1.10361	0.000138915	0.00641552	NR4A1	PREDICTED: nuclear receptor subfamily 4 group A member 1 [Vicugna pacos]	Environmental Information Processing;Environmental Information Processing;Human Diseases;Organismal Systems;Organismal Systems	Signal transduction;Signal transduction;Endocrine and metabolic diseases;Endocrine system;Endocrine system	ko04151//PI3K-Akt signaling pathway;ko04010//MAPK signaling pathway;ko04934//Cushing syndrome;ko04925//Aldosterone synthesis and secretion;ko04927//Cortisol synthesis and secretion	K04465;K04465;K04465;K04465;K04465	GO:0043231//intracellular membrane-bounded organelle;GO:0043234//protein complex	GO:0000981//RNA polymerase II transcription factor activity, sequence-specific DNA binding;GO:0003677//DNA binding;GO:0038023//signaling receptor activity;GO:0046914//transition metal ion binding;GO:0046983//protein dimerization activity	GO:0001936//regulation of endothelial cell proliferation;GO:0006357//regulation of transcription from RNA polymerase II promoter;GO:0007519//skeletal muscle tissue development;GO:0009755//hormone-mediated signaling pathway;GO:0043066//negative regulation of apoptotic process;GO:0043534//blood vessel endothelial cell migration;GO:0071363//cellular response to growth factor stimulus	2	lin-4-x,miR-29-y
MSTRG.5891	16.9533	8.09333	-1.06676	0.000271707	0.0105336	Rarg	PREDICTED: retinoic acid receptor gamma isoform X1 [Leptonychotes weddellii]	-	-	-	-	GO:0000785//chromatin;GO:0043231//intracellular membrane-bounded organelle;GO:0043234//protein complex	GO:0000976//transcription regulatory region sequence-specific DNA binding;GO:0004879//RNA polymerase II transcription factor activity, ligand-activated sequence-specific DNA binding;GO:0038023//signaling receptor activity;GO:0042974//retinoic acid receptor binding;GO:0046914//transition metal ion binding	GO:0002009//morphogenesis of an epithelium;GO:0002066//columnar/cuboidal epithelial cell development;GO:0003002//regionalization;GO:0003006//developmental process involved in reproduction;GO:0003415//chondrocyte hypertrophy;GO:0006357//regulation of transcription from RNA polymerase II promoter;GO:0009755//hormone-mediated signaling pathway;GO:0030326//embryonic limb morphogenesis;GO:0030522//int…	3	miR-101-y,miR-182-x,miR-31-x
MSTRG.7453	2.55	8.22	1.68864	1.63122e-06	0.00017451	LILRA6	PREDICTED: leukocyte immunoglobulin-like receptor subfamily A member 6 [Equus caballus]	Organismal Systems;Organismal Systems	Development;Immune system	ko04380//Osteoclast differentiation;ko04662//B cell receptor signaling pathway	K06512;K06512	-	-	-	11	miR-12023-x,miR-140-y,miR-2137-y,miR-298-x,miR-329-y,miR-379-x,miR-672-x,novel-m0141-5p,ssc-miR-370,ssc-miR-411,ssc-miR-551a
MSTRG.7458	0.86	2.62667	1.61082	4.57836e-05	0.00275402	--	PREDICTED: mitochondrial inner membrane protein COX18 isoform X1 [Sus scrofa]	-	-	-	-	-	-	-	5	miR-298-x,miR-483-y,miR-488-y,novel-m0049-5p,novel-m0207-5p
MSTRG.7554	0.686667	3.03	2.14164	3.96477e-05	0.00244558	ZNF256	PREDICTED: zinc finger protein 211-like [Tursiops truncatus]	-	-	-	-	-	-	-	8	miR-124-y,miR-127-y,miR-263-x,miR-452-x,miR-672-x,ssc-miR-124a,ssc-miR-7136-3p,ssc-miR-9843-3p
MSTRG.7851	0.0533333	0.77	3.85175	0.000493468	0.0160406	--	-	-	-	-	-	-	-	-	4	miR-483-y,miR-672-x,ssc-miR-378b-3p,ssc-miR-381-3p
MSTRG.8545	0.0233333	1.06	5.50553	0.000184294	0.00790642	--	-	-	-	-	-	-	-	-	4	miR-298-x,miR-770-y,miR-873-x,novel-m0226-3p
MSTRG.8546	1.30667	0.001	-10.3517	1.29145e-07	1.91485e-05	--	-	-	-	-	-	-	-	-	1	lin-4-x
MSTRG.8573	2.87667	0.876667	-1.7143	0.000419006	0.0145549	--	-	-	-	-	-	-	-	-	3	miR-29-y,miR-506-y,novel-m0214-5p
MSTRG.9394	1.58333	0.001	-10.6287	2.69812e-05	0.00176769	TRAV22	T cell receptor alpha chain, partial [Sus scrofa]	-	-	-	-	-	-	-	2	miR-235-y,miR-92-y
MSTRG.9395	0.11	4.50667	5.35649	4.95057e-08	8.36795e-06	TRAV14DV4	TPA: TRD@ protein-like [Bos taurus]	-	-	-	-	-	-	-	2	miR-411-x,novel-m0046-3p
MSTRG.9873	7.91333	2.09	-1.92078	3.00291e-07	4.02843e-05	--	IL-23, partial [Sus scrofa]	-	-	-	-	-	-	-	2	lin-4-x,miR-71-x
ncbi_100037285	32.61	13.7333	-1.24763	5.17669e-05	0.00305949	NREP	neuronal regeneration related protein, transcript variant X1	-	-	-	-	-	-	-	4	lin-4-x,miR-10021-x,miR-101-y,novel-m0125-5p
ncbi_100037288	531.86	253.723	-1.06779	0.00150762	0.0355585	SLA-3	MHC class I antigen 3	Human Diseases;Human Diseases;Cellular Processes;Human Diseases;Human Diseases;Human Diseases;Human Diseases;Human Diseases;Cellular Processes;Environmental Information Processing;Cellular Processes;Organismal Systems;Organismal Systems;Human Diseases;Human Diseases;Human Diseases;Human Diseases;Human Diseases	Infectious diseases;Infectious diseases;Transport and catabolism;Infectious diseases;Infectious diseases;Cancers;Infectious diseases;Infectious diseases;Cell growth and death;Signaling molecules and interaction;Transport and catabolism;Immune system;Immune system;Cardiovascular diseases;Immune diseases;Endocrine and metabolic diseases;Immune diseases;Immune diseases	ko05165//Human papillomavirus infection;ko05166//HTLV-I infection;ko04144//Endocytosis;ko05163//Human cytomegalovirus infection;ko05169//Epstein-Barr virus infection;ko05203//Viral carcinogenesis;ko05167//Kaposi sarcoma-associated herpesvirus infection;ko05168//Herpes simplex infection;ko04218//Cellular senescence;ko04514//Cell adhesion molecules (CAMs);ko04145//Phagosome;ko04650//Natural killer …	K06751;K06751;K06751;K06751;K06751;K06751;K06751;K06751;K06751;K06751;K06751;K06751;K06751;K06751;K06751;K06751;K06751;K06751	-	-	-	2	miR-71-x,novel-m0120-5p
ncbi_100037952	0.606667	2.32667	1.93929	0.000273998	0.0105739	C6	complement C6	Human Diseases;Organismal Systems;Human Diseases	Immune diseases;Immune system;Neurodegenerative diseases	ko05322//Systemic lupus erythematosus;ko04610//Complement and coagulation cascades;ko05020//Prion diseases	K03995;K03995;K03995	-	-	-	3	miR-135-y,miR-541-x,ssc-miR-381-3p
ncbi_100038004	23.41	8.06	-1.53827	1.67834e-09	4.17191e-07	EGR2	early growth response 2	Human Diseases;Human Diseases;Human Diseases;Organismal Systems	Infectious diseases;Cancers;Infectious diseases;Immune system	ko05166//HTLV-I infection;ko05203//Viral carcinogenesis;ko05161//Hepatitis B;ko04625//C-type lectin receptor signaling pathway	K12496;K12496;K12496;K12496	-	-	-	6	miR-10021-x,miR-142-y,miR-1-y,miR-81-y,novel-m0120-5p,ssc-miR-142-3p
ncbi_100048952	1.94333	7.72333	1.99069	4.16812e-06	0.000390598	PON1	paraoxonase 1	-	-	-	-	-	-	-	5	miR-3059-x,miR-351-x,miR-665-y,ssc-miR-140-3p,ssc-miR-382
ncbi_100048957	6.35333	12.9233	1.02439	0.00241649	0.0492683	BTG3	BTG anti-proliferation factor 3	Genetic Information Processing	Folding, sorting and degradation	ko03018//RNA degradation	K14443	-	-	-	1	miR-322-y
ncbi_100048962	0.476667	0.123333	-1.95042	5.11148e-06	0.000454733	KCNA1	potassium voltage-gated channel subfamily A member 1	-	-	-	-	-	-	-	5	miR-101-y,miR-235-y,miR-71-x,miR-92-y,novel-m0120-5p
ncbi_100049688	1.35667	3.22	1.24699	9.95108e-05	0.00492945	TNFRSF11B	TNF receptor superfamily member 11b	Environmental Information Processing;Organismal Systems	Signaling molecules and interaction;Development	ko04060//Cytokine-cytokine receptor interaction;ko04380//Osteoclast differentiation	K05148;K05148	-	-	-	6	miR-124-y,miR-411-x,miR-485-y,miR-6540-x,ssc-miR-124a,ssc-miR-135
ncbi_100113360	2.41	6.27333	1.3802	8.99335e-05	0.00455133	LPAR3	lysophosphatidic acid receptor 3	Human Diseases;Environmental Information Processing;Environmental Information Processing;Environmental Information Processing;Environmental Information Processing	Cancers;Signal transduction;Signaling molecules and interaction;Signal transduction;Signal transduction	ko05200//Pathways in cancer;ko04151//PI3K-Akt signaling pathway;ko04080//Neuroactive ligand-receptor interaction;ko04015//Rap1 signaling pathway;ko04072//Phospholipase D signaling pathway	K04294;K04294;K04294;K04294;K04294	-	-	-	5	miR-263-x,miR-376-y,miR-455-x,novel-m0089-3p,ssc-miR-455-5p
ncbi_100113425	30.4333	13.8067	-1.14029	4.58041e-07	5.86536e-05	BMP4	bone morphogenetic protein 4	Human Diseases;Environmental Information Processing;Environmental Information Processing;Cellular Processes;Human Diseases;Organismal Systems;Environmental Information Processing;Human Diseases	Cancers;Signaling molecules and interaction;Signal transduction;Cellular community - eukaryotes;Cardiovascular diseases;Endocrine system;Signal transduction;Cancers	ko05200//Pathways in cancer;ko04060//Cytokine-cytokine receptor interaction;ko04390//Hippo signaling pathway;ko04550//Signaling pathways regulating pluripotency of stem cells;ko05418//Fluid shear stress and atherosclerosis;ko04919//Thyroid hormone signaling pathway;ko04350//TGF-beta signaling pathway;ko05217//Basal cell carcinoma	K04662;K04662;K04662;K04662;K04662;K04662;K04662;K04662	-	-	-	3	miR-142-y,novel-m0125-5p,ssc-miR-142-3p
ncbi_100144478	1.34333	0.556667	-1.27093	0.00217656	0.0461033	CHRM3	cholinergic receptor muscarinic 3	Environmental Information Processing;Cellular Processes;Environmental Information Processing;Organismal Systems;Organismal Systems;Organismal Systems;Organismal Systems;Organismal Systems;Organismal Systems	Signaling molecules and interaction;Cell motility;Signal transduction;Nervous system;Digestive system;Endocrine system;Digestive system;Digestive system;Sensory system	ko04080//Neuroactive ligand-receptor interaction;ko04810//Regulation of actin cytoskeleton;ko04020//Calcium signaling pathway;ko04725//Cholinergic synapse;ko04972//Pancreatic secretion;ko04911//Insulin secretion;ko04970//Salivary secretion;ko04971//Gastric acid secretion;ko04742//Taste transduction	K04131;K04131;K04131;K04131;K04131;K04131;K04131;K04131;K04131	-	-	-	11	miR-101-y,miR-142-y,miR-144-x,miR-182-x,miR-486-x,miR-71-x,miR-993-y,novel-m0125-5p,ssc-miR-142-3p,ssc-miR-486,ssc-miR-92b-5p
ncbi_100151944	2.75667	1.21333	-1.18395	0.00181021	0.0399452	LRRC20	leucine rich repeat containing 20, transcript variant X1	-	-	-	-	-	-	-	3	miR-71-x,novel-m0120-5p,ssc-miR-92b-5p
ncbi_100152001	533.677	222.567	-1.26173	1.14048e-05	0.000888366	COL3A1	collagen type III alpha 1 chain	Organismal Systems;Organismal Systems;Human Diseases;Human Diseases;Organismal Systems	Endocrine system;Immune system;Endocrine and metabolic diseases;Infectious diseases;Digestive system	ko04926//Relaxin signaling pathway;ko04611//Platelet activation;ko04933//AGE-RAGE signaling pathway in diabetic complications;ko05146//Amoebiasis;ko04974//Protein digestion and absorption	K19720;K19720;K19720;K19720;K19720	-	-	-	1	miR-29-y
ncbi_100152038	3.77	32.9833	3.1291	3.02919e-11	9.84663e-09	OSM	oncostatin M	Environmental Information Processing;Environmental Information Processing;Environmental Information Processing	Signal transduction;Signaling molecules and interaction;Signal transduction	ko04151//PI3K-Akt signaling pathway;ko04060//Cytokine-cytokine receptor interaction;ko04630//Jak-STAT signaling pathway	K05418;K05418;K05418	-	-	-	5	miR-11980-x,miR-541-x,miR-6238-y,ssc-miR-1839-5p,ssc-miR-370
ncbi_100152082	37.7433	16.9033	-1.15891	0.00138928	0.0335471	ISLR	immunoglobulin superfamily containing leucine rich repeat, transcript variant X3	-	-	-	-	-	-	-	1	novel-m0120-5p
ncbi_100152253	23.4667	55.9733	1.25413	1.90985e-10	5.38037e-08	STX11	syntaxin 11, transcript variant X1	Genetic Information Processing	Folding, sorting and degradation	ko04130//SNARE interactions in vesicular transport	K08487	-	-	-	3	miR-455-x,ssc-miR-378b-3p,ssc-miR-7136-3p
ncbi_100152279	3.99333	11.8733	1.57206	0.000642684	0.0193785	GPR84	G protein-coupled receptor 84	-	-	-	-	-	-	-	3	miR-140-y,miR-409-y,ssc-miR-9843-3p
ncbi_100152393	8.03333	16.4533	1.03431	0.000193924	0.00817432	CHST15	carbohydrate sulfotransferase 15, transcript variant X10	Metabolism	Glycan biosynthesis and metabolism	ko00532//Glycosaminoglycan biosynthesis - chondroitin sulfate / dermatan sulfate	K08106	-	-	-	6	miR-11980-x,miR-134-x,miR-6236-y,miR-672-x,ssc-miR-136-5p,ssc-miR-370
ncbi_100152451	3.84	9.90667	1.36729	0.000310297	0.0115783	SEC14L2	SEC14 like lipid binding 2	-	-	-	-	-	-	-	8	miR-351-x,miR-452-x,miR-483-y,novel-m0046-3p,novel-m0051-3p,novel-m0123-5p,novel-m0147-5p,ssc-miR-345-5p
ncbi_100152630	3.50333	8.48667	1.27647	8.74397e-05	0.00446523	ANKRD22	ankyrin repeat domain 22	-	-	-	-	-	-	-	4	miR-3059-x,miR-455-y,miR-6240-x,ssc-miR-345-5p
ncbi_100152961	10.6867	1.61667	-2.72472	0.00151961	0.0357085	CRISPLD1	cysteine rich secretory protein LCCL domain containing 1, transcript variant X1	-	-	-	-	-	-	-	2	miR-29-y,novel-m0125-5p
ncbi_100152997	40.0067	98.1133	1.29421	3.33878e-09	7.94865e-07	GADD45G	growth arrest and DNA damage inducible gamma	Human Diseases;Environmental Information Processing;Human Diseases;Human Diseases;Cellular Processes;Human Diseases;Human Diseases;Cellular Processes;Environmental Information Processing;Cellular Processes;Human Diseases;Human Diseases;Human Diseases;Human Diseases;Cellular Processes;Human Diseases;Human Diseases;Human Diseases;Human Diseases;Human Diseases;Human Diseases	Cancers;Signal transduction;Cancers;Cancers;Cell growth and death;Cancers;Cancers;Cell growth and death;Signal transduction;Cell growth and death;Cancers;Cancers;Cancers;Cancers;Cell growth and death;Cancers;Cancers;Cancers;Cancers;Cancers;Cancers	ko05200//Pathways in cancer;ko04010//MAPK signaling pathway;ko05202//Transcriptional misregulation in cancers;ko05225//Hepatocellular carcinoma;ko04218//Cellular senescence;ko05226//Gastric cancer;ko05224//Breast cancer;ko04210//Apoptosis;ko04068//FoxO signaling pathway;ko04110//Cell cycle;ko05222//Small cell lung cancer;ko05210//Colorectal cancer;ko05220//Chronic myeloid leukemia;ko05212//Pancre…	K04402;K04402;K04402;K04402;K04402;K04402;K04402;K04402;K04402;K04402;K04402;K04402;K04402;K04402;K04402;K04402;K04402;K04402;K04402;K04402;K04402	-	-	-	4	miR-127-y,miR-2904-x,novel-m0226-3p,ssc-miR-127
ncbi_100153016	0.346667	0.0666667	-2.37851	0.000658255	0.0197628	RERGL	RERG like, transcript variant X1	-	-	-	-	-	-	-	2	miR-63-y,novel-m0125-3p
ncbi_100153257	0.466667	0.126667	-1.88136	0.000159316	0.00713119	MMP16	matrix metallopeptidase 16	Human Diseases;Organismal Systems	Cancers;Endocrine system	ko05206//MicroRNAs in cancer;ko04928//Parathyroid hormone synthesis, secretion and action	K07996;K07996	-	-	-	6	miR-29-y,miR-486-x,miR-506-y,miR-63-y,novel-m0214-5p,ssc-miR-486
ncbi_100153442	15.99	40.0067	1.32307	7.41421e-09	1.54719e-06	SMPDL3A	sphingomyelin phosphodiesterase acid like 3A, transcript variant X1	-	-	-	-	-	-	-	7	miR-1298-x,miR-322-y,miR-434-y,miR-598-y,miR-770-y,novel-m0123-5p,ssc-miR-9843-3p
ncbi_100153454	153.553	76.64	-1.00257	0.000832348	0.0231479	COL4A2	collagen type IV alpha 2 chain, transcript variant X1	Human Diseases;Environmental Information Processing;Human Diseases;Cellular Processes;Organismal Systems;Human Diseases;Human Diseases;Human Diseases;Organismal Systems;Environmental Information Processing	Cancers;Signal transduction;Infectious diseases;Cellular community - eukaryotes;Endocrine system;Endocrine and metabolic diseases;Infectious diseases;Cancers;Digestive system;Signaling molecules and interaction	ko05200//Pathways in cancer;ko04151//PI3K-Akt signaling pathway;ko05165//Human papillomavirus infection;ko04510//Focal adhesion;ko04926//Relaxin signaling pathway;ko04933//AGE-RAGE signaling pathway in diabetic complications;ko05146//Amoebiasis;ko05222//Small cell lung cancer;ko04974//Protein digestion and absorption;ko04512//ECM-receptor interaction	K06237;K06237;K06237;K06237;K06237;K06237;K06237;K06237;K06237;K06237	-	-	-	1	miR-1247-y
ncbi_100153507	15.3233	3.27667	-2.22543	9.62834e-06	0.000767678	TUBB2B	tubulin, beta 2B class IIb	Cellular Processes;Cellular Processes	Transport and catabolism;Cellular community - eukaryotes	ko04145//Phagosome;ko04540//Gap junction	K07375;K07375	-	-	-	1	miR-29-y
ncbi_100153585	4.72	15.0167	1.66971	7.2481e-09	1.54719e-06	EGFL6	EGF like domain multiple 6	-	-	-	-	-	-	-	4	miR-322-y,miR-485-y,novel-m0089-3p,ssc-miR-381-3p
ncbi_100153591	4.57333	12.84	1.48933	1.85807e-05	0.0013308	SMIM10	small integral membrane protein 10	-	-	-	-	-	-	-	4	miR-434-y,miR-672-x,novel-m0046-3p,ssc-miR-135
ncbi_100153715	6.79	3.27667	-1.05118	0.000305339	0.0114438	TMEM44	transmembrane protein 44, transcript variant X1	-	-	-	-	-	-	-	2	miR-486-x,ssc-miR-486
ncbi_100153822	6.62	27.2	2.0387	7.21578e-11	2.2176e-08	NFIL3	nuclear factor, interleukin 3 regulated, transcript variant X1	-	-	-	-	-	-	-	3	miR-140-y,ssc-miR-140-3p,ssc-miR-381-3p
ncbi_100153917	0.916667	1.85	1.01306	0.00167858	0.0381283	SLITRK6	SLIT and NTRK like family member 6, transcript variant X1	-	-	-	-	-	-	-	8	miR-124-y,miR-300-y,miR-351-x,miR-488-y,miR-543-y,miR-9-z,ssc-miR-124a,ssc-miR-381-3p
ncbi_100153933	14.4267	6.13	-1.23478	8.50002e-06	0.00069504	NES	nestin	-	-	-	-	-	-	-	3	miR-10021-x,miR-5885-y,novel-m0120-5p
ncbi_100154087	43.59	16.0767	-1.43903	1.3201e-05	0.00100512	SOX17	SRY-box 17	Environmental Information Processing	Signal transduction	ko04310//Wnt signaling pathway	K04495	-	-	-	1	novel-m0125-5p
ncbi_100154251	4.27333	9.21	1.10784	0.00160948	0.0370641	PLEK2	pleckstrin 2, transcript variant X2	-	-	-	-	-	-	-	4	ssc-miR-338,ssc-miR-9,ssc-miR-9-1,ssc-miR-9-2
ncbi_100154278	0.896667	0.253333	-1.82353	8.64575e-07	0.000101485	C7H14orf132	chromosome 7 C14orf132 homolog	-	-	-	-	-	-	-	6	lin-4-x,miR-10021-x,miR-5885-y,miR-81-y,novel-m0120-5p,novel-m0214-5p
ncbi_100154319	39.9767	134.007	1.74507	6.32114e-06	0.000542366	SOD2	superoxide dismutase 2	Human Diseases;Environmental Information Processing;Organismal Systems;Cellular Processes;Organismal Systems	Neurodegenerative diseases;Signal transduction;Aging;Transport and catabolism;Aging	ko05016//Huntington disease;ko04068//FoxO signaling pathway;ko04211//Longevity regulating pathway - mammal;ko04146//Peroxisome;ko04213//Longevity regulating pathway - multiple species	K04564;K04564;K04564;K04564;K04564	-	-	-	2	miR-263-x,miR-543-y
ncbi_100154487	48.93	22.2133	-1.13929	0.000197189	0.00822983	MYZAP	myocardial zonula adherens protein, transcript variant X1	-	-	-	-	-	-	-	4	lin-4-x,miR-144-x,miR-29-y,novel-m0120-5p
ncbi_100154607	1.95333	0.65	-1.58743	2.24466e-06	0.000230726	S1PR3	sphingosine-1-phosphate receptor 3	Environmental Information Processing;Environmental Information Processing	Signaling molecules and interaction;Signal transduction	ko04080//Neuroactive ligand-receptor interaction;ko04071//Sphingolipid signaling pathway	K04290;K04290	-	-	-	2	miR-1-y,miR-71-x
ncbi_100154616	1.76333	0.553333	-1.67208	3.61727e-06	0.000353426	WSCD2	WSC domain containing 2, transcript variant X1	-	-	-	-	-	-	-	7	miR-182-x,miR-1-y,miR-29-y,miR-81-y,novel-m0125-3p,novel-m0125-5p,novel-m0214-5p
ncbi_100155010	149.07	67.0767	-1.15211	1.55984e-05	0.0011564	PI16	peptidase inhibitor 16	-	-	-	-	-	-	-	1	miR-71-x
ncbi_100155368	4.74	11.53	1.28243	3.15144e-08	5.60724e-06	JPH1	junctophilin 1, transcript variant X1	-	-	-	-	-	-	-	2	miR-135-y,miR-6240-x
ncbi_100155388	1.68	0.76	-1.14439	0.000445352	0.015116	ADAL	adenosine deaminase like, transcript variant X1	-	-	-	-	-	-	-	6	lin-4-x,miR-29-y,miR-506-y,miR-63-y,miR-71-x,novel-m0214-5p
ncbi_100155402	20.21	41.8633	1.05062	3.70677e-05	0.00232058	VIPR1	vasoactive intestinal peptide receptor 1	Environmental Information Processing	Signaling molecules and interaction	ko04080//Neuroactive ligand-receptor interaction	K04589	-	-	-	4	miR-376-y,novel-m0226-3p,ssc-miR-338,ssc-miR-9843-3p
ncbi_100155423	11.4833	83.61	2.86413	6.7165e-30	2.83822e-26	FKBP5	FK506 binding protein 5	Organismal Systems	Endocrine system	ko04915//Estrogen signaling pathway	K09571	-	-	-	9	miR-127-x,miR-351-x,miR-541-x,miR-876-y,novel-m0046-3p,novel-m0226-3p,ssc-miR-140-3p,ssc-miR-215,ssc-miR-378b-3p
ncbi_100155449	1.38333	0.686667	-1.01047	0.00218832	0.0462944	RUNX1T1	RUNX1 translocation partner 1	Human Diseases;Human Diseases;Human Diseases	Cancers;Cancers;Cancers	ko05200//Pathways in cancer;ko05202//Transcriptional misregulation in cancers;ko05221//Acute myeloid leukemia	K10053;K10053;K10053	-	-	-	3	miR-235-y,miR-29-y,miR-92-y
ncbi_100155595	53.9367	123.663	1.19708	0.000660225	0.0197868	SDS	serine dehydratase	Metabolism;Metabolism;Metabolism;Metabolism;Metabolism;Metabolism	Global and overview maps;Global and overview maps;Global and overview maps;Amino acid metabolism;Amino acid metabolism;Amino acid metabolism	ko01100//Metabolic pathways;ko01200//Carbon metabolism;ko01230//Biosynthesis of amino acids;ko00270//Cysteine and methionine metabolism;ko00260//Glycine, serine and threonine metabolism;ko00290//Valine, leucine and isoleucine biosynthesis	K17989;K17989;K17989;K17989;K17989;K17989	-	-	-	3	miR-665-y,miR-872-x,ssc-miR-323
ncbi_100155607	16.7367	7.06	-1.24527	5.43213e-05	0.00318817	MATN2	matrilin 2, transcript variant X1	-	-	-	-	-	-	-	1	miR-71-x
ncbi_100155671	0.116667	0.776667	2.7349	0.000719273	0.0210006	MAB21L1	mab-21 like 1	-	-	-	-	-	-	-	3	miR-433-y,novel-m0089-3p,ssc-miR-1839-5p
ncbi_100155701	7.95333	3.51333	-1.17872	0.00131073	0.0320046	NYNRIN	NYN domain and retroviral integrase containing	-	-	-	-	-	-	-	3	miR-1247-y,novel-m0125-5p,novel-m0214-5p
ncbi_100155736	4.75667	11.1033	1.22297	0.00147481	0.035111	LIPG	lipase G, endothelial type	Metabolism;Metabolism;Organismal Systems	Global and overview maps;Lipid metabolism;Digestive system	ko01100//Metabolic pathways;ko00561//Glycerolipid metabolism;ko04979//Cholesterol metabolism	K22284;K22284;K22284	-	-	-	6	miR-124-y,miR-3099-y,miR-434-y,miR-452-x,novel-m0051-3p,ssc-miR-124a
ncbi_100155831	1.09333	0.456667	-1.25952	3.66405e-05	0.00230236	CNNM2	cyclin and CBS domain divalent metal cation transport mediator 2, transcript variant X2	-	-	-	-	-	-	-	8	lin-4-x,miR-101-y,miR-142-y,miR-71-x,novel-m0120-5p,novel-m0125-3p,ssc-miR-142-3p,ssc-miR-92b-5p
ncbi_100156099	7.72	16.93	1.13291	1.11093e-07	1.69172e-05	SLA	Src like adaptor, transcript variant X4	-	-	-	-	-	-	-	6	miR-124-y,miR-667-y,novel-m0046-3p,novel-m0051-3p,ssc-miR-124a,ssc-miR-135
ncbi_100156239	116.06	343.223	1.56428	1.98265e-17	2.5779e-14	VSIG4	V-set and immunoglobulin domain containing 4	Organismal Systems	Immune system	ko04610//Complement and coagulation cascades	K19822	-	-	-	6	miR-329-y,miR-665-y,miR-873-x,novel-m0123-5p,ssc-miR-1839-5p,ssc-miR-215
ncbi_100156262	8.65	28.0567	1.69757	8.84743e-12	3.30809e-09	PAPSS2	3'-phosphoadenosine 5'-phosphosulfate synthase 2, transcript variant X1	Metabolism;Metabolism;Metabolism;Metabolism	Global and overview maps;Nucleotide metabolism;Metabolism of other amino acids;Energy metabolism	ko01100//Metabolic pathways;ko00230//Purine metabolism;ko00450//Selenocompound metabolism;ko00920//Sulfur metabolism	K13811;K13811;K13811;K13811	-	-	-	19	miR-127-y,miR-3059-x,miR-329-y,miR-380-y,miR-496-y,miR-541-x,miR-6238-y,miR-6240-x,novel-m0051-3p,novel-m0141-5p,ssc-miR-127,ssc-miR-135,ssc-miR-136-5p,ssc-miR-140-3p,ssc-miR-215,ssc-miR-338,ssc-miR-345-5p,ssc-miR-369,ssc-miR-378b-3p
ncbi_100156280	10.7467	3.52667	-1.60751	1.87455e-06	0.000196805	GREM1	gremlin 1, DAN family BMP antagonist, transcript variant X1	-	-	-	-	-	-	-	2	novel-m0120-5p,novel-m0214-5p
ncbi_100156454	0.116667	0.34	1.54314	0.000322762	0.0118344	UNC5D	unc-5 netrin receptor D, transcript variant X1	Organismal Systems	Development	ko04360//Axon guidance	K07521	-	-	-	14	miR-127-x,miR-322-y,miR-410-y,miR-434-y,miR-452-x,miR-455-y,miR-543-y,miR-876-y,novel-m0051-3p,novel-m0141-5p,ssc-miR-381-3p,ssc-miR-9,ssc-miR-9-1,ssc-miR-9-2
ncbi_100156489	0.49	1.7	1.79468	4.13879e-06	0.000390598	TGM1	transglutaminase 1	-	-	-	-	-	-	-	1	miR-6540-x
ncbi_100156842	0.0233333	0.326667	3.80735	0.000754419	0.0216502	GALNT9	polypeptide N-acetylgalactosaminyltransferase 9, transcript variant X1	Metabolism;Metabolism	Global and overview maps;Glycan biosynthesis and metabolism	ko01100//Metabolic pathways;ko00512//Mucin type O-glycan biosynthesis	K00710;K00710	-	-	-	3	miR-124-y,miR-140-y,ssc-miR-124a
ncbi_100157144	11.8133	4.9	-1.26956	2.82394e-05	0.00182885	DUSP5	dual specificity phosphatase 5	Environmental Information Processing	Signal transduction	ko04010//MAPK signaling pathway	K04459	-	-	-	4	miR-235-y,miR-63-y,miR-92-y,novel-m0120-5p
ncbi_100157209	4.93	1.9	-1.37559	1.77614e-07	2.52592e-05	PRICKLE1	prickle planar cell polarity protein 1, transcript variant X1	Environmental Information Processing	Signal transduction	ko04310//Wnt signaling pathway	K04511	-	-	-	2	miR-506-y,miR-71-x
ncbi_100157211	273.953	84.7767	-1.69219	1.20961e-06	0.000134144	LYZ	lysozyme	Organismal Systems	Digestive system	ko04970//Salivary secretion	K13915	-	-	-	1	miR-71-x
ncbi_100157298	1.32333	5.68333	2.10256	7.56532e-09	1.55947e-06	SAMSN1	SAM domain, SH3 domain and nuclear localization signals 1, transcript variant X1	-	-	-	-	-	-	-	3	ssc-miR-136-5p,ssc-miR-323,ssc-miR-381-3p
ncbi_100157362	2.23	0.873333	-1.35244	7.89913e-05	0.00412096	PCDH17	protocadherin 17, transcript variant X3	-	-	-	-	-	-	-	1	miR-29-y
ncbi_100157861	0.27	0.03	-3.16993	0.00123194	0.0307584	SLC14A1	solute carrier family 14 member 1 (Kidd blood group), transcript variant X1	-	-	-	-	-	-	-	1	novel-m0120-5p
ncbi_100157947	0.156667	0.686667	2.13191	1.90096e-05	0.00134443	NUGGC	nuclear GTPase, germinal center associated	-	-	-	-	-	-	-	7	miR-541-x,miR-9-z,novel-m0147-5p,ssc-miR-140-3p,ssc-miR-194b-5p,ssc-miR-9-1,ssc-miR-9-2
ncbi_100158100	6.50333	1.98333	-1.71325	7.89588e-09	1.58886e-06	VANGL2	VANGL planar cell polarity protein 2, transcript variant X1	Environmental Information Processing	Signal transduction	ko04310//Wnt signaling pathway	K04510	-	-	-	7	lin-4-x,miR-31-x,miR-5885-y,miR-81-y,novel-m0120-5p,novel-m0236-5p,ssc-miR-92b-5p
ncbi_100158245	5.04	1.17	-2.10692	3.46673e-09	8.1343e-07	ABCC8	ATP binding cassette subfamily C member 8	Organismal Systems;Environmental Information Processing;Human Diseases	Endocrine system;Membrane transport;Endocrine and metabolic diseases	ko04911//Insulin secretion;ko02010//ABC transporters;ko04930//Type II diabetes mellitus	K05032;K05032;K05032	-	-	-	1	novel-m0120-5p
ncbi_100170115	3.04333	1.33667	-1.18701	0.00108732	0.0283188	RTN2	reticulon 2	-	-	-	-	-	-	-	1	novel-m0120-5p
ncbi_100170126	5.18333	2.53667	-1.03095	0.000303371	0.0113953	LEF1	lymphoid enhancer binding factor 1	Human Diseases;Human Diseases;Human Diseases;Environmental Information Processing;Human Diseases;Human Diseases;Environmental Information Processing;Organismal Systems;Human Diseases;Human Diseases;Cellular Processes;Human Diseases;Human Diseases;Human Diseases;Human Diseases;Human Diseases	Cancers;Cancers;Endocrine and metabolic diseases;Signal transduction;Cancers;Cancers;Signal transduction;Endocrine system;Cancers;Cancers;Cellular community - eukaryotes;Cardiovascular diseases;Cancers;Cancers;Cancers;Cancers	ko05200//Pathways in cancer;ko05225//Hepatocellular carcinoma;ko04934//Cushing syndrome;ko04390//Hippo signaling pathway;ko05226//Gastric cancer;ko05224//Breast cancer;ko04310//Wnt signaling pathway;ko04916//Melanogenesis;ko05215//Prostate cancer;ko05210//Colorectal cancer;ko04520//Adherens junction;ko05412//Arrhythmogenic right ventricular cardiomyopathy (ARVC);ko05221//Acute myeloid leukemia;ko…	K04492;K04492;K04492;K04492;K04492;K04492;K04492;K04492;K04492;K04492;K04492;K04492;K04492;K04492;K04492;K04492	-	-	-	2	novel-m0120-5p,novel-m0214-5p
ncbi_100174957	6.51333	17.4667	1.42314	5.08696e-07	6.41678e-05	KLF15	Kruppel like factor 15	-	-	-	-	-	-	-	1	miR-667-y
ncbi_100233183	0.95	2.58333	1.44323	0.00107726	0.0281111	GZMA	granzyme A (granzyme 1, cytotoxic T-lymphocyte-associated serine esterase 3)	Environmental Information Processing	Signaling molecules and interaction	ko04080//Neuroactive ligand-receptor interaction	K01352	-	-	-	2	miR-409-x,miR-876-y
ncbi_100270814	2.72333	1.07	-1.34776	0.0012407	0.0309315	C1QTNF3	C1q and TNF related 3	-	-	-	-	-	-	-	4	miR-101-y,miR-142-y,miR-29-y,ssc-miR-142-3p
ncbi_100286741	33.85	13.94	-1.27993	9.58441e-07	0.000110208	FSCN1	fascin actin-bundling protein 1	-	-	-	-	-	-	-	3	miR-29-y,miR-63-y,ssc-miR-92b-5p
ncbi_100286778	3.90333	14.8067	1.92347	2.47388e-07	3.39967e-05	PDK4	pyruvate dehydrogenase kinase 4	-	-	-	-	-	-	-	11	miR-6240-x,miR-667-y,miR-879-x,ssc-miR-136-5p,ssc-miR-369,ssc-miR-381-3p,ssc-miR-411,ssc-miR-7136-3p,ssc-miR-9,ssc-miR-9-1,ssc-miR-9-2
ncbi_100303726	58.37	28.34	-1.04239	0.00139731	0.033693	ENHO	energy homeostasis associated	-	-	-	-	-	-	-	1	miR-29-y
ncbi_100312980	12.24	4.38	-1.4826	9.41922e-06	0.000761823	RNASE1	ribonuclease A family member 1, pancreatic	-	-	-	-	-	-	-	1	novel-m0125-5p
ncbi_100329221	2.14	0.91	-1.23367	4.58392e-06	0.000421098	PPARGC1B	PPARG coactivator 1 beta, transcript variant X1	Human Diseases	Endocrine and metabolic diseases	ko04931//Insulin resistance	K17962	-	-	-	4	miR-1247-x,miR-63-y,miR-92-y,novel-m0120-5p
ncbi_100511013	0.1	0.313333	1.6477	0.000762366	0.0218042	GREB1	growth regulation by estrogen in breast cancer 1, transcript variant X1	-	-	-	-	-	-	-	5	miR-12023-x,miR-2779-x,miR-6412-y,ssc-miR-215,ssc-miR-9
ncbi_100511162	0.296667	0.0366667	-3.0163	3.93857e-08	6.86327e-06	SORCS3	sortilin related VPS10 domain containing receptor 3, transcript variant X1	-	-	-	-	-	-	-	2	miR-144-x,miR-31-x
ncbi_100511327	6.01667	13.5233	1.16841	2.43639e-05	0.00163422	KIAA1551	KIAA1551 ortholog	-	-	-	-	-	-	-	1	miR-263-x
ncbi_100511343	2.87	7.05	1.29657	0.00221741	0.0465447	LOC100511343	platelet glycoprotein 4-like, transcript variant X1	-	-	-	-	-	-	-	1	novel-m0089-3p
ncbi_100511400	0.306667	0.0266667	-3.52356	0.00156755	0.0363961	LGR6	leucine rich repeat containing G protein-coupled receptor 6, transcript variant X1	-	-	-	-	-	-	-	1	miR-101-y
ncbi_100511493	0.913333	0.19	-2.26514	0.000352375	0.0126998	GDF1	growth differentiation factor 1	Environmental Information Processing	Signaling molecules and interaction	ko04060//Cytokine-cytokine receptor interaction	K05495	-	-	-	4	lin-4-x,miR-142-y,novel-m0125-5p,ssc-miR-142-3p
ncbi_100511582	0.613333	0.213333	-1.52356	0.00112952	0.0290157	SYT2	synaptotagmin 2, transcript variant X4	-	-	-	-	-	-	-	5	miR-10021-x,miR-29-y,miR-5885-y,miR-81-y,novel-m0120-5p
ncbi_100511695	0.61	0.206667	-1.5615	0.00128378	0.0315403	CLSTN3	calsyntenin 3, transcript variant X2	-	-	-	-	-	-	-	1	miR-31-x
ncbi_100511769	0.96	0.363333	-1.40174	5.98366e-05	0.00339402	CACNA1E	calcium voltage-gated channel subunit alpha1 E, transcript variant X1	Environmental Information Processing;Environmental Information Processing;Human Diseases	Signal transduction;Signal transduction;Endocrine and metabolic diseases	ko04010//MAPK signaling pathway;ko04020//Calcium signaling pathway;ko04930//Type II diabetes mellitus	K04852;K04852;K04852	-	-	-	3	miR-101-y,miR-29-y,novel-m0214-5p
ncbi_100511925	2.44333	6.66	1.44667	1.71576e-05	0.0012447	OMD	osteomodulin	-	-	-	-	-	-	-	14	miR-263-x,miR-298-x,miR-329-y,miR-351-x,miR-429-x,miR-483-y,miR-485-y,miR-879-x,novel-m0051-3p,novel-m0089-3p,novel-m0226-3p,ssc-miR-140-3p,ssc-miR-1839-5p,ssc-miR-215
ncbi_100511937	6.10333	2.84333	-1.10201	0.000280834	0.0107885	LOC100511937	phosphatidylinositol 3-kinase regulatory subunit gamma, transcript variant X1	Human Diseases;Environmental Information Processing;Human Diseases;Human Diseases;Environmental Information Processing;Human Diseases;Environmental Information Processing;Cellular Processes;Cellular Processes;Human Diseases;Environmental Information Processing;Human Diseases;Human Diseases;Human Diseases;Organismal Systems;Organismal Systems;Human Diseases;Human Diseases;Cellular Processes;Enviro…	Cancers;Signal transduction;Infectious diseases;Infectious diseases;Signal transduction;Infectious diseases;Signal transduction;Cell motility;Cellular community - eukaryotes;Cancers;Signal transduction;Infectious diseases;Cancers;Infectious diseases;Development;Immune system;Cancers;Infectious diseases;Cell growth and death;Signal transduction;Endocrine and metabolic diseases;Signal transduction;…	ko05200//Pathways in cancer;ko04151//PI3K-Akt signaling pathway;ko05165//Human papillomavirus infection;ko05166//HTLV-I infection;ko04014//Ras signaling pathway;ko05163//Human cytomegalovirus infection;ko04015//Rap1 signaling pathway;ko04810//Regulation of actin cytoskeleton;ko04510//Focal adhesion;ko05205//Proteoglycans in cancer;ko04024//cAMP signaling pathway;ko05169//Epstein-Barr virus infect…	K02649;K02649;K02649;K02649;K02649;K02649;K02649;K02649;K02649;K02649;K02649;K02649;K02649;K02649;K02649;K02649;K02649;K02649;K02649;K02649;K02649;K02649;K02649;K02649;K02649;K02649;K02649;K02649;K02649;K02649;K02649;K02649;K02649;K02649;K02649;K02649;K02649;K02649;K02649;K02649;K02649;K02649;K02649;K02649;K02649;K02649;K02649;K02649;K02649;K02649;K02649;K02649;K02649;K02649;K02649;K02649;K02649;…	-	-	-	5	miR-10021-x,miR-29-y,miR-31-x,miR-5885-y,novel-m0214-5p
ncbi_100512012	3.82667	8.34333	1.12454	0.000375167	0.0133648	WFIKKN2	WAP, follistatin/kazal, immunoglobulin, kunitz and netrin domain containing 2, transcript variant X1	-	-	-	-	-	-	-	6	miR-488-y,miR-543-y,miR-872-x,miR-9-z,novel-m0051-3p,novel-m0147-5p
ncbi_100512174	0.106667	0.346667	1.70044	0.000454908	0.0152971	LOC100512174	butyrophilin-like protein 1, transcript variant X1	-	-	-	-	-	-	-	19	miR-1298-x,miR-140-y,miR-410-y,miR-455-y,miR-541-x,miR-6238-y,miR-6240-x,miR-872-x,miR-873-x,miR-879-x,novel-m0226-3p,ssc-miR-136-5p,ssc-miR-140-3p,ssc-miR-338,ssc-miR-345-5p,ssc-miR-369,ssc-miR-378b-3p,ssc-miR-455-5p,ssc-miR-7136-3p
ncbi_100512348	1.87	4.32333	1.20911	1.58287e-05	0.00116836	FAR2	fatty acyl-CoA reductase 2, transcript variant X1	Cellular Processes	Transport and catabolism	ko04146//Peroxisome	K13356	-	-	-	5	miR-322-y,miR-380-y,miR-543-y,miR-9-z,ssc-miR-7136-3p
ncbi_100512467	19.3	5.99333	-1.68717	2.55307e-09	6.16495e-07	GPR182	G protein-coupled receptor 182, transcript variant X1	-	-	-	-	-	-	-	4	lin-4-x,miR-10021-x,miR-5885-y,novel-m0120-5p
ncbi_100512542	5.09	2.26333	-1.16922	4.67533e-07	5.94188e-05	SOX4	SRY-box 4	-	-	-	-	-	-	-	3	miR-235-y,miR-993-y,novel-m0125-5p
ncbi_100512551	17.6433	8.66	-1.02668	0.000184121	0.00790642	PIK3C2B	phosphatidylinositol-4-phosphate 3-kinase catalytic subunit type 2 beta, transcript variant X1	Metabolism;Environmental Information Processing;Metabolism	Global and overview maps;Signal transduction;Carbohydrate metabolism	ko01100//Metabolic pathways;ko04070//Phosphatidylinositol signaling system;ko00562//Inositol phosphate metabolism	K00923;K00923;K00923	-	-	-	3	lin-4-x,miR-101-y,ssc-miR-92b-5p
ncbi_100512586	2.36667	0.896667	-1.40021	0.000429625	0.0147601	ADAMTSL5	ADAMTS like 5, transcript variant X1	-	-	-	-	-	-	-	1	miR-506-y
ncbi_100512775	0.256667	0.04	-2.68182	0.000547385	0.0173592	ST6GAL2	ST6 beta-galactoside alpha-2,6-sialyltransferase 2, transcript variant X2	Metabolism;Metabolism;Metabolism	Global and overview maps;Glycan biosynthesis and metabolism;Glycan biosynthesis and metabolism	ko01100//Metabolic pathways;ko00510//N-Glycan biosynthesis;ko00514//Other types of O-glycan biosynthesis	K00779;K00779;K00779	-	-	-	2	lin-4-x,miR-71-x
ncbi_100513121	0.0166667	0.683333	5.35755	7.30483e-25	1.54342e-21	TENM2	teneurin transmembrane protein 2	-	-	-	-	-	-	-	5	miR-1298-x,miR-140-y,miR-496-y,miR-879-x,ssc-miR-133b
ncbi_100513283	3.80333	1.72	-1.14486	0.000109936	0.00533978	APAF1	apoptotic peptidase activating factor 1, transcript variant X1	Human Diseases;Human Diseases;Human Diseases;Human Diseases;Human Diseases;Cellular Processes;Human Diseases;Human Diseases;Human Diseases;Cellular Processes;Human Diseases;Human Diseases;Cellular Processes	Cancers;Neurodegenerative diseases;Neurodegenerative diseases;Infectious diseases;Neurodegenerative diseases;Cell growth and death;Infectious diseases;Cancers;Drug resistance;Cell growth and death;Infectious diseases;Neurodegenerative diseases;Cell growth and death	ko05200//Pathways in cancer;ko05016//Huntington disease;ko05010//Alzheimer disease;ko05152//Tuberculosis;ko05012//Parkinson disease;ko04210//Apoptosis;ko05161//Hepatitis B;ko05222//Small cell lung cancer;ko01524//Platinum drug resistance;ko04115//p53 signaling pathway;ko05134//Legionellosis;ko05014//Amyotrophic lateral sclerosis (ALS);ko04215//Apoptosis - multiple species	K02084;K02084;K02084;K02084;K02084;K02084;K02084;K02084;K02084;K02084;K02084;K02084;K02084	-	-	-	1	miR-71-x
ncbi_100513373	23.9267	11.31	-1.08102	3.80141e-06	0.000363131	THSD1	thrombospondin type 1 domain containing 1	-	-	-	-	-	-	-	1	novel-m0125-5p
ncbi_100513599	0.0966667	0.496667	2.36119	5.64982e-05	0.00323725	SYT1	synaptotagmin 1	Organismal Systems	Nervous system	ko04721//Synaptic vesicle cycle	K15290	-	-	-	6	miR-455-y,miR-488-y,miR-876-y,ssc-miR-133b,ssc-miR-137,ssc-miR-345-5p
ncbi_100513765	2.76	1.11667	-1.30547	8.06964e-05	0.00418175	ADAMTS6	ADAM metallopeptidase with thrombospondin type 1 motif 6	-	-	-	-	-	-	-	3	miR-29-y,novel-m0236-5p,ssc-miR-190b
ncbi_100513927	2.86	6.46333	1.17626	7.58743e-07	9.09577e-05	NDRG4	NDRG family member 4, transcript variant X9	-	-	-	-	-	-	-	7	miR-140-y,miR-541-x,miR-6238-y,miR-6412-y,ssc-miR-135,ssc-miR-140-3p,ssc-miR-9843-3p
ncbi_100513931	5.30667	2.36	-1.16902	4.43467e-05	0.00268671	XKR8	XK related 8	-	-	-	-	-	-	-	1	novel-m0120-5p
ncbi_100513967	15.3867	6.88333	-1.1605	7.46403e-05	0.00397995	SHROOM4	shroom family member 4, transcript variant X1	-	-	-	-	-	-	-	3	miR-1-y,novel-m0120-5p,novel-m0125-3p
ncbi_100514063	3.93333	15.5067	1.97906	2.69539e-11	9.11203e-09	UGT2B31	UDP-glucuronosyltransferase 2B31	Metabolism;Human Diseases;Metabolism;Metabolism;Metabolism;Metabolism;Metabolism;Metabolism;Metabolism;Metabolism	Global and overview maps;Cancers;Xenobiotics biodegradation and metabolism;Metabolism of cofactors and vitamins;Lipid metabolism;Xenobiotics biodegradation and metabolism;Xenobiotics biodegradation and metabolism;Metabolism of cofactors and vitamins;Carbohydrate metabolism;Carbohydrate metabolism	ko01100//Metabolic pathways;ko05204//Chemical carcinogenesis;ko00983//Drug metabolism - other enzymes;ko00830//Retinol metabolism;ko00140//Steroid hormone biosynthesis;ko00980//Metabolism of xenobiotics by cytochrome P450;ko00982//Drug metabolism - cytochrome P450;ko00860//Porphyrin and chlorophyll metabolism;ko00040//Pentose and glucuronate interconversions;ko00053//Ascorbate and aldarate metabo…	K00699;K00699;K00699;K00699;K00699;K00699;K00699;K00699;K00699;K00699	-	-	-	4	miR-351-x,novel-m0207-5p,ssc-miR-140-3p,ssc-miR-215
ncbi_100514286	0.426667	0.0866667	-2.29956	5.14128e-07	6.43726e-05	GRIP1	glutamate receptor interacting protein 1, transcript variant X1	-	-	-	-	-	-	-	2	miR-182-x,miR-29-y
ncbi_100514340	4.42333	2.14333	-1.04528	0.000794141	0.0223723	LOC100514340	uncharacterized LOC100514340	-	-	-	-	-	-	-	1	miR-29-y
ncbi_100514653	7.81	19.9033	1.34962	1.46897e-06	0.000159166	SIGLEC5	sialic acid binding Ig like lectin 5	-	-	-	-	-	-	-	4	miR-329-y,miR-541-x,miR-665-y,miR-879-x
ncbi_100514765	0.8	0.136667	-2.54934	9.61743e-05	0.00478128	LOC100514765	V-set and immunoglobulin domain-containing protein 8	-	-	-	-	-	-	-	1	novel-m0120-5p
ncbi_100514952	2.03	0.903333	-1.16815	0.00159081	0.036835	GALNT17	polypeptide N-acetylgalactosaminyltransferase 17	Metabolism;Metabolism	Global and overview maps;Glycan biosynthesis and metabolism	ko01100//Metabolic pathways;ko00512//Mucin type O-glycan biosynthesis	K00710;K00710	-	-	-	2	miR-144-x,novel-m0214-5p
ncbi_100514958	3.26333	10.6733	1.70959	3.64946e-10	9.9495e-08	SLAMF8	SLAM family member 8, transcript variant X1	-	-	-	-	-	-	-	5	miR-434-y,miR-455-y,miR-541-x,ssc-miR-140-3p,ssc-miR-338
ncbi_100515119	9.03	4.46	-1.01768	0.000944647	0.025507	LOC100515119	protein CXorf40A, transcript variant X16	-	-	-	-	-	-	-	5	lin-4-x,miR-1247-y,miR-29-y,novel-m0120-5p,ssc-miR-92b-5p
ncbi_100515185	0.396667	1.09667	1.46713	7.44368e-05	0.00397995	LOC100515185	acyl-coenzyme A amino acid N-acyltransferase 2	Metabolism;Cellular Processes;Organismal Systems;Metabolism;Metabolism;Metabolism	Global and overview maps;Transport and catabolism;Digestive system;Lipid metabolism;Lipid metabolism;Metabolism of other amino acids	ko01100//Metabolic pathways;ko04146//Peroxisome;ko04976//Bile secretion;ko01040//Biosynthesis of unsaturated fatty acids;ko00120//Primary bile acid biosynthesis;ko00430//Taurine and hypotaurine metabolism	K00659;K00659;K00659;K00659;K00659;K00659	-	-	-	6	miR-380-y,miR-455-y,miR-483-y,miR-672-x,novel-m0089-3p,ssc-miR-9843-3p
ncbi_100515440	11.7967	4.88	-1.27343	7.93828e-06	0.000657749	FAM198B	family with sequence similarity 198 member B, transcript variant X1	-	-	-	-	-	-	-	2	miR-101-y,miR-182-x
ncbi_100515653	32.7233	71.8633	1.13494	5.54094e-05	0.00320863	PILRA	paired immunoglobin like type 2 receptor alpha, transcript variant X1	-	-	-	-	-	-	-	3	miR-2137-y,miR-485-y,ssc-miR-370
ncbi_100515741	1.23	3.31333	1.42963	0.000333606	0.0121529	LOC100515741	UDP-glucuronosyltransferase 2B31	Metabolism;Human Diseases;Metabolism;Metabolism;Metabolism;Metabolism;Metabolism;Metabolism;Metabolism;Metabolism	Global and overview maps;Cancers;Xenobiotics biodegradation and metabolism;Metabolism of cofactors and vitamins;Lipid metabolism;Xenobiotics biodegradation and metabolism;Xenobiotics biodegradation and metabolism;Metabolism of cofactors and vitamins;Carbohydrate metabolism;Carbohydrate metabolism	ko01100//Metabolic pathways;ko05204//Chemical carcinogenesis;ko00983//Drug metabolism - other enzymes;ko00830//Retinol metabolism;ko00140//Steroid hormone biosynthesis;ko00980//Metabolism of xenobiotics by cytochrome P450;ko00982//Drug metabolism - cytochrome P450;ko00860//Porphyrin and chlorophyll metabolism;ko00040//Pentose and glucuronate interconversions;ko00053//Ascorbate and aldarate metabo…	K00699;K00699;K00699;K00699;K00699;K00699;K00699;K00699;K00699;K00699	-	-	-	3	miR-351-x,novel-m0207-5p,ssc-miR-140-3p
ncbi_100515853	12.0133	25.2867	1.07374	5.75079e-05	0.00328398	CD300LG	CD300 molecule like family member g, transcript variant X1	-	-	-	-	-	-	-	3	miR-127-x,miR-140-y,ssc-miR-370
ncbi_100515902	6.24	78.2233	3.64798	7.34572e-24	1.37961e-20	LOC100515902	HLA class I histocompatibility antigen, A-11 alpha chain-like	-	-	-	-	-	-	-	2	miR-433-y,novel-m0049-5p
ncbi_100516223	19.53	43.2333	1.14645	1.31397e-06	0.000144221	CCL14	C-C motif chemokine ligand 14	Environmental Information Processing;Organismal Systems	Signaling molecules and interaction;Immune system	ko04060//Cytokine-cytokine receptor interaction;ko04062//Chemokine signaling pathway	K21092;K21092	-	-	-	1	ssc-miR-136-5p
ncbi_100516272	8.56333	42.6533	2.31641	2.39582e-15	1.92841e-12	SIGLEC14	sialic acid binding Ig like lectin 14	-	-	-	-	-	-	-	4	miR-140-y,novel-m0141-5p,ssc-miR-10383,ssc-miR-7136-3p
ncbi_100516289	16.7933	40.6967	1.27702	1.10806e-10	3.22923e-08	PFKFB3	6-phosphofructo-2-kinase/fructose-2,6-biphosphatase 3, transcript variant X2	Environmental Information Processing;Environmental Information Processing;Metabolism	Signal transduction;Signal transduction;Carbohydrate metabolism	ko04152//AMPK signaling pathway;ko04066//HIF-1 signaling pathway;ko00051//Fructose and mannose metabolism	K01103;K01103;K01103	-	-	-	5	miR-12023-x,miR-298-x,miR-434-x,novel-m0226-3p,ssc-miR-338
ncbi_100516296	5.70333	0.706667	-3.0127	2.94736e-15	2.26451e-12	EGR3	early growth response 3, transcript variant X1	Human Diseases;Human Diseases;Organismal Systems	Cancers;Infectious diseases;Immune system	ko05203//Viral carcinogenesis;ko05161//Hepatitis B;ko04625//C-type lectin receptor signaling pathway	K12497;K12497;K12497	-	-	-	3	lin-4-x,miR-101-y,miR-182-x
ncbi_100516578	29.8367	10.43	-1.51635	7.71846e-09	1.57187e-06	CCDC80	coiled-coil domain containing 80	-	-	-	-	-	-	-	1	miR-1-y
ncbi_100516714	2.95333	6.23333	1.07766	2.37144e-05	0.00159699	TMEM35A	transmembrane protein 35A	-	-	-	-	-	-	-	3	miR-329-y,miR-410-y,miR-455-y
ncbi_100516832	0.41	0.0766667	-2.41895	0.00171465	0.0383018	B3GALT5	beta-1,3-galactosyltransferase 5	Metabolism;Metabolism;Metabolism	Global and overview maps;Glycan biosynthesis and metabolism;Glycan biosynthesis and metabolism	ko01100//Metabolic pathways;ko00601//Glycosphingolipid biosynthesis - lacto and neolacto series;ko00603//Glycosphingolipid biosynthesis - globo and isoglobo series	K03877;K03877;K03877	-	-	-	8	lin-4-x,miR-326-x,miR-5885-y,miR-81-y,novel-m0120-5p,novel-m0125-3p,novel-m0214-5p,ssc-miR-92b-5p
ncbi_100516839	2.56333	0.63	-2.0246	3.83295e-12	1.66124e-09	WNT2	Wnt family member 2	Human Diseases;Human Diseases;Human Diseases;Human Diseases;Human Diseases;Human Diseases;Environmental Information Processing;Environmental Information Processing;Human Diseases;Human Diseases;Environmental Information Processing;Cellular Processes;Organismal Systems;Human Diseases	Cancers;Infectious diseases;Infectious diseases;Cancers;Cancers;Endocrine and metabolic diseases;Signal transduction;Signal transduction;Cancers;Cancers;Signal transduction;Cellular community - eukaryotes;Endocrine system;Cancers	ko05200//Pathways in cancer;ko05165//Human papillomavirus infection;ko05166//HTLV-I infection;ko05205//Proteoglycans in cancer;ko05225//Hepatocellular carcinoma;ko04934//Cushing syndrome;ko04390//Hippo signaling pathway;ko04150//mTOR signaling pathway;ko05226//Gastric cancer;ko05224//Breast cancer;ko04310//Wnt signaling pathway;ko04550//Signaling pathways regulating pluripotency of stem cells;ko0…	K00182;K00182;K00182;K00182;K00182;K00182;K00182;K00182;K00182;K00182;K00182;K00182;K00182;K00182	-	-	-	6	miR-10021-x,miR-142-y,miR-31-x,miR-5885-y,miR-81-y,ssc-miR-142-3p
ncbi_100516957	6.19333	14.04	1.18075	0.000201951	0.00836661	LOC100516957	adhesion G protein-coupled receptor E2-like, transcript variant X31	-	-	-	-	-	-	-	7	miR-134-x,miR-369-x,miR-410-y,miR-433-y,novel-m0141-5p,novel-m0147-5p,ssc-miR-9843-3p
ncbi_100517000	8.48333	3.70667	-1.19451	0.00239875	0.0491211	SLC16A13	solute carrier family 16 member 13	-	-	-	-	-	-	-	2	miR-10021-x,miR-5885-y
ncbi_100517143	14.9933	6.85	-1.13015	4.91544e-09	1.07903e-06	DTX4	deltex E3 ubiquitin ligase 4, transcript variant X1	Environmental Information Processing	Signal transduction	ko04330//Notch signaling pathway	K06058	-	-	-	5	lin-4-x,miR-29-y,miR-31-x,miR-5885-y,miR-81-y
ncbi_100517169	0.04	1.00333	4.64866	9.41969e-06	0.000761823	PKHD1	PKHD1, fibrocystin/polyductin, transcript variant X1	-	-	-	-	-	-	-	13	miR-3059-x,miR-322-y,miR-380-y,miR-429-x,miR-433-y,miR-455-y,miR-6238-y,miR-876-y,ssc-miR-135,ssc-miR-137,ssc-miR-215,ssc-miR-338,ssc-miR-455-3p
ncbi_100517307	11.56	4.03667	-1.51791	6.46644e-06	0.000551284	SLC6A4	solute carrier family 6 member 4, transcript variant X1	Organismal Systems	Nervous system	ko04726//Serotonergic synapse	K05037	-	-	-	3	miR-101-y,miR-182-x,ssc-miR-92b-5p
ncbi_100517760	0.61	1.58333	1.37608	6.51349e-05	0.00359796	PTPN22	protein tyrosine phosphatase, non-receptor type 22, transcript variant X1	-	-	-	-	-	-	-	4	miR-376-y,miR-455-y,ssc-miR-136-5p,ssc-miR-1839-5p
ncbi_100517917	0.0766667	0.56	2.86876	2.6381e-05	0.00174187	ADAMDEC1	ADAM like decysin 1, transcript variant X1	-	-	-	-	-	-	-	1	miR-6238-y
ncbi_100517978	0.0766667	0.29	1.91938	0.000709087	0.0208447	CTNND2	catenin delta 2, transcript variant X1	-	-	-	-	-	-	-	2	novel-m0049-5p,novel-m0089-3p
ncbi_100518083	5.10333	1.7	-1.58591	0.000986971	0.0263135	HERC5	HECT and RLD domain containing E3 ubiquitin protein ligase 5	-	-	-	-	-	-	-	1	miR-506-y
ncbi_100518270	4.82333	1.03333	-2.22272	3.49423e-17	4.21878e-14	C9H1orf186	chromosome 9 C1orf186 homolog, transcript variant X1	-	-	-	-	-	-	-	3	miR-182-x,novel-m0120-5p,novel-m0236-5p
ncbi_100518417	0.736667	2.80667	1.92977	0.000151988	0.00688269	LOC100518417	adhesion G protein-coupled receptor E2-like, transcript variant X1	-	-	-	-	-	-	-	9	miR-1298-x,miR-434-y,miR-455-y,miR-672-x,miR-873-x,ssc-miR-194b-5p,ssc-miR-369,ssc-miR-381-3p,ssc-miR-7136-3p
ncbi_100518472	0.316667	0.0233333	-3.7625	0.000217978	0.0087726	CASP14	caspase 14	-	-	-	-	-	-	-	2	miR-1-y,miR-5885-y
ncbi_100518874	8.86333	18.1767	1.03617	9.4621e-05	0.00475997	FAM105A	family with sequence similarity 105 member A, transcript variant X1	-	-	-	-	-	-	-	16	miR-322-y,miR-409-y,miR-598-y,miR-7142-y,miR-873-x,novel-m0051-3p,novel-m0147-5p,ssc-miR-140-3p,ssc-miR-323,ssc-miR-338,ssc-miR-378b-3p,ssc-miR-411,ssc-miR-9,ssc-miR-9-1,ssc-miR-9-2,ssc-miR-9843-3p
ncbi_100518964	0.943333	2.54	1.42899	6.39619e-05	0.00356814	FAM84A	family with sequence similarity 84 member A	-	-	-	-	-	-	-	5	miR-2779-x,miR-455-x,miR-6240-x,novel-m0226-3p,ssc-miR-194b-5p
ncbi_100518990	0.263333	1.51333	2.52277	3.79398e-09	8.66618e-07	CADPS	calcium dependent secretion activator, transcript variant X1	-	-	-	-	-	-	-	3	novel-m0123-5p,ssc-miR-137,ssc-miR-323
ncbi_100519209	13.8033	5.82667	-1.24427	5.95136e-06	0.000513244	NTRK2	neurotrophic receptor tyrosine kinase 2, transcript variant X1	Environmental Information Processing;Environmental Information Processing;Environmental Information Processing;Human Diseases;Organismal Systems	Signal transduction;Signal transduction;Signal transduction;Substance dependence;Nervous system	ko04151//PI3K-Akt signaling pathway;ko04010//MAPK signaling pathway;ko04014//Ras signaling pathway;ko05034//Alcoholism;ko04722//Neurotrophin signaling pathway	K04360;K04360;K04360;K04360;K04360	-	-	-	9	miR-1247-y,miR-29-y,miR-451-x,miR-63-y,miR-71-x,novel-m0125-5p,novel-m0214-5p,novel-m0236-5p,ssc-miR-451
ncbi_100519286	0.06	0.88	3.87447	9.61015e-05	0.00478128	SERPINB2	serpin family B member 2	Organismal Systems	Immune system	ko04610//Complement and coagulation cascades	K19821	-	-	-	2	miR-409-y,ssc-miR-382
ncbi_100519451	8.68667	3.55333	-1.28963	6.17565e-08	1.01347e-05	ZCCHC3	zinc finger CCHC-type containing 3	-	-	-	-	-	-	-	1	novel-m0214-5p
ncbi_100519486	41.54	20.6333	-1.00952	0.00193867	0.0421743	CLEC1A	C-type lectin domain family 1 member A, transcript variant X1	-	-	-	-	-	-	-	1	miR-5885-y
ncbi_100519708	12.8	25.75	1.00843	1.50956e-05	0.00112406	SH2B2	SH2B adaptor protein 2, transcript variant X2	Organismal Systems;Organismal Systems	Endocrine system;Nervous system	ko04910//Insulin signaling pathway;ko04722//Neurotrophin signaling pathway	K07193;K07193	-	-	-	1	miR-770-y
ncbi_100519721	0.03	0.403333	3.74894	9.49009e-05	0.00475997	C6H1orf141	chromosome 6 C1orf141 homolog, transcript variant X2	-	-	-	-	-	-	-	2	miR-3059-x,miR-6412-y
ncbi_100519809	2.30667	1.15	-1.00418	0.00110092	0.0284974	HOXA3	homeobox A3, transcript variant X10	-	-	-	-	-	-	-	1	miR-1-y
ncbi_100519841	1.44	3.03667	1.07642	0.000385042	0.0136444	VAMP1	vesicle associated membrane protein 1	Genetic Information Processing	Folding, sorting and degradation	ko04130//SNARE interactions in vesicular transport	K08510	-	-	-	4	miR-2779-y,miR-3059-x,ssc-miR-338,ssc-miR-551a
ncbi_100519976	5.22667	13.08	1.3234	1.65197e-05	0.00120359	AGTR1	angiotensin II receptor type 1	Human Diseases;Environmental Information Processing;Environmental Information Processing;Environmental Information Processing;Human Diseases;Environmental Information Processing;Organismal Systems;Environmental Information Processing;Organismal Systems;Human Diseases;Organismal Systems;Organismal Systems;Organismal Systems;Organismal Systems	Cancers;Signaling molecules and interaction;Signal transduction;Signal transduction;Endocrine and metabolic diseases;Signal transduction;Circulatory system;Signal transduction;Circulatory system;Endocrine and metabolic diseases;Endocrine system;Endocrine system;Endocrine system;Endocrine system	ko05200//Pathways in cancer;ko04080//Neuroactive ligand-receptor interaction;ko04020//Calcium signaling pathway;ko04022//cGMP - PKG signaling pathway;ko04934//Cushing syndrome;ko04072//Phospholipase D signaling pathway;ko04261//Adrenergic signaling in cardiomyocytes;ko04371//Apelin signaling pathway;ko04270//Vascular smooth muscle contraction;ko04933//AGE-RAGE signaling pathway in diabetic compli…	K04166;K04166;K04166;K04166;K04166;K04166;K04166;K04166;K04166;K04166;K04166;K04166;K04166;K04166	-	-	-	2	miR-6540-x,ssc-miR-455-3p
ncbi_100519997	12.5033	4.41333	-1.50237	4.18258e-06	0.000390598	LOC100519997	matrix-remodeling-associated protein 5	-	-	-	-	-	-	-	3	miR-182-x,miR-29-y,miR-71-x
ncbi_100520132	12.2667	6.13	-1.00078	0.000266277	0.0104187	CBX7	chromobox 7, transcript variant X1	-	-	-	-	-	-	-	2	miR-1247-y,miR-63-y
ncbi_100520273	0.0166667	0.18	3.43296	3.84156e-06	0.000364797	LOC100520273	poly [ADP-ribose] polymerase 15	-	-	-	-	-	-	-	17	miR-2904-x,miR-3059-x,miR-379-x,miR-455-x,miR-541-x,miR-873-x,novel-m0051-3p,novel-m0141-5p,novel-m0207-5p,ssc-miR-10383,ssc-miR-135,ssc-miR-215,ssc-miR-338,ssc-miR-378b-3p,ssc-miR-382,ssc-miR-411,ssc-miR-9843-3p
ncbi_100520441	1.28	0.5	-1.35614	0.00110077	0.0284974	NIPAL1	NIPA like domain containing 1	-	-	-	-	-	-	-	2	miR-101-y,novel-m0125-5p
ncbi_100520600	59.76	24.7367	-1.27253	9.41603e-07	0.000109013	TP53I11	tumor protein p53 inducible protein 11, transcript variant X2	-	-	-	-	-	-	-	1	novel-m0120-5p
ncbi_100520642	7.39667	2.87667	-1.36248	6.70823e-05	0.00366955	CHODL	chondrolectin, transcript variant X1	-	-	-	-	-	-	-	8	lin-4-x,miR-31-x,miR-486-x,miR-506-y,miR-71-x,novel-m0125-5p,novel-m0214-5p,ssc-miR-486
ncbi_100520726	205.81	76.9567	-1.41919	8.15725e-05	0.00420372	EGR1	early growth response 1	Human Diseases;Environmental Information Processing;Organismal Systems;Human Diseases;Organismal Systems;Human Diseases	Infectious diseases;Signal transduction;Endocrine system;Endocrine and metabolic diseases;Endocrine system;Neurodegenerative diseases	ko05166//HTLV-I infection;ko04371//Apelin signaling pathway;ko04928//Parathyroid hormone synthesis, secretion and action;ko04933//AGE-RAGE signaling pathway in diabetic complications;ko04912//GnRH signaling pathway;ko05020//Prion diseases	K09203;K09203;K09203;K09203;K09203;K09203	-	-	-	1	miR-993-y
ncbi_100521555	0.353333	0.0933333	-1.92057	0.000586381	0.0181199	CNTN1	contactin 1, transcript variant X2	Environmental Information Processing	Signaling molecules and interaction	ko04514//Cell adhesion molecules (CAMs)	K06759	-	-	-	7	miR-10021-x,miR-182-x,miR-29-y,miR-506-y,miR-5885-y,miR-92-y,novel-m0125-5p
ncbi_100521657	0.866667	2.30667	1.41226	3.33093e-05	0.00213268	LVRN	laeverin, transcript variant X1	-	-	-	-	-	-	-	5	miR-134-x,miR-300-y,miR-322-y,miR-496-y,ssc-miR-1839-5p
ncbi_100521659	6.57	2.77667	-1.24254	7.56577e-05	0.00400891	LOC100521659	cytochrome P450 26B1	Metabolism;Metabolism	Global and overview maps;Metabolism of cofactors and vitamins	ko01100//Metabolic pathways;ko00830//Retinol metabolism	K12664;K12664	-	-	-	2	lin-4-x,miR-56-y
ncbi_100521800	0.89	0.186667	-2.25334	0.00235291	0.0484423	NCMAP	non-compact myelin associated protein, transcript variant X3	-	-	-	-	-	-	-	5	miR-144-x,miR-182-x,miR-5885-y,miR-81-y,novel-m0125-5p
ncbi_100521921	0.06	0.48	3	0.00039241	0.0138474	ATP12A	ATPase H+/K+ transporting non-gastric alpha2 subunit	Metabolism	Energy metabolism	ko00190//Oxidative phosphorylation	K01544	-	-	-	5	miR-322-y,miR-665-y,novel-m0207-5p,ssc-miR-140-3p,ssc-miR-7136-3p
ncbi_100521975	1.93667	0.783333	-1.30588	0.000459519	0.0152971	GRHL3	grainyhead like transcription factor 3, transcript variant X2	-	-	-	-	-	-	-	1	novel-m0120-5p
ncbi_100522015	19.2167	9.35667	-1.03829	0.000101614	0.00500753	GRASP	general receptor for phosphoinositides 1 associated scaffold protein	-	-	-	-	-	-	-	1	lin-4-x
ncbi_100522045	1.52333	19.7533	3.69679	1.68317e-19	2.84507e-16	HAVCR2	hepatitis A virus cellular receptor 2, transcript variant X1	-	-	-	-	-	-	-	10	miR-127-x,miR-140-y,miR-6238-y,miR-873-x,novel-m0051-3p,novel-m0141-5p,novel-m0226-3p,ssc-miR-137,ssc-miR-215,ssc-miR-381-3p
ncbi_100522252	1.2	3.36	1.48543	7.59868e-05	0.00401376	AARD	alanine and arginine rich domain containing protein	-	-	-	-	-	-	-	3	ssc-miR-133b,ssc-miR-1839-5p,ssc-miR-7136-3p
ncbi_100522260	0.976667	0.203333	-2.26402	1.37241e-11	4.73427e-09	PPP1R3G	protein phosphatase 1 regulatory subunit 3G	-	-	-	-	-	-	-	1	novel-m0214-5p
ncbi_100522267	0.001	0.81	9.66178	7.07139e-12	2.71654e-09	LOC100522267	multidrug resistance protein 1-like	-	-	-	-	-	-	-	1	miR-434-y
ncbi_100522330	2.19667	1.06	-1.05125	0.000839939	0.0232746	SLC7A8	solute carrier family 7 member 8, transcript variant X3	Organismal Systems	Digestive system	ko04974//Protein digestion and absorption	K13781	-	-	-	3	lin-4-x,miR-54-y,miR-5899-y
ncbi_100522361	0.0666667	0.001	-6.05889	0.000185948	0.00793708	FLRT1	fibronectin leucine rich transmembrane protein 1, transcript variant X1	-	-	-	-	-	-	-	5	miR-29-y,miR-326-x,novel-m0125-3p,novel-m0150-3p,novel-m0214-5p
ncbi_100522382	0.833333	0.286667	-1.53952	0.000584123	0.0180832	TDRD9	tudor domain containing 9, transcript variant X2	-	-	-	-	-	-	-	2	miR-1247-y,novel-m0125-5p
ncbi_100522452	17.7133	37.1267	1.06762	0.000160576	0.00714509	LRRC32	leucine rich repeat containing 32, transcript variant X1	-	-	-	-	-	-	-	9	miR-2779-x,miR-6412-y,miR-770-y,novel-m0226-3p,ssc-miR-338,ssc-miR-9,ssc-miR-9-1,ssc-miR-9-2,ssc-miR-9843-3p
ncbi_100522636	5.63	2.70333	-1.0584	0.00136177	0.032977	RAB40B	RAB40B, member RAS oncogene family, transcript variant X2	-	-	-	-	-	-	-	1	lin-4-x
ncbi_100522839	161.307	78.3733	-1.04137	0.000484756	0.0158795	ID1	inhibitor of DNA binding 1, HLH protein	Environmental Information Processing;Environmental Information Processing;Cellular Processes;Environmental Information Processing	Signal transduction;Signal transduction;Cellular community - eukaryotes;Signal transduction	ko04015//Rap1 signaling pathway;ko04390//Hippo signaling pathway;ko04550//Signaling pathways regulating pluripotency of stem cells;ko04350//TGF-beta signaling pathway	K04680;K04680;K04680;K04680	-	-	-	1	miR-29-y
ncbi_100522859	106.737	42.12	-1.34148	1.71771e-06	0.000182606	ECSCR	endothelial cell surface expressed chemotaxis and apoptosis regulator	-	-	-	-	-	-	-	1	novel-m0214-5p
ncbi_100522971	1.53333	0.24	-2.67557	0.00032003	0.0118111	CAPN6	calpain 6, transcript variant X1	-	-	-	-	-	-	-	3	novel-m0120-5p,novel-m0125-5p,novel-m0214-5p
ncbi_100523255	1.25667	0.313333	-2.00383	4.10669e-08	7.0832e-06	KANK4	KN motif and ankyrin repeat domains 4, transcript variant X1	-	-	-	-	-	-	-	2	lin-4-x,novel-m0214-5p
ncbi_100523504	2.01333	0.933333	-1.10912	0.000864973	0.023929	GRIK4	glutamate ionotropic receptor kainate type subunit 4, transcript variant X1	Environmental Information Processing;Organismal Systems	Signaling molecules and interaction;Nervous system	ko04080//Neuroactive ligand-receptor interaction;ko04724//Glutamatergic synapse	K05204;K05204	-	-	-	2	novel-m0120-5p,novel-m0125-3p
ncbi_100523516	2.93333	0.84	-1.80408	5.37655e-07	6.68234e-05	NXPH2	neurexophilin 2	-	-	-	-	-	-	-	4	miR-144-x,miR-182-x,miR-486-x,ssc-miR-486
ncbi_100523750	4.32333	1.97	-1.13395	0.00199116	0.0429842	SMTNL2	smoothelin like 2, transcript variant X3	-	-	-	-	-	-	-	2	miR-29-y,novel-m0120-5p
ncbi_100523794	25.5833	10.2867	-1.31443	1.63793e-07	2.36632e-05	MFAP2	microfibrillar associated protein 2, transcript variant X1	-	-	-	-	-	-	-	1	miR-29-y
ncbi_100523883	0.733333	1.86333	1.34534	1.85027e-08	3.39947e-06	ASTN2	astrotactin 2, transcript variant X1	-	-	-	-	-	-	-	19	miR-12023-x,miR-124-y,miR-263-x,miR-300-y,miR-3059-x,miR-411-x,miR-488-y,miR-541-x,miR-543-y,miR-872-x,novel-m0051-3p,novel-m0123-5p,ssc-miR-135,ssc-miR-140-3p,ssc-miR-323,ssc-miR-338,ssc-miR-370,ssc-miR-382,ssc-miR-7136-3p
ncbi_100523904	7.05333	3.31667	-1.08857	1.20058e-05	0.000928743	PHLDA1	pleckstrin homology like domain family A member 1	-	-	-	-	-	-	-	6	miR-10021-x,miR-101-y,miR-1-y,miR-235-y,miR-5885-y,miR-92-y
ncbi_100523985	1.23667	7.04333	2.5098	9.19838e-12	3.30809e-09	DYNC1I1	dynein cytoplasmic 1 intermediate chain 1, transcript variant X1	Cellular Processes;Human Diseases;Organismal Systems	Transport and catabolism;Infectious diseases;Excretory system	ko04145//Phagosome;ko05132//Salmonella infection;ko04962//Vasopressin-regulated water reabsorption	K10415;K10415;K10415	-	-	-	4	miR-263-x,ssc-miR-140-3p,ssc-miR-1839-5p,ssc-miR-7136-3p
ncbi_100524113	0.136667	0.02	-2.77259	0.00179807	0.0397323	MOGAT1	monoacylglycerol O-acyltransferase 1	Metabolism	Lipid metabolism	ko00561//Glycerolipid metabolism	K14458	-	-	-	6	miR-10021-x,miR-182-x,miR-235-y,miR-5885-y,miR-81-y,miR-92-y
ncbi_100524360	0.18	0.01	-4.16993	0.000391907	0.0138474	DMRT2	doublesex and mab-3 related transcription factor 2, transcript variant X1	-	-	-	-	-	-	-	3	miR-101-y,miR-29-y,novel-m0120-5p
ncbi_100524478	15.5	32.3633	1.06209	3.55745e-06	0.000349602	CHKA	choline kinase alpha, transcript variant X1	Metabolism;Metabolism;Human Diseases	Global and overview maps;Lipid metabolism;Cancers	ko01100//Metabolic pathways;ko00564//Glycerophospholipid metabolism;ko05231//Choline metabolism in cancer	K14156;K14156;K14156	-	-	-	3	miR-12023-x,miR-665-y,ssc-miR-551a
ncbi_100524520	13.0767	4.29	-1.60795	3.72232e-05	0.00232171	DHX58	DExH-box helicase 58	Organismal Systems	Immune system	ko04622//RIG-I-like receptor signaling pathway	K12649	-	-	-	1	miR-1-y
ncbi_100524587	2.1	1.01	-1.05603	0.000191892	0.0081493	TIAM1	T-cell lymphoma invasion and metastasis 1, transcript variant X1	Environmental Information Processing;Environmental Information Processing;Cellular Processes;Human Diseases;Environmental Information Processing;Organismal Systems;Cellular Processes	Signal transduction;Signal transduction;Cell motility;Cancers;Signal transduction;Immune system;Cellular community - eukaryotes	ko04014//Ras signaling pathway;ko04015//Rap1 signaling pathway;ko04810//Regulation of actin cytoskeleton;ko05205//Proteoglycans in cancer;ko04024//cAMP signaling pathway;ko04062//Chemokine signaling pathway;ko04530//Tight junction	K05731;K05731;K05731;K05731;K05731;K05731;K05731	-	-	-	1	miR-29-y
ncbi_100525099	0.01	0.263333	4.71882	0.00127736	0.0314284	LOC100525099	L-amino-acid oxidase-like	Metabolism;Metabolism;Metabolism;Metabolism;Metabolism;Metabolism;Metabolism;Metabolism	Global and overview maps;Amino acid metabolism;Amino acid metabolism;Amino acid metabolism;Amino acid metabolism;Amino acid metabolism;Amino acid metabolism;Amino acid metabolism	ko01100//Metabolic pathways;ko00280//Valine, leucine and isoleucine degradation;ko00270//Cysteine and methionine metabolism;ko00380//Tryptophan metabolism;ko00250//Alanine, aspartate and glutamate metabolism;ko00350//Tyrosine metabolism;ko00360//Phenylalanine metabolism;ko00400//Phenylalanine, tyrosine and tryptophan biosynthesis	K03334;K03334;K03334;K03334;K03334;K03334;K03334;K03334	-	-	-	1	miR-376-y
ncbi_100525112	0.186667	6.27	5.06993	6.12361e-26	1.47868e-22	LOC100525112	cytochrome P450 2J2-like	-	-	-	-	-	-	-	1	miR-3059-x
ncbi_100525396	6.20333	28.2667	2.18799	6.38427e-17	7.19422e-14	LOC100525396	growth-regulated protein homolog gamma-like, transcript variant X1	-	-	-	-	-	-	-	3	miR-124-y,miR-543-y,ssc-miR-124a
ncbi_100525607	1.54	0.396667	-1.95693	0.00168701	0.0381283	NGFR	nerve growth factor receptor	Environmental Information Processing;Environmental Information Processing;Environmental Information Processing;Environmental Information Processing;Environmental Information Processing;Human Diseases;Organismal Systems;Cellular Processes	Signal transduction;Signal transduction;Signaling molecules and interaction;Signal transduction;Signal transduction;Cancers;Nervous system;Cell growth and death	ko04151//PI3K-Akt signaling pathway;ko04010//MAPK signaling pathway;ko04060//Cytokine-cytokine receptor interaction;ko04014//Ras signaling pathway;ko04015//Rap1 signaling pathway;ko05202//Transcriptional misregulation in cancers;ko04722//Neurotrophin signaling pathway;ko04215//Apoptosis - multiple species	K02583;K02583;K02583;K02583;K02583;K02583;K02583;K02583	-	-	-	2	novel-m0120-5p,ssc-miR-92b-5p
ncbi_100525762	0.853333	0.253333	-1.75207	0.000835052	0.0231771	DDIT4L	DNA damage inducible transcript 4 like, transcript variant X1	-	-	-	-	-	-	-	1	ssc-miR-142-3p
ncbi_100526032	0.936667	0.25	-1.90561	0.000183409	0.00790642	RCOR2	REST corepressor 2	-	-	-	-	-	-	-	2	novel-m0120-5p,novel-m0125-3p
ncbi_100620399	0.546667	0.0966667	-2.49957	0.000434533	0.0148412	GPR20	G protein-coupled receptor 20	-	-	-	-	-	-	-	3	lin-4-x,novel-m0120-5p,novel-m0214-5p
ncbi_100620501	0.403333	0.05	-3.01197	0.000159474	0.00713119	PCSK9	proprotein convertase subtilisin/kexin type 9	Organismal Systems	Digestive system	ko04979//Cholesterol metabolism	K13050	-	-	-	4	lin-4-x,miR-182-x,miR-1-y,miR-29-y
ncbi_100620627	2.24	0.606667	-1.88452	6.30517e-05	0.00354074	LOC100620627	two pore calcium channel protein 2-like, transcript variant X1	-	-	-	-	-	-	-	1	lin-4-x
ncbi_100620637	11.4167	5.43333	-1.07123	2.49169e-05	0.00165815	DOK4	docking protein 4, transcript variant X4	-	-	-	-	-	-	-	3	miR-182-x,miR-29-y,novel-m0120-5p
ncbi_100621245	15.5367	7.70667	-1.0115	0.000299244	0.0113282	DBN1	drebrin 1, transcript variant X1	-	-	-	-	-	-	-	1	novel-m0120-5p
ncbi_100621391	6.55667	2.92333	-1.16535	0.000419349	0.0145549	SSC5D	scavenger receptor cysteine rich family member with 5 domains, transcript variant X1	-	-	-	-	-	-	-	1	novel-m0125-5p
ncbi_100621574	0.7	1.67667	1.26017	0.000456003	0.0152971	HIF3A	hypoxia inducible factor 3 alpha subunit, transcript variant X1	-	-	-	-	-	-	-	10	miR-127-y,miR-2137-y,miR-2904-x,miR-667-y,miR-7142-y,miR-879-x,novel-m0049-5p,ssc-miR-136-5p,ssc-miR-338,ssc-miR-7136-3p
ncbi_100622125	0.666667	1.84667	1.46989	0.000284784	0.0108907	EOMES	eomesodermin, transcript variant X2	-	-	-	-	-	-	-	6	miR-263-x,miR-298-x,miR-455-y,ssc-miR-135,ssc-miR-136-5p,ssc-miR-323
ncbi_100622535	0.163333	0.453333	1.47275	0.00189147	0.0414992	LOC100622535	leucine-rich repeat-containing protein 9, transcript variant X2	-	-	-	-	-	-	-	10	miR-135-y,miR-322-y,miR-410-y,miR-541-x,miR-6412-y,ssc-miR-137,ssc-miR-194b-5p,ssc-miR-370,ssc-miR-378b-3p,ssc-miR-7136-3p
ncbi_100622712	0.0866667	0.346667	2	0.00197253	0.042691	GABRA4	gamma-aminobutyric acid type A receptor alpha4 subunit, transcript variant X2	Environmental Information Processing;Organismal Systems;Human Diseases;Organismal Systems;Organismal Systems;Human Diseases	Signaling molecules and interaction;Nervous system;Substance dependence;Nervous system;Sensory system;Substance dependence	ko04080//Neuroactive ligand-receptor interaction;ko04723//Retrograde endocannabinoid signaling;ko05032//Morphine addiction;ko04727//GABAergic synapse;ko04742//Taste transduction;ko05033//Nicotine addiction	K05175;K05175;K05175;K05175;K05175;K05175	-	-	-	15	miR-124-y,miR-127-x,miR-409-y,miR-410-y,miR-485-y,miR-541-x,miR-543-y,miR-6540-x,miR-770-x,ssc-miR-124a,ssc-miR-133b,ssc-miR-135,ssc-miR-136-5p,ssc-miR-338,ssc-miR-7136-3p
ncbi_100622782	0.32	1.25	1.96578	2.81959e-05	0.00182885	COLEC10	collectin subfamily member 10, transcript variant X1	-	-	-	-	-	-	-	5	miR-127-x,miR-541-x,miR-770-y,ssc-miR-135,ssc-miR-338
ncbi_100623128	0.503333	0.116667	-2.10912	3.35136e-05	0.00213766	CCKAR	cholecystokinin A receptor, transcript variant X3	Environmental Information Processing;Environmental Information Processing;Organismal Systems;Organismal Systems	Signaling molecules and interaction;Signal transduction;Digestive system;Endocrine system	ko04080//Neuroactive ligand-receptor interaction;ko04020//Calcium signaling pathway;ko04972//Pancreatic secretion;ko04911//Insulin secretion	K04194;K04194;K04194;K04194	-	-	-	2	miR-182-x,ssc-miR-142-3p
ncbi_100623166	16.2067	7.88	-1.04032	0.000932392	0.0253788	DCHS1	dachsous cadherin-related 1	Environmental Information Processing	Signal transduction	ko04392//Hippo signaling pathway - multiple species	K16507	-	-	-	1	ssc-miR-92b-5p
ncbi_100623214	0.0133333	0.34	4.67243	2.25226e-06	0.000230726	DLGAP3	DLG associated protein 3, transcript variant X1	-	-	-	-	-	-	-	1	miR-140-y
ncbi_100623273	0.94	2.17333	1.20918	0.000303335	0.0113953	STON1	stonin 1	-	-	-	-	-	-	-	17	miR-127-x,miR-127-y,miR-263-x,miR-329-y,miR-369-x,miR-455-y,miR-488-y,miR-873-x,miR-876-y,novel-m0089-3p,ssc-miR-127,ssc-miR-136-5p,ssc-miR-369,ssc-miR-381-3p,ssc-miR-411,ssc-miR-455-3p,ssc-miR-9843-3p
ncbi_100623553	0.676667	0.11	-2.62094	9.64741e-09	1.87361e-06	RGS8	regulator of G protein signaling 8, transcript variant X7	-	-	-	-	-	-	-	4	miR-10021-x,miR-5885-y,novel-m0120-5p,novel-m0236-5p
ncbi_100623641	0.753333	2.37	1.65353	0.00016209	0.00718106	ZWINT	ZW10 interacting kinetochore protein, transcript variant X2	-	-	-	-	-	-	-	14	miR-134-x,miR-263-x,miR-322-y,miR-455-y,miR-488-y,miR-541-x,miR-6412-y,miR-7142-y,ssc-miR-137,ssc-miR-1839-5p,ssc-miR-194b-5p,ssc-miR-370,ssc-miR-381-3p,ssc-miR-7136-3p
ncbi_100624019	15.13	6.68667	-1.17805	7.25225e-06	0.000606855	OBSL1	obscurin like 1, transcript variant X4	-	-	-	-	-	-	-	1	miR-1-y
ncbi_100624032	25.6367	12.4133	-1.04632	0.000598372	0.018323	LOC100624032	arylsulfatase D, transcript variant X1	-	-	-	-	-	-	-	1	novel-m0214-5p
ncbi_100624077	283.36	617.81	1.12453	6.57444e-05	0.0036198	LOC100624077	endogenous retrovirus group V member 2 Env polyprotein, transcript variant X1	-	-	-	-	-	-	-	2	miR-483-y,ssc-miR-323
ncbi_100624134	0.333333	0.0833333	-2	9.27015e-05	0.00467741	FAT3	FAT atypical cadherin 3	-	-	-	-	-	-	-	6	miR-101-y,miR-71-x,novel-m0125-5p,novel-m0214-5p,novel-m0236-5p,ssc-miR-190b
ncbi_100624656	2.83333	0.456667	-2.63329	7.78672e-05	0.00407489	ERN2	endoplasmic reticulum to nucleus signaling 2, transcript variant X1	-	-	-	-	-	-	-	2	lin-4-x,novel-m0214-5p
ncbi_100624724	0.4	0.0366667	-3.44746	0.00163303	0.0374533	TKTL2	transketolase like 2	Metabolism;Metabolism;Metabolism;Metabolism	Global and overview maps;Global and overview maps;Global and overview maps;Carbohydrate metabolism	ko01100//Metabolic pathways;ko01200//Carbon metabolism;ko01230//Biosynthesis of amino acids;ko00030//Pentose phosphate pathway	K00615;K00615;K00615;K00615	-	-	-	1	novel-m0236-5p
ncbi_100625006	39.4133	11.64	-1.75959	1.89123e-07	2.66396e-05	APLN	apelin	Environmental Information Processing	Signal transduction	ko04371//Apelin signaling pathway	K05225	-	-	-	3	miR-63-y,novel-m0120-5p,novel-m0125-3p
ncbi_100625171	6.80667	21.7567	1.67644	2.04583e-15	1.82004e-12	DSE	dermatan sulfate epimerase, transcript variant X1	Metabolism;Metabolism	Global and overview maps;Glycan biosynthesis and metabolism	ko01100//Metabolic pathways;ko00532//Glycosaminoglycan biosynthesis - chondroitin sulfate / dermatan sulfate	K01794;K01794	-	-	-	5	miR-322-y,ssc-miR-136-5p,ssc-miR-9,ssc-miR-9-1,ssc-miR-9-2
ncbi_100625354	13.9433	35.1467	1.33381	3.48002e-07	4.55991e-05	CRISPLD2	cysteine rich secretory protein LCCL domain containing 2	-	-	-	-	-	-	-	6	miR-298-x,miR-455-y,miR-770-y,ssc-miR-10383,ssc-miR-455-3p,ssc-miR-7136-3p
ncbi_100625479	1.34	5.02333	1.90641	3.51301e-09	8.1343e-07	LOC100625479	cytochrome P450 1B1	Human Diseases;Human Diseases;Metabolism;Metabolism;Organismal Systems;Metabolism	Cancers;Cancers;Lipid metabolism;Xenobiotics biodegradation and metabolism;Endocrine system;Amino acid metabolism	ko05206//MicroRNAs in cancer;ko05204//Chemical carcinogenesis;ko00140//Steroid hormone biosynthesis;ko00980//Metabolism of xenobiotics by cytochrome P450;ko04913//Ovarian Steroidogenesis;ko00380//Tryptophan metabolism	K07410;K07410;K07410;K07410;K07410;K07410	-	-	-	14	miR-3059-x,miR-380-y,miR-434-y,miR-455-y,miR-485-y,miR-496-y,miR-543-y,miR-6240-x,miR-6412-y,miR-876-y,ssc-miR-136-5p,ssc-miR-215,ssc-miR-338,ssc-miR-411
ncbi_100625728	14.1867	28.56	1.00946	0.000958905	0.0257449	C3AR1	complement C3a receptor 1	Environmental Information Processing;Organismal Systems;Human Diseases	Signaling molecules and interaction;Immune system;Infectious diseases	ko04080//Neuroactive ligand-receptor interaction;ko04610//Complement and coagulation cascades;ko05150//Staphylococcus aureus infection	K04009;K04009;K04009	-	-	-	13	miR-140-y,miR-488-y,novel-m0207-5p,novel-m0226-3p,ssc-miR-10383,ssc-miR-135,ssc-miR-1839-5p,ssc-miR-338,ssc-miR-345-5p,ssc-miR-382,ssc-miR-9,ssc-miR-9-1,ssc-miR-9-2
ncbi_100625807	0.0366667	0.24	2.71049	1.50121e-07	2.20652e-05	LCT	lactase	Metabolism;Organismal Systems;Metabolism	Global and overview maps;Digestive system;Carbohydrate metabolism	ko01100//Metabolic pathways;ko04973//Carbohydrate digestion and absorption;ko00052//Galactose metabolism	K01229;K01229;K01229	-	-	-	18	miR-263-x,miR-3059-x,miR-3099-y,miR-429-x,miR-434-y,miR-488-y,miR-541-x,miR-770-y,miR-879-x,novel-m0049-5p,novel-m0089-3p,novel-m0141-5p,ssc-miR-133b,ssc-miR-137,ssc-miR-338,ssc-miR-345-5p,ssc-miR-382,ssc-miR-9843-3p
ncbi_100625876	4.53333	11.17	1.30099	0.00233366	0.0481961	SLC2A5	solute carrier family 2 member 5	Organismal Systems	Digestive system	ko04973//Carbohydrate digestion and absorption	K08143	-	-	-	1	miR-488-y
ncbi_100626085	6.75333	3.1	-1.12333	4.85935e-05	0.00290068	BOC	BOC cell adhesion associated, oncogene regulated, transcript variant X14	Organismal Systems;Environmental Information Processing	Development;Signal transduction	ko04360//Axon guidance;ko04340//Hedgehog signaling pathway	K20020;K20020	-	-	-	4	miR-1-y,miR-29-y,miR-993-y,novel-m0120-5p
ncbi_100626194	20.5133	8.27333	-1.31002	4.51616e-08	7.71077e-06	NKD1	naked cuticle homolog 1, transcript variant X1	Environmental Information Processing	Signal transduction	ko04310//Wnt signaling pathway	K03213	-	-	-	2	miR-31-x,ssc-miR-92b-5p
ncbi_100626247	113.967	18.68	-2.60905	6.92453e-13	3.32883e-10	LOC100626247	interferon-induced transmembrane protein 1-like	-	-	-	-	-	-	-	1	novel-m0120-5p
ncbi_100626261	0.44	1.36	1.62803	0.000187041	0.0079636	C13H3orf52	chromosome 13 C3orf52 homolog	-	-	-	-	-	-	-	3	miR-2904-x,miR-488-y,ssc-miR-1839-5p
ncbi_100626544	1.62333	0.563333	-1.5269	9.59905e-05	0.00478128	SPTBN4	spectrin beta, non-erythrocytic 4, transcript variant X1	-	-	-	-	-	-	-	4	miR-29-y,miR-486-x,novel-m0120-5p,novel-m0125-3p
ncbi_100626628	3.20333	1.2	-1.41654	0.000152288	0.00688269	GIPR	gastric inhibitory polypeptide receptor, transcript variant X1	Environmental Information Processing;Environmental Information Processing	Signaling molecules and interaction;Signal transduction	ko04080//Neuroactive ligand-receptor interaction;ko04024//cAMP signaling pathway	K04580;K04580	-	-	-	2	miR-235-y,miR-92-y
ncbi_100626716	256.91	102.843	-1.32081	1.77536e-05	0.00127802	COL1A2	collagen type I alpha 2 chain	Environmental Information Processing;Human Diseases;Cellular Processes;Organismal Systems;Organismal Systems;Human Diseases;Human Diseases;Organismal Systems;Environmental Information Processing	Signal transduction;Infectious diseases;Cellular community - eukaryotes;Endocrine system;Immune system;Endocrine and metabolic diseases;Infectious diseases;Digestive system;Signaling molecules and interaction	ko04151//PI3K-Akt signaling pathway;ko05165//Human papillomavirus infection;ko04510//Focal adhesion;ko04926//Relaxin signaling pathway;ko04611//Platelet activation;ko04933//AGE-RAGE signaling pathway in diabetic complications;ko05146//Amoebiasis;ko04974//Protein digestion and absorption;ko04512//ECM-receptor interaction	K06236;K06236;K06236;K06236;K06236;K06236;K06236;K06236;K06236	-	-	-	2	miR-1247-y,miR-29-y
ncbi_100626921	0.13	0.36	1.46949	0.000571436	0.0179354	NFASC	neurofascin, transcript variant X1	Environmental Information Processing	Signaling molecules and interaction	ko04514//Cell adhesion molecules (CAMs)	K06757	-	-	-	22	miR-12023-x,miR-140-y,miR-300-y,miR-3099-y,miR-376-y,miR-379-x,miR-434-x,miR-485-y,miR-667-y,miR-770-x,miR-879-x,novel-m0046-3p,ssc-miR-133b,ssc-miR-137,ssc-miR-140-3p,ssc-miR-215,ssc-miR-378b-3p,ssc-miR-7136-3p,ssc-miR-9,ssc-miR-9-1,ssc-miR-9-2,ssc-miR-9843-3p
ncbi_100627038	0.05	0.26	2.37851	0.0011334	0.0290501	UNC13A	unc-13 homolog A, transcript variant X1	Organismal Systems	Nervous system	ko04721//Synaptic vesicle cycle	K15293	-	-	-	17	miR-140-y,miR-329-y,miR-452-x,miR-483-y,miR-543-y,miR-6238-y,miR-6412-y,miR-665-y,novel-m0049-5p,ssc-miR-10383,ssc-miR-135,ssc-miR-1839-5p,ssc-miR-323,ssc-miR-7136-3p,ssc-miR-9,ssc-miR-9-1,ssc-miR-9-2
ncbi_100627056	1.45333	0.666667	-1.12433	0.000538117	0.0171296	WNT5A	Wnt family member 5A, transcript variant X1	Human Diseases;Human Diseases;Human Diseases;Human Diseases;Organismal Systems;Human Diseases;Human Diseases;Environmental Information Processing;Environmental Information Processing;Human Diseases;Human Diseases;Environmental Information Processing;Cellular Processes;Organismal Systems;Human Diseases	Cancers;Infectious diseases;Infectious diseases;Cancers;Development;Cancers;Endocrine and metabolic diseases;Signal transduction;Signal transduction;Cancers;Cancers;Signal transduction;Cellular community - eukaryotes;Endocrine system;Cancers	ko05200//Pathways in cancer;ko05165//Human papillomavirus infection;ko05166//HTLV-I infection;ko05205//Proteoglycans in cancer;ko04360//Axon guidance;ko05225//Hepatocellular carcinoma;ko04934//Cushing syndrome;ko04390//Hippo signaling pathway;ko04150//mTOR signaling pathway;ko05226//Gastric cancer;ko05224//Breast cancer;ko04310//Wnt signaling pathway;ko04550//Signaling pathways regulating pluripo…	K00444;K00444;K00444;K00444;K00444;K00444;K00444;K00444;K00444;K00444;K00444;K00444;K00444;K00444;K00444	-	-	-	3	miR-144-x,miR-1-y,miR-326-x
ncbi_100627093	0.203333	1.12333	2.46587	0.000206833	0.00850631	LOC100627093	cytochrome P450 4X1	Organismal Systems	Nervous system	ko04726//Serotonergic synapse	K07428	-	-	-	1	miR-7142-y
ncbi_100627543	1.71667	4.62	1.42828	0.00016063	0.00714509	CD96	CD96 molecule	-	-	-	-	-	-	-	17	miR-322-y,miR-409-y,miR-433-y,miR-485-y,miR-541-x,miR-6238-y,miR-6240-x,miR-665-y,miR-672-x,miR-876-y,novel-m0226-3p,ssc-miR-135,ssc-miR-140-3p,ssc-miR-378b-3p,ssc-miR-381-3p,ssc-miR-411,ssc-miR-9843-3p
ncbi_100627971	18.3367	39.8067	1.11828	6.52131e-07	7.98766e-05	SCNN1B	sodium channel epithelial 1 beta subunit, transcript variant X4	Organismal Systems;Organismal Systems	Sensory system;Excretory system	ko04742//Taste transduction;ko04960//Aldosterone-regulated sodium reabsorption	K04825;K04825	-	-	-	4	miR-298-x,miR-6238-y,novel-m0051-3p,novel-m0226-3p
ncbi_100628076	15.68	7.31667	-1.09967	0.000629401	0.0190659	SCARA3	scavenger receptor class A member 3	-	-	-	-	-	-	-	3	lin-4-x,novel-m0125-5p,novel-m0236-5p
ncbi_100628118	281.27	122.887	-1.19463	0.000513536	0.0165971	ELN	elastin	Organismal Systems	Digestive system	ko04974//Protein digestion and absorption	K14211	-	-	-	3	miR-101-y,miR-29-y,novel-m0214-5p
ncbi_100628318	1.08667	2.77667	1.35344	5.08831e-06	0.000454733	IL1RAP	interleukin 1 receptor accessory protein, transcript variant X1	Environmental Information Processing;Environmental Information Processing;Organismal Systems;Organismal Systems	Signal transduction;Signaling molecules and interaction;Immune system;Sensory system	ko04010//MAPK signaling pathway;ko04060//Cytokine-cytokine receptor interaction;ko04659//Th17 cell differentiation;ko04750//Inflammatory mediator regulation of TRP channels	K04723;K04723;K04723;K04723	-	-	-	10	miR-322-y,miR-376-y,miR-380-y,miR-411-x,miR-434-y,miR-543-y,miR-6238-y,miR-6240-x,miR-672-x,ssc-miR-455-5p
ncbi_100736631	0.9	2.07	1.20163	1.12901e-05	0.000883503	METTL24	methyltransferase like 24	-	-	-	-	-	-	-	18	miR-135-y,miR-3099-y,miR-351-x,miR-380-y,miR-429-x,miR-434-y,miR-455-y,miR-488-y,miR-541-x,miR-6238-y,miR-6412-y,miR-672-x,miR-770-y,miR-876-y,novel-m0049-5p,ssc-miR-137,ssc-miR-140-3p,ssc-miR-215
ncbi_100736733	0.08	0.713333	3.1565	0.000569698	0.0179354	LOC100736733	intelectin-2-like	-	-	-	-	-	-	-	1	novel-m0141-5p
ncbi_100737108	2.56667	0.73	-1.81393	5.53692e-05	0.00320863	AGBL4	ATP/GTP binding protein like 4, transcript variant X1	-	-	-	-	-	-	-	1	miR-144-x
ncbi_100737193	0.87	0.286667	-1.60164	0.000199589	0.00828907	IGDCC3	immunoglobulin superfamily DCC subclass member 3, transcript variant X1	-	-	-	-	-	-	-	2	miR-101-y,miR-182-x
ncbi_100737336	0.98	0.283333	-1.79028	0.000290925	0.0111004	LOC100737336	neuroblastoma breakpoint family member 6-like	-	-	-	-	-	-	-	5	miR-10021-x,miR-182-x,miR-5885-y,miR-81-y,novel-m0125-5p
ncbi_100737343	0.0233333	0.876667	5.23156	0.000919657	0.0251537	HECW1	HECT, C2 and WW domain containing E3 ubiquitin protein ligase 1, transcript variant X1	-	-	-	-	-	-	-	15	miR-127-y,miR-134-x,miR-379-x,miR-496-y,miR-770-x,miR-873-x,miR-876-y,miR-879-x,novel-m0089-3p,novel-m0141-5p,ssc-miR-127,ssc-miR-194b-5p,ssc-miR-345-5p,ssc-miR-411,ssc-miR-7136-3p
ncbi_100737352	3.51333	8.62333	1.29541	9.50544e-10	2.51048e-07	ACKR2	atypical chemokine receptor 2	-	-	-	-	-	-	-	16	miR-124-y,miR-2779-y,miR-298-x,miR-329-y,miR-6238-y,miR-672-x,miR-873-x,novel-m0049-5p,novel-m0226-3p,ssc-miR-10383,ssc-miR-124a,ssc-miR-1839-5p,ssc-miR-338,ssc-miR-345-5p,ssc-miR-455-5p,ssc-miR-9843-3p
ncbi_100737634	0.333333	1.89333	2.50589	1.14111e-14	7.41856e-12	CNTNAP2	contactin associated protein-like 2	Environmental Information Processing	Signaling molecules and interaction	ko04514//Cell adhesion molecules (CAMs)	K07380	-	-	-	9	miR-263-x,miR-410-y,miR-541-x,miR-6240-x,miR-876-y,novel-m0141-5p,novel-m0226-3p,ssc-miR-345-5p,ssc-miR-551a
ncbi_100737676	2.26333	4.77	1.07554	0.00130091	0.0318223	LOC100737676	SH2 domain-containing protein 4A-like, transcript variant X1	-	-	-	-	-	-	-	2	miR-263-x,ssc-miR-10383
ncbi_100737774	0.57	0.226667	-1.33039	0.00241926	0.0492683	LRRC17	leucine rich repeat containing 17, transcript variant X1	-	-	-	-	-	-	-	3	miR-182-x,miR-31-x,miR-92-y
ncbi_100737860	0.956667	0.24	-1.99498	1.8845e-05	0.00134242	EPN3	epsin 3, transcript variant X4	Cellular Processes	Transport and catabolism	ko04144//Endocytosis	K12471	-	-	-	2	lin-4-x,novel-m0125-5p
ncbi_100737937	0.116667	0.0166667	-2.80735	0.00244997	0.0497142	OTOF	otoferlin	-	-	-	-	-	-	-	2	lin-4-x,novel-m0120-5p
ncbi_100737989	0.496667	1.27667	1.36203	0.00232489	0.0481	LIPH	lipase H, transcript variant X1	-	-	-	-	-	-	-	2	miR-2904-x,ssc-miR-7136-3p
ncbi_100738123	295.657	81.09	-1.86633	4.74689e-06	0.00043138	COL1A1	collagen type I alpha 1 chain, transcript variant X1	Environmental Information Processing;Human Diseases;Cellular Processes;Organismal Systems;Organismal Systems;Human Diseases;Human Diseases;Organismal Systems;Environmental Information Processing	Signal transduction;Infectious diseases;Cellular community - eukaryotes;Endocrine system;Immune system;Endocrine and metabolic diseases;Infectious diseases;Digestive system;Signaling molecules and interaction	ko04151//PI3K-Akt signaling pathway;ko05165//Human papillomavirus infection;ko04510//Focal adhesion;ko04926//Relaxin signaling pathway;ko04611//Platelet activation;ko04933//AGE-RAGE signaling pathway in diabetic complications;ko05146//Amoebiasis;ko04974//Protein digestion and absorption;ko04512//ECM-receptor interaction	K06236;K06236;K06236;K06236;K06236;K06236;K06236;K06236;K06236	-	-	-	1	miR-29-y
ncbi_100738346	0.703333	0.12	-2.55117	2.22325e-05	0.00154015	KCNA6	potassium voltage-gated channel subfamily A member 6, transcript variant X1	-	-	-	-	-	-	-	4	lin-4-x,miR-31-x,miR-71-x,novel-m0120-5p
ncbi_100738366	4.72	1.56333	-1.59416	1.77829e-07	2.52592e-05	ADAM33	ADAM metallopeptidase domain 33, transcript variant X1	-	-	-	-	-	-	-	2	miR-326-x,novel-m0120-5p
ncbi_100739115	1.94333	6.82667	1.81265	6.06209e-12	2.38296e-09	WISP1	WNT1 inducible signaling pathway protein 1, transcript variant X1	Environmental Information Processing	Signal transduction	ko04310//Wnt signaling pathway	K22471	-	-	-	6	miR-298-x,miR-329-y,miR-376-y,miR-434-y,ssc-miR-1839-5p,ssc-miR-215
ncbi_100739295	9.15	4.37333	-1.06504	0.00185587	0.040793	WDR86	WD repeat domain 86, transcript variant X1	-	-	-	-	-	-	-	1	lin-4-x
ncbi_100739447	0.496667	0.136667	-1.86162	0.000198953	0.008283	NALCN	sodium leak channel, non-selective, transcript variant X1	-	-	-	-	-	-	-	1	miR-5885-y
ncbi_100739671	1.92	5.51333	1.52182	2.49796e-06	0.000252526	ESM1	endothelial cell specific molecule 1, transcript variant X1	-	-	-	-	-	-	-	4	miR-127-x,ssc-miR-137,ssc-miR-345-5p,ssc-miR-455-3p
ncbi_100739731	44.0133	21.8833	-1.00811	0.000412721	0.014384	SHISA2	shisa family member 2	-	-	-	-	-	-	-	2	miR-5885-y,novel-m0125-5p
ncbi_102157525	14.43	5.74	-1.32995	2.84003e-05	0.00183225	OBSCN	obscurin, cytoskeletal calmodulin and titin-interacting RhoGEF, transcript variant X1	-	-	-	-	-	-	-	2	lin-4-x,ssc-miR-190b
ncbi_102157639	1.28333	3.32	1.37129	3.74942e-06	0.000362151	LOC102157639	multidrug and toxin extrusion protein 2, transcript variant X6	-	-	-	-	-	-	-	1	miR-140-y
ncbi_102159116	2.07667	0.223333	-3.217	1.01239e-07	1.56994e-05	GPC6	glypican 6, transcript variant X1	-	-	-	-	-	-	-	5	lin-4-x,miR-235-y,miR-71-x,miR-92-y,novel-m0236-5p
ncbi_102159373	0.0933333	2.69	4.84907	4.45494e-09	1.00402e-06	LOC102159373	protegrin-1	-	-	-	-	-	-	-	1	novel-m0141-5p
ncbi_102159510	5.26667	11.29	1.10008	0.000915721	0.0250866	LOC102159510	dehydrogenase/reductase SDR family member on chromosome X, transcript variant X2	-	-	-	-	-	-	-	4	miR-2137-y,miR-263-x,novel-m0089-3p,ssc-miR-455-5p
ncbi_102160087	188.23	88.6433	-1.08641	0.000221125	0.00885707	LBH	limb bud and heart development, transcript variant X2	-	-	-	-	-	-	-	3	miR-31-x,novel-m0120-5p,novel-m0214-5p
ncbi_102160997	2.30333	5.66667	1.29878	7.32509e-05	0.00394318	LOC102160997	uncharacterized LOC102160997	-	-	-	-	-	-	-	1	ssc-miR-381-3p
ncbi_102162148	1.67667	0.563333	-1.57354	5.54292e-05	0.00320863	TMC7	transmembrane channel like 7, transcript variant X1	-	-	-	-	-	-	-	5	lin-4-x,miR-1247-y,miR-144-x,novel-m0214-5p,ssc-miR-92b-5p
ncbi_102162264	2.36333	0.0633333	-5.22171	2.38485e-15	1.92841e-12	LOC102162264	annexin-2 receptor	-	-	-	-	-	-	-	4	lin-4-x,miR-451-x,novel-m0214-5p,ssc-miR-451
ncbi_102162410	0.446667	0.103333	-2.11189	0.000654681	0.0196905	GPR17	G protein-coupled receptor 17	-	-	-	-	-	-	-	1	novel-m0120-5p
ncbi_102162420	1.14333	0.32	-1.8371	0.00168824	0.0381283	LOC102162420	SLAM family member 9-like, transcript variant X1	-	-	-	-	-	-	-	1	miR-29-y
ncbi_102164135	2006.54	7914.37	1.97977	6.45976e-15	4.36757e-12	SCGB1A1	secretoglobin family 1A member 1	-	-	-	-	-	-	-	1	miR-135-y
ncbi_102164314	0.65	0.06	-3.43741	0.00020587	0.00848738	MPPED1	metallophosphoesterase domain containing 1, transcript variant X1	-	-	-	-	-	-	-	2	lin-4-x,miR-5885-y
ncbi_102166950	0.663333	0.18	-1.88174	0.00114442	0.0291328	GFRA2	GDNF family receptor alpha 2, transcript variant X1	-	-	-	-	-	-	-	2	novel-m0120-5p,novel-m0125-3p
ncbi_102167710	12.0467	5.95	-1.01767	0.00154962	0.036155	FOXS1	forkhead box S1, transcript variant X1	-	-	-	-	-	-	-	4	lin-4-x,miR-101-y,novel-m0120-5p,novel-m0125-3p
ncbi_106504168	3.30667	1.45333	-1.18601	0.0023829	0.0488813	FBXO39	F-box protein 39, transcript variant X2	-	-	-	-	-	-	-	1	miR-71-x
ncbi_106507937	0.433333	0.0566667	-2.9349	0.00121623	0.0305467	LOC106507937	uncharacterized LOC106507937, transcript variant X1	-	-	-	-	-	-	-	1	miR-1247-y
ncbi_110255195	0.486667	0.01	-5.60486	4.87365e-05	0.00290068	SLC17A2	solute carrier family 17 member 2, transcript variant X2	-	-	-	-	-	-	-	1	miR-1-y
ncbi_110255287	1.83333	0.746667	-1.29593	0.00220475	0.0464673	LOC110255287	cationic amino acid transporter 3-like, transcript variant X2	-	-	-	-	-	-	-	3	miR-182-x,miR-31-x,miR-63-y
ncbi_110255708	28.16	9.48333	-1.57018	1.89017e-05	0.00134242	FZD8	frizzled class receptor 8	Human Diseases;Human Diseases;Human Diseases;Human Diseases;Human Diseases;Human Diseases;Environmental Information Processing;Environmental Information Processing;Human Diseases;Human Diseases;Environmental Information Processing;Cellular Processes;Organismal Systems;Human Diseases	Cancers;Infectious diseases;Infectious diseases;Cancers;Cancers;Endocrine and metabolic diseases;Signal transduction;Signal transduction;Cancers;Cancers;Signal transduction;Cellular community - eukaryotes;Endocrine system;Cancers	ko05200//Pathways in cancer;ko05165//Human papillomavirus infection;ko05166//HTLV-I infection;ko05205//Proteoglycans in cancer;ko05225//Hepatocellular carcinoma;ko04934//Cushing syndrome;ko04390//Hippo signaling pathway;ko04150//mTOR signaling pathway;ko05226//Gastric cancer;ko05224//Breast cancer;ko04310//Wnt signaling pathway;ko04550//Signaling pathways regulating pluripotency of stem cells;ko0…	K02375;K02375;K02375;K02375;K02375;K02375;K02375;K02375;K02375;K02375;K02375;K02375;K02375;K02375	-	-	-	2	miR-54-y,miR-5899-y
ncbi_110255782	0.03	0.373333	3.63743	1.34564e-08	2.52726e-06	LOC110255782	collagen alpha-1(I) chain	-	-	-	-	-	-	-	9	miR-127-y,miR-298-x,miR-7142-y,miR-770-y,novel-m0089-3p,novel-m0123-5p,ssc-miR-338,ssc-miR-7136-3p,ssc-miR-9843-3p
ncbi_110255922	1.8	4.92333	1.45164	0.000127174	0.00598781	CD7	CD7 molecule	Organismal Systems	Immune system	ko04640//Hematopoietic cell lineage	K06457	-	-	-	1	miR-879-x
ncbi_110255930	2.81333	0.693333	-2.02066	0.000959549	0.0257449	NOTUM	NOTUM, palmitoleoyl-protein carboxylesterase, transcript variant X1	Environmental Information Processing	Signal transduction	ko04310//Wnt signaling pathway	K19882	-	-	-	1	novel-m0120-5p
ncbi_110256218	3.51	1.45667	-1.2688	0.000322482	0.0118344	LOC110256218	uncharacterized LOC110256218, transcript variant X2	-	-	-	-	-	-	-	5	miR-486-x,miR-54-y,miR-5899-y,novel-m0236-5p,ssc-miR-486
ncbi_110256649	5.20333	2.00333	-1.37703	0.000367465	0.0131316	LOC110256649	uncharacterized LOC110256649	-	-	-	-	-	-	-	5	miR-182-x,miR-486-x,novel-m0120-5p,novel-m0214-5p,ssc-miR-486
ncbi_110256933	1.44	0.193333	-2.89691	4.63398e-12	1.91044e-09	LOC110256933	uncharacterized LOC110256933	-	-	-	-	-	-	-	5	miR-486-x,miR-54-y,miR-5899-y,novel-m0236-5p,ssc-miR-486
ncbi_110257361	13.3267	6.19333	-1.10553	0.0016873	0.0381283	ZBTB46	zinc finger and BTB domain containing 46, transcript variant X1	-	-	-	-	-	-	-	3	miR-1247-y,miR-1-y,ssc-miR-92b-5p
ncbi_110257712	21.9033	5.59	-1.97023	1.40577e-05	0.00105608	LOC110257712	protein FAM127	-	-	-	-	-	-	-	2	miR-142-y,ssc-miR-142-3p
ncbi_110257905	86.7633	0.0833333	-10.024	2.2508e-05	0.00154656	LOC110257905	thymosin beta-4-like	-	-	-	-	-	-	-	1	miR-1-y
ncbi_110257974	1.44333	0.3	-2.26637	0.000229867	0.00914223	LOC110257974	uncharacterized LOC110257974	-	-	-	-	-	-	-	2	miR-235-y,miR-29-y
ncbi_110258336	9.01	2.8	-1.6861	3.37612e-10	9.35516e-08	KIF26A	kinesin family member 26A	-	-	-	-	-	-	-	2	miR-1247-x,miR-29-y
ncbi_110258650	2.40333	8.92667	1.89308	0.000402122	0.0141018	LOC110258650	protegrin-3-like	-	-	-	-	-	-	-	1	ssc-miR-455-5p
ncbi_110258709	0.163333	0.793333	2.28011	0.000731629	0.0211759	LOC110258709	C-type lectin domain family 4 member A-like, transcript variant X1	-	-	-	-	-	-	-	3	miR-496-y,miR-6540-x,ssc-miR-369
ncbi_110258710	0.0866667	0.46	2.40808	0.00221929	0.0465447	LOC110258710	C-type lectin domain family 4 member D-like, transcript variant X1	Organismal Systems	Immune system	ko04625//C-type lectin receptor signaling pathway	K10058	-	-	-	3	miR-263-x,miR-483-y,miR-488-y
ncbi_110258749	75.54	26.2333	-1.52584	1.7316e-09	4.24191e-07	APLNR	apelin receptor	Environmental Information Processing;Environmental Information Processing	Signaling molecules and interaction;Signal transduction	ko04080//Neuroactive ligand-receptor interaction;ko04371//Apelin signaling pathway	K04174;K04174	-	-	-	3	miR-31-x,novel-m0214-5p,novel-m0236-5p
ncbi_110260201	9.41	41.4167	2.13794	6.76218e-18	1.0391e-14	PSCA	prostate stem cell antigen	-	-	-	-	-	-	-	3	miR-770-y,novel-m0049-5p,ssc-miR-10383
ncbi_110260202	1.87	0.286667	-2.70559	9.71897e-11	2.8821e-08	ARC	activity regulated cytoskeleton associated protein	Human Diseases	Substance dependence	ko05031//Amphetamine addiction	K15867	-	-	-	2	miR-29-y,novel-m0120-5p
ncbi_110260206	8.38667	3.49667	-1.26212	7.24833e-06	0.000606855	PTP4A3	protein tyrosine phosphatase type IVA, member 3, transcript variant X1	-	-	-	-	-	-	-	1	novel-m0120-5p
ncbi_110260310	0.0433333	32.02	9.52928	7.33389e-09	1.54719e-06	LOC110260310	intelectin-2-like, transcript variant X1	-	-	-	-	-	-	-	1	novel-m0141-5p
ncbi_110260747	2.92667	0.63	-2.21583	1.25349e-05	0.000958724	LOC110260747	C-type lectin domain family 4 member A-like, transcript variant X1	-	-	-	-	-	-	-	7	miR-10021-x,miR-182-x,miR-31-x,miR-326-x,miR-506-y,miR-5885-y,miR-81-y
ncbi_110260930	0.556667	0.11	-2.33931	0.000823582	0.0230099	BEAN1	brain expressed associated with NEDD4 1	-	-	-	-	-	-	-	5	miR-101-y,miR-1247-x,miR-1-y,miR-29-y,novel-m0120-5p
ncbi_110260933	0.696667	2.19	1.65239	0.00112914	0.0290157	CMTM2	CKLF like MARVEL transmembrane domain containing 2, transcript variant X1	-	-	-	-	-	-	-	1	ssc-miR-1839-5p
ncbi_110260994	0.306667	1.43333	2.22463	0.000165162	0.00725127	LOC110260994	carcinoembryonic antigen-related cell adhesion molecule 21-like	-	-	-	-	-	-	-	1	miR-873-x
ncbi_110261008	5.48333	11.3067	1.04405	4.04818e-05	0.00247922	LOC110261008	very-long-chain 3-oxoacyl-CoA reductase-B-like	-	-	-	-	-	-	-	2	novel-m0089-3p,ssc-miR-9843-3p
ncbi_110261595	0.4	1.56	1.96347	5.63214e-05	0.00323725	LOC110261595	uncharacterized LOC110261595	-	-	-	-	-	-	-	13	miR-140-y,miR-300-y,miR-452-x,miR-455-y,miR-488-y,miR-665-y,novel-m0046-3p,ssc-miR-323,ssc-miR-338,ssc-miR-7136-3p,ssc-miR-9,ssc-miR-9-1,ssc-miR-9-2
ncbi_110262030	10.3867	4.48667	-1.21102	0.00171535	0.0383018	FGFRL1	fibroblast growth factor receptor-like 1, transcript variant X1	-	-	-	-	-	-	-	1	novel-m0120-5p
ncbi_110262115	0.97	2.82333	1.54134	0.000495261	0.0160679	LOC110262115	UDP-glucuronosyltransferase 2B4-like, transcript variant X1	-	-	-	-	-	-	-	4	miR-6240-x,novel-m0089-3p,ssc-miR-137,ssc-miR-1839-5p
ncbi_396613	89.3567	276.23	1.62822	6.00288e-12	2.38296e-09	CCL5	C-C motif chemokine ligand 5	Environmental Information Processing;Human Diseases;Human Diseases;Organismal Systems;Human Diseases;Organismal Systems;Human Diseases;Environmental Information Processing;Human Diseases;Organismal Systems;Organismal Systems;Human Diseases	Signaling molecules and interaction;Infectious diseases;Infectious diseases;Immune system;Infectious diseases;Immune system;Infectious diseases;Signal transduction;Immune diseases;Immune system;Immune system;Neurodegenerative diseases	ko04060//Cytokine-cytokine receptor interaction;ko05163//Human cytomegalovirus infection;ko05168//Herpes simplex infection;ko04062//Chemokine signaling pathway;ko05164//Influenza A;ko04621//NOD-like receptor signaling pathway;ko05142//Chagas disease (American trypanosomiasis);ko04668//TNF signaling pathway;ko05323//Rheumatoid arthritis;ko04620//Toll-like receptor signaling pathway;ko04623//Cytoso…	K12499;K12499;K12499;K12499;K12499;K12499;K12499;K12499;K12499;K12499;K12499;K12499	-	-	-	1	miR-452-x
ncbi_396632	4.3	8.97333	1.06131	0.00031978	0.0118111	BCL2L11	BCL2 like 11, transcript variant 2	Human Diseases;Environmental Information Processing;Human Diseases;Cellular Processes;Human Diseases;Environmental Information Processing;Human Diseases;Human Diseases;Cellular Processes	Cancers;Signal transduction;Endocrine and metabolic diseases;Cell growth and death;Cancers;Signal transduction;Cancers;Drug resistance;Cell growth and death	ko05200//Pathways in cancer;ko04151//PI3K-Akt signaling pathway;ko04932//Non-alcoholic fatty liver disease (NAFLD);ko04210//Apoptosis;ko05206//MicroRNAs in cancer;ko04068//FoxO signaling pathway;ko05210//Colorectal cancer;ko01521//EGFR tyrosine kinase inhibitor resistance;ko04215//Apoptosis - multiple species	K16341;K16341;K16341;K16341;K16341;K16341;K16341;K16341;K16341	-	-	-	11	miR-667-y,miR-770-x,miR-876-y,novel-m0051-3p,ssc-miR-124a,ssc-miR-133b,ssc-miR-194b-5p,ssc-miR-7136-3p,ssc-miR-9,ssc-miR-9-1,ssc-miR-9-2
ncbi_396737	3.55667	9.63667	1.43801	0.00167772	0.0381283	KLRK1	killer cell lectin like receptor K1	Organismal Systems;Human Diseases	Immune system;Infectious diseases	ko04650//Natural killer cell mediated cytotoxicity;ko05144//Malaria	K06728;K06728	-	-	-	1	ssc-miR-135
ncbi_396752	30.3633	3.17667	-3.25674	0.000362491	0.0129813	RSAD2	radical S-adenosyl methionine domain containing 2	Human Diseases	Infectious diseases	ko05164//Influenza A	K15045	-	-	-	5	lin-4-x,miR-10021-x,miR-506-y,miR-5885-y,miR-81-y
ncbi_396784	458.937	1021.92	1.15492	2.5308e-07	3.44985e-05	FOLR1	folate receptor 1 (adult)	Cellular Processes;Human Diseases	Transport and catabolism;Drug resistance	ko04144//Endocytosis;ko01523//Antifolate resistance	K13649;K13649	-	-	-	1	ssc-miR-338
ncbi_396810	9.27333	2.09	-2.14959	8.71764e-18	1.22795e-14	KIT	KIT proto-oncogene receptor tyrosine kinase	Human Diseases;Environmental Information Processing;Environmental Information Processing;Environmental Information Processing;Environmental Information Processing;Human Diseases;Environmental Information Processing;Organismal Systems;Organismal Systems;Human Diseases;Human Diseases	Cancers;Signal transduction;Signal transduction;Signal transduction;Signal transduction;Cancers;Signal transduction;Endocrine system;Immune system;Cancers;Cancers	ko05200//Pathways in cancer;ko04151//PI3K-Akt signaling pathway;ko04010//MAPK signaling pathway;ko04014//Ras signaling pathway;ko04015//Rap1 signaling pathway;ko05224//Breast cancer;ko04072//Phospholipase D signaling pathway;ko04916//Melanogenesis;ko04640//Hematopoietic cell lineage;ko05221//Acute myeloid leukemia;ko05230//Central carbon metabolism in cancer	K05091;K05091;K05091;K05091;K05091;K05091;K05091;K05091;K05091;K05091;K05091	-	-	-	1	miR-506-y
ncbi_396826	2.77333	7.02	1.33985	1.2088e-05	0.000928743	FAS	Fas cell surface death receptor	Human Diseases;Human Diseases;Environmental Information Processing;Environmental Information Processing;Human Diseases;Human Diseases;Human Diseases;Human Diseases;Human Diseases;Human Diseases;Cellular Processes;Human Diseases;Human Diseases;Cellular Processes;Human Diseases;Human Diseases;Organismal Systems;Environmental Information Processing;Human Diseases;Cellular Processes;Human Diseases;Hu…	Cancers;Infectious diseases;Signal transduction;Signaling molecules and interaction;Infectious diseases;Cancers;Infectious diseases;Infectious diseases;Neurodegenerative diseases;Infectious diseases;Cell growth and death;Endocrine and metabolic diseases;Infectious diseases;Cell growth and death;Infectious diseases;Infectious diseases;Immune system;Signal transduction;Drug resistance;Cell growth a…	ko05200//Pathways in cancer;ko05165//Human papillomavirus infection;ko04010//MAPK signaling pathway;ko04060//Cytokine-cytokine receptor interaction;ko05163//Human cytomegalovirus infection;ko05205//Proteoglycans in cancer;ko05167//Kaposi sarcoma-associated herpesvirus infection;ko05168//Herpes simplex infection;ko05010//Alzheimer disease;ko05164//Influenza A;ko04217//Necroptosis;ko04932//Non-alco…	K04390;K04390;K04390;K04390;K04390;K04390;K04390;K04390;K04390;K04390;K04390;K04390;K04390;K04390;K04390;K04390;K04390;K04390;K04390;K04390;K04390;K04390;K04390;K04390;K04390	-	-	-	4	miR-598-y,miR-6236-y,miR-6238-y,ssc-miR-1839-5p
ncbi_396865	294.993	652.353	1.14497	4.97985e-06	0.000447736	CHI3L1	chitinase 3 like 1	-	-	-	-	-	-	-	3	miR-298-x,miR-6238-y,novel-m0141-5p
ncbi_396871	2.07667	8.00333	1.94633	0.000808606	0.0227419	NPG4	protegrin 4	-	-	-	-	-	-	-	1	novel-m0141-5p
ncbi_396880	6.5	55.7167	3.0996	5.04654e-32	2.84339e-28	CXCL8	C-X-C motif chemokine ligand 8	Human Diseases;Environmental Information Processing;Human Diseases;Human Diseases;Human Diseases;Organismal Systems;Human Diseases;Cellular Processes;Human Diseases;Organismal Systems;Environmental Information Processing;Human Diseases;Human Diseases;Human Diseases;Environmental Information Processing;Human Diseases;Human Diseases;Organismal Systems;Human Diseases;Organismal Systems;Human Disease…	Cancers;Signaling molecules and interaction;Infectious diseases;Infectious diseases;Cancers;Immune system;Infectious diseases;Cell growth and death;Endocrine and metabolic diseases;Immune system;Signal transduction;Infectious diseases;Infectious diseases;Infectious diseases;Signal transduction;Endocrine and metabolic diseases;Immune diseases;Immune system;Infectious diseases;Immune system;Infecti…	ko05200//Pathways in cancer;ko04060//Cytokine-cytokine receptor interaction;ko05163//Human cytomegalovirus infection;ko05167//Kaposi sarcoma-associated herpesvirus infection;ko05202//Transcriptional misregulation in cancers;ko04062//Chemokine signaling pathway;ko05164//Influenza A;ko04218//Cellular senescence;ko04932//Non-alcoholic fatty liver disease (NAFLD);ko04621//NOD-like receptor signaling …	K10030;K10030;K10030;K10030;K10030;K10030;K10030;K10030;K10030;K10030;K10030;K10030;K10030;K10030;K10030;K10030;K10030;K10030;K10030;K10030;K10030;K10030;K10030;K10030;K10030;K10030	-	-	-	3	miR-127-x,miR-410-y,ssc-miR-369
ncbi_396916	94.7367	24.2867	-1.96376	3.00931e-16	2.99214e-13	IGF2	insulin like growth factor 2	Human Diseases;Environmental Information Processing;Environmental Information Processing;Environmental Information Processing;Human Diseases;Human Diseases	Cancers;Signal transduction;Signal transduction;Signal transduction;Cancers;Cancers	ko05200//Pathways in cancer;ko04151//PI3K-Akt signaling pathway;ko04010//MAPK signaling pathway;ko04014//Ras signaling pathway;ko05205//Proteoglycans in cancer;ko05225//Hepatocellular carcinoma	K13769;K13769;K13769;K13769;K13769;K13769	-	-	-	3	miR-506-y,novel-m0120-5p,novel-m0125-3p
ncbi_396983	75.2	197.14	1.39042	5.80647e-05	0.0033046	PDXK	pyridoxal kinase	Metabolism;Metabolism	Global and overview maps;Metabolism of cofactors and vitamins	ko01100//Metabolic pathways;ko00750//Vitamin B6 metabolism	K00868;K00868	-	-	-	1	miR-6540-x
ncbi_397003	0.436667	1.58667	1.86139	0.00112323	0.0289421	SLC1A1	solute carrier family 1 member 1	Organismal Systems;Organismal Systems	Nervous system;Digestive system	ko04724//Glutamatergic synapse;ko04974//Protein digestion and absorption	K05612;K05612	-	-	-	4	miR-322-y,miR-665-y,miR-667-y,ssc-miR-338
ncbi_397009	2.97333	6.01667	1.01688	0.000486995	0.015922	ANGPT1	angiopoietin 1	Environmental Information Processing;Environmental Information Processing;Environmental Information Processing;Environmental Information Processing;Human Diseases;Environmental Information Processing	Signal transduction;Signal transduction;Signal transduction;Signal transduction;Immune diseases;Signal transduction	ko04151//PI3K-Akt signaling pathway;ko04010//MAPK signaling pathway;ko04014//Ras signaling pathway;ko04015//Rap1 signaling pathway;ko05323//Rheumatoid arthritis;ko04066//HIF-1 signaling pathway	K05465;K05465;K05465;K05465;K05465;K05465	-	-	-	8	miR-124-y,miR-134-x,miR-300-y,miR-455-x,miR-6240-x,miR-6540-x,ssc-miR-455-5p,ssc-miR-9843-3p
ncbi_397031	110.057	277.213	1.33275	4.53874e-12	1.91044e-09	CD163	CD163 molecule	-	-	-	-	-	-	-	2	miR-541-x,miR-665-y
ncbi_397052	7.82333	25.5267	1.70615	4.74186e-09	1.05463e-06	SULT1E1	sulfotransferase family 1E, estrogen-preferring, member 1	Metabolism	Lipid metabolism	ko00140//Steroid hormone biosynthesis	K01016	-	-	-	1	ssc-miR-9843-3p
ncbi_397106	1.53667	3.78	1.29858	0.000534179	0.0170781	IL10	interleukin 10	Environmental Information Processing;Human Diseases;Human Diseases;Environmental Information Processing;Environmental Information Processing;Human Diseases;Human Diseases;Organismal Systems;Human Diseases;Organismal Systems;Human Diseases;Human Diseases;Human Diseases;Human Diseases;Human Diseases;Human Diseases;Human Diseases;Organismal Systems;Human Diseases;Human Diseases;Human Diseases	Signaling molecules and interaction;Infectious diseases;Infectious diseases;Signal transduction;Signal transduction;Infectious diseases;Immune diseases;Immune system;Infectious diseases;Immune system;Infectious diseases;Immune diseases;Infectious diseases;Infectious diseases;Immune diseases;Infectious diseases;Infectious diseases;Immune system;Immune diseases;Immune diseases;Infectious diseases	ko04060//Cytokine-cytokine receptor interaction;ko05169//Epstein-Barr virus infection;ko05152//Tuberculosis;ko04630//Jak-STAT signaling pathway;ko04068//FoxO signaling pathway;ko05142//Chagas disease (American trypanosomiasis);ko05322//Systemic lupus erythematosus;ko04660//T cell receptor signaling pathway;ko05145//Toxoplasmosis;ko04625//C-type lectin receptor signaling pathway;ko05146//Amoebiasi…	K05443;K05443;K05443;K05443;K05443;K05443;K05443;K05443;K05443;K05443;K05443;K05443;K05443;K05443;K05443;K05443;K05443;K05443;K05443;K05443;K05443	-	-	-	6	miR-411-x,miR-543-y,ssc-miR-411,ssc-miR-9,ssc-miR-9-1,ssc-miR-9-2
ncbi_397128	65.6767	17.8567	-1.87892	2.3252e-05	0.0015848	MX1	MX dynamin like GTPase 1	Human Diseases;Human Diseases;Human Diseases	Infectious diseases;Infectious diseases;Infectious diseases	ko05165//Human papillomavirus infection;ko05164//Influenza A;ko05162//Measles	K14754;K14754;K14754	-	-	-	1	ssc-miR-92b-5p
ncbi_397132	173.97	500.873	1.52561	9.18888e-12	3.30809e-09	FMO1	flavin containing monooxygenase 1	Metabolism	Xenobiotics biodegradation and metabolism	ko00982//Drug metabolism - cytochrome P450	K00485	-	-	-	4	miR-135-y,miR-434-y,ssc-miR-1839-5p,ssc-miR-9843-3p
ncbi_397181	3.64667	7.96333	1.12679	0.000316307	0.0117606	SHMT1	serine hydroxymethyltransferase 1, transcript variant X6	Metabolism;Metabolism;Metabolism;Metabolism;Human Diseases;Metabolism;Metabolism	Global and overview maps;Global and overview maps;Global and overview maps;Amino acid metabolism;Drug resistance;Carbohydrate metabolism;Metabolism of cofactors and vitamins	ko01100//Metabolic pathways;ko01200//Carbon metabolism;ko01230//Biosynthesis of amino acids;ko00260//Glycine, serine and threonine metabolism;ko01523//Antifolate resistance;ko00630//Glyoxylate and dicarboxylate metabolism;ko00670//One carbon pool by folate	K00600;K00600;K00600;K00600;K00600;K00600;K00600	-	-	-	4	miR-2904-x,miR-770-x,novel-m0123-5p,novel-m0207-5p
ncbi_397193	0.286667	0.0433333	-2.72583	0.000211254	0.00860164	GUCY2C	guanylate cyclase 2C	Metabolism	Nucleotide metabolism	ko00230//Purine metabolism	K12320	-	-	-	1	novel-m0236-5p
ncbi_397311	91.5467	39.6533	-1.20707	8.59285e-07	0.000101485	KDR	kinase insert domain receptor, transcript variant X2	Environmental Information Processing;Environmental Information Processing;Environmental Information Processing;Environmental Information Processing;Cellular Processes;Human Diseases;Human Diseases;Human Diseases;Environmental Information Processing	Signal transduction;Signal transduction;Signal transduction;Signal transduction;Cellular community - eukaryotes;Cancers;Cardiovascular diseases;Drug resistance;Signal transduction	ko04151//PI3K-Akt signaling pathway;ko04010//MAPK signaling pathway;ko04014//Ras signaling pathway;ko04015//Rap1 signaling pathway;ko04510//Focal adhesion;ko05205//Proteoglycans in cancer;ko05418//Fluid shear stress and atherosclerosis;ko01521//EGFR tyrosine kinase inhibitor resistance;ko04370//VEGF signaling pathway	K05098;K05098;K05098;K05098;K05098;K05098;K05098;K05098;K05098	-	-	-	1	miR-144-x
ncbi_397338	0.0266667	0.306667	3.52356	0.00123079	0.0307584	WT1	Wilms tumor 1	Human Diseases	Cancers	ko05202//Transcriptional misregulation in cancers	K09234	-	-	-	4	miR-298-x,miR-872-x,novel-m0089-3p,ssc-miR-136-5p
ncbi_397356	4.78	10.2933	1.10663	0.000125925	0.00594556	ADRB3	adrenoceptor beta 3	Environmental Information Processing;Organismal Systems;Environmental Information Processing;Environmental Information Processing;Organismal Systems;Organismal Systems;Organismal Systems	Signaling molecules and interaction;Environmental adaptation;Signal transduction;Signal transduction;Digestive system;Endocrine system;Endocrine system	ko04080//Neuroactive ligand-receptor interaction;ko04714//Thermogenesis;ko04020//Calcium signaling pathway;ko04022//cGMP - PKG signaling pathway;ko04970//Salivary secretion;ko04924//Renin secretion;ko04923//Regulation of lipolysis in adipocyte	K04143;K04143;K04143;K04143;K04143;K04143;K04143	-	-	-	5	miR-140-y,miR-329-y,miR-376-y,miR-879-x,ssc-miR-135
ncbi_397381	0.1	0.62	2.63227	0.00141227	0.0338605	MTTP	microsomal triglyceride transfer protein	Organismal Systems	Digestive system	ko04975//Fat digestion and absorption	K14463	-	-	-	1	miR-3059-x
ncbi_397435	1.85333	0.79	-1.2302	1.33851e-05	0.00101457	ESR1	estrogen receptor 1	Human Diseases;Human Diseases;Human Diseases;Organismal Systems;Organismal Systems;Human Diseases;Organismal Systems;Organismal Systems	Cancers;Cancers;Cancers;Endocrine system;Endocrine system;Drug resistance;Endocrine system;Excretory system	ko05200//Pathways in cancer;ko05205//Proteoglycans in cancer;ko05224//Breast cancer;ko04915//Estrogen signaling pathway;ko04919//Thyroid hormone signaling pathway;ko01522//Endocrine resistance;ko04917//Prolactin signaling pathway;ko04961//Endocrine and other factor-regulated calcium reabsorption	K08550;K08550;K08550;K08550;K08550;K08550;K08550;K08550	-	-	-	7	miR-10021-x,miR-486-x,miR-5885-y,miR-71-x,novel-m0120-5p,novel-m0125-5p,ssc-miR-190b
ncbi_397436	4.58333	1.96333	-1.22309	0.000381196	0.0135365	CASQ2	calsequestrin 2	-	-	-	-	-	-	-	1	novel-m0214-5p
ncbi_397455	19.9533	41.6333	1.06111	0.00115414	0.0293359	CD3E	CD3e molecule	Human Diseases;Human Diseases;Organismal Systems;Human Diseases;Organismal Systems;Organismal Systems;Organismal Systems;Human Diseases	Infectious diseases;Infectious diseases;Immune system;Infectious diseases;Immune system;Immune system;Immune system;Immune diseases	ko05166//HTLV-I infection;ko05162//Measles;ko04659//Th17 cell differentiation;ko05142//Chagas disease (American trypanosomiasis);ko04660//T cell receptor signaling pathway;ko04658//Th1 and Th2 cell differentiation;ko04640//Hematopoietic cell lineage;ko05340//Primary immunodeficiency	K06451;K06451;K06451;K06451;K06451;K06451;K06451;K06451	-	-	-	1	ssc-miR-338
ncbi_397511	1.65333	0.566667	-1.54481	0.000444309	0.015111	NTRK3	neurotrophic receptor tyrosine kinase 3	Organismal Systems;Human Diseases	Nervous system;Cancers	ko04722//Neurotrophin signaling pathway;ko05230//Central carbon metabolism in cancer	K05101;K05101	-	-	-	10	lin-4-x,miR-182-x,miR-1-y,miR-29-y,miR-31-x,miR-506-y,miR-81-y,novel-m0120-5p,novel-m0125-5p,ssc-miR-190b
ncbi_397528	52.75	124.037	1.23352	0.000433654	0.0148412	SDC4	syndecan 4	Human Diseases;Environmental Information Processing;Human Diseases;Environmental Information Processing	Cancers;Signaling molecules and interaction;Cardiovascular diseases;Signaling molecules and interaction	ko05205//Proteoglycans in cancer;ko04514//Cell adhesion molecules (CAMs);ko05418//Fluid shear stress and atherosclerosis;ko04512//ECM-receptor interaction	K16338;K16338;K16338;K16338	-	-	-	12	miR-263-x,miR-3099-y,miR-434-y,miR-6238-y,miR-665-y,miR-667-y,miR-9-z,novel-m0089-3p,novel-m0226-3p,ssc-miR-194b-5p,ssc-miR-345-5p,ssc-miR-7136-3p
ncbi_397534	1.32667	0.0533333	-4.63662	0.00133642	0.0325029	SLCO1A2	solute carrier organic anion transporter family member 1A2	Organismal Systems	Digestive system	ko04976//Bile secretion	K03460	-	-	-	2	lin-4-x,miR-63-y
ncbi_397537	4.21667	15.41	1.86969	3.03265e-12	1.38543e-09	LPL	lipoprotein lipase	Human Diseases;Organismal Systems;Metabolism;Organismal Systems	Neurodegenerative diseases;Endocrine system;Lipid metabolism;Digestive system	ko05010//Alzheimer disease;ko03320//PPAR signaling pathway;ko00561//Glycerolipid metabolism;ko04979//Cholesterol metabolism	K01059;K01059;K01059;K01059	-	-	-	4	miR-409-y,miR-452-x,miR-6240-x,ssc-miR-140-3p
ncbi_397548	6.99333	3.21333	-1.12191	0.00161425	0.0371235	PHKG1	phosphorylase kinase catalytic subunit gamma 1	Environmental Information Processing;Organismal Systems;Organismal Systems	Signal transduction;Endocrine system;Endocrine system	ko04020//Calcium signaling pathway;ko04910//Insulin signaling pathway;ko04922//Glucagon signaling pathway	K00871;K00871;K00871	-	-	-	1	lin-4-x
ncbi_397626	43.0767	114.197	1.40654	1.08924e-05	0.000860343	LYVE1	lymphatic vessel endothelial hyaluronan receptor 1, transcript variant X2	-	-	-	-	-	-	-	6	miR-351-x,miR-376-y,novel-m0046-3p,ssc-miR-9,ssc-miR-9-1,ssc-miR-9-2
ncbi_397640	6.30667	1.18667	-2.40996	1.13166e-09	2.94284e-07	RGS5	regulator of G protein signaling 5	-	-	-	-	-	-	-	4	miR-10021-x,miR-5885-y,miR-81-y,ssc-miR-190b
ncbi_397677	2.09	5.27667	1.33612	0.00113817	0.0290809	FOLH1B	folate hydrolase 1B	Metabolism;Metabolism;Organismal Systems	Global and overview maps;Amino acid metabolism;Digestive system	ko01100//Metabolic pathways;ko00250//Alanine, aspartate and glutamate metabolism;ko04977//Vitamin digestion and absorption	K14592;K14592;K14592	-	-	-	1	miR-433-y
ncbi_399503	3.24667	1.13333	-1.51839	0.000931749	0.0253788	LIF	LIF, interleukin 6 family cytokine	Environmental Information Processing;Environmental Information Processing;Cellular Processes;Environmental Information Processing	Signaling molecules and interaction;Signal transduction;Cellular community - eukaryotes;Signal transduction	ko04060//Cytokine-cytokine receptor interaction;ko04630//Jak-STAT signaling pathway;ko04550//Signaling pathways regulating pluripotency of stem cells;ko04668//TNF signaling pathway	K05419;K05419;K05419;K05419	-	-	-	5	miR-29-y,miR-92-y,novel-m0120-5p,novel-m0125-3p,novel-m0214-5p
ncbi_404701	0.546667	0.103333	-2.40336	0.000429329	0.0147601	SP7	Sp7 transcription factor, transcript variant X1	-	-	-	-	-	-	-	2	miR-451-x,ssc-miR-451
ncbi_407245	120.09	275.9	1.20003	0.00127377	0.0314017	LDHA	lactate dehydrogenase A	Metabolism;Organismal Systems;Metabolism;Metabolism;Metabolism;Metabolism	Global and overview maps;Endocrine system;Carbohydrate metabolism;Amino acid metabolism;Carbohydrate metabolism;Carbohydrate metabolism	ko01100//Metabolic pathways;ko04922//Glucagon signaling pathway;ko00010//Glycolysis / Gluconeogenesis;ko00270//Cysteine and methionine metabolism;ko00620//Pyruvate metabolism;ko00640//Propanoate metabolism	K00016;K00016;K00016;K00016;K00016;K00016	-	-	-	3	miR-410-y,miR-488-y,ssc-miR-10383
ncbi_414378	0.35	1.91333	2.45066	8.4589e-09	1.68213e-06	DIO3	iodothyronine deiodinase 3	Organismal Systems	Endocrine system	ko04919//Thyroid hormone signaling pathway	K07754	-	-	-	2	miR-2779-x,miR-452-x
ncbi_414903	1.59333	0.22	-2.85647	0.000293109	0.0111335	SOX10	SRY-box 10	-	-	-	-	-	-	-	1	novel-m0120-5p
ncbi_445512	106.71	215.647	1.01497	0.000143372	0.00660329	HMOX1	heme oxygenase 1	Metabolism;Human Diseases;Human Diseases;Human Diseases;Human Diseases;Environmental Information Processing;Cellular Processes;Organismal Systems;Metabolism	Global and overview maps;Cancers;Cancers;Cancers;Cardiovascular diseases;Signal transduction;Cell growth and death;Digestive system;Metabolism of cofactors and vitamins	ko01100//Metabolic pathways;ko05200//Pathways in cancer;ko05225//Hepatocellular carcinoma;ko05206//MicroRNAs in cancer;ko05418//Fluid shear stress and atherosclerosis;ko04066//HIF-1 signaling pathway;ko04216//Ferroptosis;ko04978//Mineral absorption;ko00860//Porphyrin and chlorophyll metabolism	K00510;K00510;K00510;K00510;K00510;K00510;K00510;K00510;K00510	-	-	-	3	miR-11980-x,miR-873-x,novel-m0147-5p
ncbi_445522	0.02	0.26	3.70044	0.000937924	0.0254474	TPO	thyroid peroxidase	Metabolism;Organismal Systems;Human Diseases;Metabolism	Global and overview maps;Endocrine system;Immune diseases;Amino acid metabolism	ko01100//Metabolic pathways;ko04918//Thyroid hormone synthesis;ko05320//Autoimmune thyroid disease;ko00350//Tyrosine metabolism	K00431;K00431;K00431;K00431	-	-	-	4	miR-298-x,novel-m0046-3p,ssc-miR-345-5p,ssc-miR-9843-3p
ncbi_449524	175.14	11.7333	-3.89982	0.000104264	0.00512316	BPIFA1	BPI fold containing family A member 1	-	-	-	-	-	-	-	1	novel-m0120-5p
ncbi_494467	84.92	35.81	-1.24574	1.21326e-07	1.83105e-05	CXCL14	C-X-C motif chemokine ligand 14	Environmental Information Processing;Organismal Systems	Signaling molecules and interaction;Immune system	ko04060//Cytokine-cytokine receptor interaction;ko04062//Chemokine signaling pathway	K10033;K10033	-	-	-	1	miR-182-x
ncbi_553951	0.44	9.90333	4.49234	4.59325e-15	3.37564e-12	CCL20	C-C motif chemokine ligand 20	Environmental Information Processing;Organismal Systems;Environmental Information Processing;Human Diseases;Organismal Systems	Signaling molecules and interaction;Immune system;Signal transduction;Immune diseases;Immune system	ko04060//Cytokine-cytokine receptor interaction;ko04062//Chemokine signaling pathway;ko04668//TNF signaling pathway;ko05323//Rheumatoid arthritis;ko04657//IL-17 signaling pathway	K14625;K14625;K14625;K14625;K14625	-	-	-	1	miR-455-y
ncbi_595123	5.57667	12.5733	1.17289	0.000545987	0.0173474	NAMPT	nicotinamide phosphoribosyltransferase	Metabolism;Organismal Systems;Metabolism	Global and overview maps;Immune system;Metabolism of cofactors and vitamins	ko01100//Metabolic pathways;ko04621//NOD-like receptor signaling pathway;ko00760//Nicotinate and nicotinamide metabolism	K03462;K03462;K03462	-	-	-	11	miR-140-y,miR-329-y,miR-433-y,miR-483-y,miR-488-y,miR-598-y,miR-770-y,novel-m0141-5p,novel-m0147-5p,ssc-miR-137,ssc-miR-1839-5p
ncbi_733665	9.82	4.87333	-1.01081	0.000124052	0.00589374	MMD	monocyte to macrophage differentiation associated	-	-	-	-	-	-	-	4	miR-142-y,miR-1-y,ssc-miR-142-3p,ssc-miR-190b
ncbi_733694	2.71667	0.586667	-2.21122	5.90469e-06	0.00051183	AKR1C1	aldo-keto reductase family 1, member C1 (dihydrodiol dehydrogenase 1%3B 20-alpha (3-alpha)-hydroxysteroid dehydrogenase)	-	-	-	-	-	-	-	1	novel-m0125-3p
ncbi_733702	4.39333	18.2533	2.05477	1.42245e-05	0.00106388	CD36	CD36 molecule	Cellular Processes;Environmental Information Processing;Human Diseases;Organismal Systems;Environmental Information Processing;Organismal Systems;Organismal Systems;Human Diseases;Organismal Systems;Organismal Systems	Transport and catabolism;Signal transduction;Endocrine and metabolic diseases;Immune system;Signaling molecules and interaction;Endocrine system;Endocrine system;Infectious diseases;Digestive system;Digestive system	ko04145//Phagosome;ko04152//AMPK signaling pathway;ko04931//Insulin resistance;ko04640//Hematopoietic cell lineage;ko04512//ECM-receptor interaction;ko03320//PPAR signaling pathway;ko04920//Adipocytokine signaling pathway;ko05144//Malaria;ko04979//Cholesterol metabolism;ko04975//Fat digestion and absorption	K06259;K06259;K06259;K06259;K06259;K06259;K06259;K06259;K06259;K06259	-	-	-	13	miR-127-x,miR-380-y,miR-433-y,miR-434-y,miR-455-y,miR-488-y,miR-543-y,miR-6540-x,miR-672-x,novel-m0141-5p,ssc-miR-378b-3p,ssc-miR-455-5p,ssc-miR-7136-3p
ncbi_780430	0.716667	0.136667	-2.39064	4.50133e-05	0.00271735	DIRAS2	DIRAS family GTPase 2	-	-	-	-	-	-	-	4	miR-10021-x,miR-1-y,miR-31-x,miR-5885-y

## Sheet: TH-vs-TL
Supplement 5.3 DEmiRNAs and their target DEmRNAs were identified between TH and TL
geneID	TH_mean	TL_mean	log2(fc)	PValue	FDR	Symbol	Description	KEGG_A_class	KEGG_B_class	Pathway	K_ID	GO Component	GO Function	GO Process	miRNA_num	miRNA_list
MSTRG.10056	0.001	0.786667	9.61961	0.000327559	0.0080104	--	-	-	-	-	-	-	-	-	11	miR-145-y,miR-15-x,miR-30-y,miR-3970-x,miR-8549-x,miR-98-x,novel-m0226-3p,ssc-let-7f-5p,ssc-let-7g,ssc-let-7i-5p,ssc-miR-424-5p
MSTRG.10398	0.26	0.0133333	-4.2854	4.37956e-07	4.19837e-05	--	-	-	-	-	-	-	-	-	87	miR-10400-x,miR-11971-y,miR-1247-x,miR-129-y,miR-1306-x,miR-1386-x,miR-1842-x,miR-18-y,miR-1983-y,miR-204-y,miR-222-y,miR-2320-x,miR-296-x,miR-296-y,miR-331-y,miR-361-y,miR-423-x,miR-4508-x,miR-484-x,miR-484-z,miR-485-x,miR-505-x,miR-532-y,miR-6596-x,miR-709-y,miR-7134-x,miR-744-x,miR-760-y,miR-7704-x,miR-8109-x,miR-9277-y,novel-m0016-5p,novel-m0023-3p,novel-m0025-3p,novel-m0026-3p,novel-m0032-5p…
MSTRG.10702	4.86667	0.73	-2.73697	1.97696e-10	4.6712e-08	--	IL-23, partial [Sus scrofa]	-	-	-	-	-	-	-	42	miR-10174-x,miR-10926-x,miR-1249-y,miR-1306-x,miR-1306-y,miR-1343-y,miR-18-y,miR-1983-y,miR-204-y,miR-23-x,miR-3154-y,miR-329-y,miR-378-x,miR-423-y,miR-4454-x,miR-485-x,miR-505-x,miR-6412-y,miR-6937-x,miR-885-y,miR-9277-y,novel-m0013-3p,novel-m0044-3p,novel-m0073-3p,novel-m0093-3p,novel-m0100-3p,novel-m0114-3p,novel-m0114-5p,novel-m0124-5p,novel-m0128-5p,novel-m0161-5p,novel-m0191-3p,novel-m0193-…
MSTRG.10941	3.43333	0.926667	-1.88949	1.1577e-05	0.000586752	--	-	-	-	-	-	-	-	-	22	miR-125-x,miR-1842-x,miR-2478-y,miR-331-y,miR-3968-y,miR-4443-x,miR-505-x,miR-6131-y,miR-6782-y,miR-760-y,miR-9226-x,novel-m0045-3p,novel-m0114-5p,ssc-miR-125a,ssc-miR-125b,ssc-miR-149,ssc-miR-1842,ssc-miR-193a-5p,ssc-miR-331-3p,ssc-miR-532-3p,ssc-miR-6782-3p,ssc-miR-7137-3p
MSTRG.11050	1.04	0.22	-2.24101	0.000259788	0.00670492	pol	endonuclease/reverse transcriptase [Sus scrofa]	-	-	-	-	-	-	-	33	miR-125-x,miR-129-y,miR-1343-y,miR-1386-x,miR-146-y,miR-150-x,miR-1842-x,miR-2478-y,miR-3968-y,miR-4683-y,miR-483-y,miR-543-y,miR-7142-y,miR-760-y,novel-m0016-3p,novel-m0022-3p,novel-m0080-5p,novel-m0114-3p,novel-m0114-5p,novel-m0128-5p,novel-m0135-5p,novel-m0161-5p,novel-m0215-5p,ssc-miR-125b,ssc-miR-129a-3p,ssc-miR-1343,ssc-miR-149,ssc-miR-150,ssc-miR-411,ssc-miR-574-5p,ssc-miR-7140-3p,ssc-miR-…
MSTRG.11295	3.3	1.24	-1.41213	4.08333e-06	0.000267586	--	PREDICTED: mitochondrial inner membrane protein COX18 isoform X1 [Sus scrofa]	-	-	-	-	-	-	-	23	let-7-y,miR-127-y,miR-1306-x,miR-149-y,miR-21-y,miR-326-y,miR-484-x,miR-744-x,miR-8970-y,novel-m0061-3p,novel-m0068-3p,novel-m0106-3p,novel-m0199-3p,novel-m0201-3p,novel-m0239-5p,ssc-miR-127,ssc-miR-1306-5p,ssc-miR-21-3p,ssc-miR-323,ssc-miR-326,ssc-miR-371-5p,ssc-miR-7144-5p,ssc-miR-744
MSTRG.11445	0.156667	1.16667	2.89662	0.000107815	0.00334327	--	PREDICTED: mitochondrial inner membrane protein COX18 isoform X1 [Sus scrofa]	-	-	-	-	-	-	-	7	miR-34-x,miR-7-x,novel-m0125-5p,ssc-miR-135,ssc-miR-34a,ssc-miR-34c,ssc-miR-652
MSTRG.11807	4.81333	1.20333	-2	2.8606e-07	2.87362e-05	--	-	-	-	-	-	-	-	-	22	miR-183-y,miR-1842-x,miR-296-x,miR-326-y,miR-4492-y,miR-6131-y,miR-760-y,miR-7704-x,novel-m0022-3p,novel-m0041-5p,novel-m0227-3p,novel-m0232-5p,novel-m0243-5p,novel-m0246-5p,ssc-miR-10384,ssc-miR-296-5p,ssc-miR-326,ssc-miR-339,ssc-miR-339-5p,ssc-miR-4334-3p,ssc-miR-7137-3p,ssc-miR-874
MSTRG.12458	2.07667	0.593333	-1.80735	0.000408184	0.00931269	--	PREDICTED: LOW QUALITY PROTEIN: 39S ribosomal protein L13, mitochondrial-like [Capra hircus]	Genetic Information Processing	Translation	ko03010//Ribosome	K02871	-	-	-	11	miR-25-x,miR-2887-x,miR-4508-x,miR-485-y,miR-744-x,novel-m0018-5p,novel-m0238-5p,ssc-miR-1249,ssc-miR-296-5p,ssc-miR-361-3p,ssc-miR-744
MSTRG.12577	4.81333	1.72667	-1.47905	6.99409e-07	6.30822e-05	LAGE3	PREDICTED: EKC/KEOPS complex subunit LAGE3-like [Sus scrofa]	-	-	-	-	-	-	-	25	miR-10926-x,miR-128-x,miR-1386-x,miR-320-y,miR-423-y,miR-504-x,miR-505-x,miR-6131-y,miR-6596-x,miR-760-y,novel-m0022-3p,novel-m0061-3p,novel-m0097-3p,novel-m0134-5p,novel-m0139-3p,novel-m0162-3p,novel-m0183-3p,novel-m0195-3p,novel-m0199-3p,novel-m0201-3p,ssc-miR-15b,ssc-miR-320,ssc-miR-365-3p,ssc-miR-423-3p,ssc-miR-9843-3p
MSTRG.12592	1.42	0.163333	-3.12	2.40751e-05	0.00104094	--	-	-	-	-	-	-	-	-	16	miR-11971-y,miR-128-x,miR-296-y,miR-361-y,miR-455-y,miR-484-x,miR-484-z,miR-6715-x,miR-9277-y,novel-m0088-3p,novel-m0130-5p,novel-m0174-3p,novel-m0199-3p,novel-m0201-3p,ssc-miR-296-3p,ssc-miR-361-3p
MSTRG.13149	0.00666667	2.32667	8.44708	7.67704e-14	3.5775e-11	--	-	-	-	-	-	-	-	-	25	miR-143-y,miR-144-x,miR-15-x,miR-16-x,miR-195-x,miR-30-y,miR-34-x,miR-457-x,miR-539-y,miR-735-y,miR-7-x,miR-9-z,novel-m0031-5p,novel-m0077-3p,novel-m0226-3p,ssc-miR-15a,ssc-miR-16,ssc-miR-195,ssc-miR-26a,ssc-miR-26b-5p,ssc-miR-34c,ssc-miR-424-5p,ssc-miR-7-5p,ssc-miR-9-1,ssc-miR-9-2
MSTRG.1318	0.92	2.40667	1.38733	0.00175742	0.0270612	FAM206A	PREDICTED: protein Simiate [Sus scrofa]	-	-	-	-	-	-	-	11	miR-15-x,miR-16-x,miR-457-x,miR-628-x,novel-m0027-3p,novel-m0226-3p,ssc-miR-16,ssc-miR-195,ssc-miR-215,ssc-miR-424-5p,ssc-miR-628-5p
MSTRG.13240	8.67333	1.32667	-2.70878	4.36574e-12	1.49469e-09	--	-	-	-	-	-	-	-	-	7	miR-1306-x,miR-6238-y,novel-m0025-3p,novel-m0105-5p,novel-m0130-5p,novel-m0134-5p,ssc-miR-1277
MSTRG.13451	1.23667	2.98667	1.27208	1.5135e-05	0.000733829	Pol	Retrovirus-related Pol polyprotein LINE-1 [Bos mutus]	Cellular Processes;Cellular Processes;Environmental Information Processing;Genetic Information Processing;Organismal Systems;Cellular Processes	Cell growth and death;Cell growth and death;Signal transduction;Replication and repair;Aging;Cell growth and death	ko04217//Necroptosis;ko04210//Apoptosis;ko04064//NF-kappa B signaling pathway;ko03410//Base excision repair;ko04212//Longevity regulating pathway - worm;ko04214//Apoptosis - fly	K10798;K10798;K10798;K10798;K10798;K10798	-	-	-	12	miR-10021-x,miR-382-y,miR-5885-y,miR-628-x,miR-63-y,miR-7-x,miR-81-y,ssc-miR-218,ssc-miR-218-5p,ssc-miR-218b,ssc-miR-450b-5p,ssc-miR-628-5p
MSTRG.14227	1.28667	0.233333	-2.46317	0.000408472	0.00931269	--	-	-	-	-	-	-	-	-	15	miR-150-x,miR-409-y,miR-543-y,miR-574-y,miR-6782-y,miR-93-y,novel-m0016-3p,novel-m0022-3p,ssc-miR-145-5p,ssc-miR-149,ssc-miR-212,ssc-miR-365-3p,ssc-miR-371-5p,ssc-miR-574-3p,ssc-miR-6782-3p
MSTRG.14335	0.146667	2.31333	3.97936	0.000348517	0.00837529	--	-	-	-	-	-	-	-	-	13	miR-153-y,miR-3970-x,miR-542-y,miR-628-x,miR-735-y,novel-m0077-3p,novel-m0120-5p,ssc-let-7f-5p,ssc-let-7g,ssc-miR-217,ssc-miR-542-3p,ssc-miR-582-5p,ssc-miR-628-5p
MSTRG.14409	1.34	0.45	-1.57424	0.000906291	0.016833	PIGF	PREDICTED: phosphatidylinositol-glycan biosynthesis class F protein isoform X1 [Tupaia chinensis]	Metabolism;Metabolism	Global and overview maps;Glycan biosynthesis and metabolism	ko01100//Metabolic pathways;ko00563//Glycosylphosphatidylinositol(GPI)-anchor biosynthesis	K05287;K05287	-	-	-	42	miR-10174-x,miR-11971-y,miR-11980-x,miR-1247-x,miR-1306-x,miR-150-x,miR-1842-x,miR-193-x,miR-23-x,miR-296-x,miR-330-y,miR-361-y,miR-423-x,miR-4508-x,miR-5119-y,miR-532-y,miR-6894-y,miR-760-y,miR-9226-x,miR-9277-y,novel-m0016-3p,novel-m0022-3p,novel-m0032-5p,novel-m0037-3p,novel-m0068-3p,novel-m0073-3p,novel-m0098-5p,novel-m0106-3p,novel-m0130-5p,novel-m0193-5p,novel-m0228-5p,ssc-miR-150,ssc-miR-2…
MSTRG.14621	4.15333	1.72	-1.27186	0.000248481	0.0065133	--	IL-23, partial [Sus scrofa]	-	-	-	-	-	-	-	19	miR-10400-x,miR-2366-y,miR-2478-y,miR-25-x,miR-3195-x,miR-320-x,miR-326-y,miR-3968-y,miR-497-y,miR-709-y,miR-9995-y,novel-m0016-5p,novel-m0037-3p,novel-m0135-5p,novel-m0171-3p,ssc-miR-10384,ssc-miR-15b,ssc-miR-193a-5p,ssc-miR-326
MSTRG.14791	0.0666667	1.85333	4.79701	0.000368472	0.00869505	--	-	-	-	-	-	-	-	-	6	lin-4-x,miR-10021-x,miR-140-x,miR-5885-y,miR-735-y,miR-81-y
MSTRG.14793	0.223333	1.37	2.61691	3.3643e-05	0.00135672	--	PREDICTED: uncharacterized protein LOC103796371 isoform X2 [Callithrix jacchus]	-	-	-	-	-	-	-	33	lin-4-x,miR-138-x,miR-148-y,miR-152-y,miR-15-x,miR-16-x,miR-195-x,miR-218-x,miR-326-x,miR-34-x,miR-384-y,miR-457-x,miR-508-y,miR-542-y,miR-628-x,miR-735-y,miR-83-y,miR-9985-x,novel-m0145-3p,ssc-miR-138,ssc-miR-15a,ssc-miR-190b,ssc-miR-195,ssc-miR-218,ssc-miR-218-5p,ssc-miR-218b,ssc-miR-29b,ssc-miR-34c,ssc-miR-424-5p,ssc-miR-4331-5p,ssc-miR-542-3p,ssc-miR-628-5p,ssc-miR-7-5p
MSTRG.14869	0.516667	3.47667	2.7504	2.72494e-06	0.000198755	--	IL-23, partial [Sus scrofa]	-	-	-	-	-	-	-	5	miR-140-x,miR-451-x,novel-m0203-3p,ssc-miR-451,ssc-miR-7-5p
MSTRG.15631	4.37667	1.68	-1.38137	0.00233467	0.0329684	--	-	-	-	-	-	-	-	-	3	miR-185-y,novel-m0097-3p,ssc-miR-411
MSTRG.15922	0.236667	1.09	2.2034	0.000831569	0.0159251	--	-	-	-	-	-	-	-	-	4	miR-599-x,miR-9985-x,novel-m0120-5p,ssc-miR-20a-3p
MSTRG.16041	0.886667	2.78	1.64862	1.10402e-05	0.000566391	--	endonuclease/reverse transcriptase [Sus scrofa]	-	-	-	-	-	-	-	2	ssc-miR-29a-5p,ssc-miR-450c-3p
MSTRG.16335	2.55667	6.47667	1.34099	0.000237253	0.00627785	--	hCG1648894, isoform CRA_a [Homo sapiens]	-	-	-	-	-	-	-	11	miR-143-y,miR-148-y,miR-152-y,miR-29-y,miR-590-y,miR-83-y,novel-m0031-5p,novel-m0125-5p,ssc-miR-29b,ssc-miR-29c,ssc-miR-454
MSTRG.16340	0.666667	5.15333	2.95047	8.3212e-11	2.21582e-08	--	-	-	-	-	-	-	-	-	9	miR-101-x,miR-20-x,miR-31-y,miR-382-y,miR-599-x,miR-7-x,novel-m0027-3p,novel-m0120-5p,ssc-miR-20a-5p
MSTRG.16342	0.263333	2.97	3.4955	2.00171e-08	2.97174e-06	--	-	-	-	-	-	-	-	-	2	miR-539-y,ssc-miR-199b-3p
MSTRG.16471	0.99	0.13	-2.92892	0.00222485	0.0318737	--	-	-	-	-	-	-	-	-	10	miR-129-y,miR-2478-y,miR-328-y,miR-3968-y,miR-6131-y,miR-709-y,novel-m0016-5p,novel-m0100-3p,ssc-miR-129a-3p,ssc-miR-328
MSTRG.17112	1.57333	0.113333	-3.79518	0.00198449	0.029432	--	-	-	-	-	-	-	-	-	7	miR-125-x,miR-1386-x,miR-150-x,miR-328-y,ssc-miR-125a,ssc-miR-125b,ssc-miR-328
MSTRG.17233	0.26	1.45667	2.48609	0.00187178	0.0282892	TRBV10-1	T cell receptor beta, partial [Sus scrofa]	-	-	-	-	-	-	-	2	miR-138-x,ssc-miR-138
MSTRG.17237	1.29667	4.18	1.6887	0.0003025	0.00748486	V-TCR	T cell receptor beta, partial [Sus scrofa]	-	-	-	-	-	-	-	2	novel-m0203-3p,ssc-miR-10388
MSTRG.17251	3.12	8.05333	1.36804	0.000218356	0.00587987	--	T cell receptor beta, partial [Sus scrofa]	-	-	-	-	-	-	-	1	lin-4-x
MSTRG.17516	1.11667	0.103333	-3.43382	0.000797081	0.0154231	--	-	-	-	-	-	-	-	-	4	miR-497-y,miR-532-y,miR-709-y,ssc-miR-532-3p
MSTRG.17851	14.2233	0.001	-13.796	8.13396e-30	1.70569e-26	--	hCG1818437, isoform CRA_b [Homo sapiens]	-	-	-	-	-	-	-	70	miR-11971-y,miR-1306-x,miR-185-y,miR-193-y,miR-212-y,miR-214-y,miR-21-y,miR-2366-y,miR-3154-y,miR-320-x,miR-320-y,miR-324-y,miR-330-y,miR-331-y,miR-409-x,miR-423-x,miR-4492-y,miR-455-y,miR-484-x,miR-484-z,miR-485-y,miR-497-y,miR-505-x,miR-532-y,miR-551-x,miR-6238-y,miR-6391-y,miR-6412-y,miR-6715-x,miR-7134-y,miR-760-y,miR-9226-x,novel-m0013-3p,novel-m0015-5p,novel-m0018-5p,novel-m0023-3p,novel-m0…
MSTRG.17853	1.56333	0.001	-10.6104	0.000113265	0.0034801	--	-	-	-	-	-	-	-	-	31	miR-1249-y,miR-222-y,miR-6412-y,novel-m0037-3p,novel-m0041-5p,novel-m0069-3p,novel-m0070-3p,novel-m0071-3p,novel-m0072-3p,novel-m0087-3p,novel-m0088-3p,novel-m0092-3p,novel-m0114-3p,novel-m0124-5p,novel-m0162-3p,novel-m0164-5p,novel-m0193-5p,novel-m0202-3p,novel-m0232-5p,novel-m0243-5p,novel-m0246-5p,novel-m0251-3p,novel-m0253-3p,ssc-miR-1249,ssc-miR-129a-5p,ssc-miR-129b,ssc-miR-19a,ssc-miR-342,s…
MSTRG.18179	18.9133	7.72	-1.29273	0.00357833	0.0451015	--	-	-	-	-	-	-	-	-	33	miR-106-y,miR-127-y,miR-1343-y,miR-210-x,miR-212-y,miR-235-y,miR-310-y,miR-449-y,miR-485-x,miR-8112-y,miR-9226-x,novel-m0023-3p,novel-m0032-5p,novel-m0040-5p,novel-m0044-3p,novel-m0068-3p,novel-m0076-5p,novel-m0130-5p,novel-m0162-3p,novel-m0182-5p,novel-m0189-3p,novel-m0199-3p,novel-m0201-3p,novel-m0239-5p,ssc-miR-10384,ssc-miR-127,ssc-miR-1306-5p,ssc-miR-132,ssc-miR-142-5p,ssc-miR-191,ssc-miR-41…
MSTRG.18180	26.0867	9.47667	-1.46086	0.00223785	0.031978	ANOS1	PREDICTED: anosmin-1 [Sus scrofa]	-	-	-	-	-	-	-	37	miR-10174-x,miR-10400-x,miR-128-x,miR-1306-x,miR-1329-y,miR-150-x,miR-185-y,miR-2320-x,miR-23-x,miR-296-x,miR-466-x,miR-4683-y,miR-505-x,miR-551-x,miR-6131-y,miR-6529-x,miR-6596-x,miR-8112-y,novel-m0037-3p,novel-m0040-5p,novel-m0065-3p,novel-m0076-5p,novel-m0081-5p,novel-m0087-3p,novel-m0092-3p,novel-m0097-3p,novel-m0108-3p,novel-m0114-3p,novel-m0148-3p,novel-m0222-3p,ssc-miR-1277,ssc-miR-150,ssc…
MSTRG.18188	2.11333	0.34	-2.63591	0.000766576	0.0150235	Pol	LRRGT00088 [Rattus norvegicus]	-	-	-	-	GO:0030141//secretory granule;GO:0031090//organelle membrane;GO:0043005//neuron projection;GO:0044421//extracellular region part;GO:0044425//membrane part	GO:0001846//opsonin binding;GO:0015179//L-amino acid transmembrane transporter activity;GO:0032934//sterol binding;GO:0046872//metal ion binding;GO:0046983//protein dimerization activity;GO:0070325//lipoprotein particle receptor binding;GO:0071813//lipoprotein particle binding	GO:0002526//acute inflammatory response;GO:0006520//cellular amino acid metabolic process;GO:0006575//cellular modified amino acid metabolic process;GO:0006643//membrane lipid metabolic process;GO:0006644//phospholipid metabolic process;GO:0006956//complement activation;GO:0007610//behavior;GO:0009611//response to wounding;GO:0009628//response to abiotic stimulus;GO:0010467//gene expression;GO:00…	16	miR-1343-y,miR-150-x,miR-154-x,miR-326-y,miR-494-y,miR-551-x,novel-m0128-5p,novel-m0161-5p,novel-m0195-3p,novel-m0215-5p,ssc-miR-142-5p,ssc-miR-150,ssc-miR-19a,ssc-miR-326,ssc-miR-371-5p,ssc-miR-411
MSTRG.18205	0.001	0.856667	9.74259	5.15108e-05	0.00188267	--	-	-	-	-	-	-	-	-	6	miR-26-x,miR-30-y,novel-m0145-3p,ssc-miR-135,ssc-miR-26a,ssc-miR-26b-5p
MSTRG.18209	0.02	0.74	5.20945	0.000434188	0.00972488	--	PREDICTED: oral-facial-digital syndrome 1 protein isoform X1 [Sus scrofa]	-	-	-	-	GO:0005815//microtubule organizing center;GO:0042995//cell projection	GO:0015631//tubulin binding	GO:0007017//microtubule-based process;GO:0048858//cell projection morphogenesis	7	miR-15-x,miR-34-x,ssc-miR-15a,ssc-miR-29a-5p,ssc-miR-338,ssc-miR-34a,ssc-miR-34c
MSTRG.18291	0.52	2.7	2.37638	0.000117456	0.00357613	--	-	-	-	-	-	-	-	-	4	miR-628-x,ssc-miR-217,ssc-miR-338,ssc-miR-628-5p
MSTRG.18378	43.47	460.313	3.40452	1.64461e-10	3.99856e-08	IGKV2-40	immunoglobulin kappa variable region, partial [Sus scrofa]	-	-	-	-	-	-	-	4	miR-735-y,novel-m0120-5p,novel-m0145-3p,ssc-miR-29a-5p
MSTRG.18380	0.71	0.0166667	-5.41278	0.00034549	0.00833414	--	-	-	-	-	-	-	-	-	9	miR-128-x,miR-150-x,miR-18-y,miR-2887-x,miR-326-y,miR-6596-x,novel-m0135-5p,novel-m0195-3p,ssc-miR-150
MSTRG.18390	1.25	0.393333	-1.6681	0.00267371	0.0361572	--	-	-	-	-	-	-	-	-	25	miR-10400-x,miR-11971-y,miR-128-x,miR-129-y,miR-210-z,miR-328-y,miR-331-y,miR-423-x,miR-484-x,miR-484-z,miR-760-y,miR-8112-y,miR-9995-y,novel-m0040-5p,novel-m0073-3p,novel-m0097-3p,novel-m0098-5p,novel-m0182-5p,novel-m0200-5p,ssc-miR-129a-3p,ssc-miR-139-3p,ssc-miR-19a,ssc-miR-326,ssc-miR-328,ssc-miR-331-3p
MSTRG.18470	0.0533333	5.66667	6.73132	2.5207e-05	0.00108429	IGHV3-23	immunoglobulin heavy chain variable region, partial [Sus scrofa]	-	-	-	-	-	-	-	1	ssc-miR-10388
MSTRG.18527	0.96	30.5133	4.99026	4.08435e-09	7.13741e-07	IGHV3-23	immunoglobulin heavy chain variable region, partial [Sus scrofa]	-	-	-	-	-	-	-	5	miR-138-x,miR-199-y,ssc-miR-10388,ssc-miR-138,ssc-miR-199a-3p
MSTRG.18532	48.52	1032.57	4.41152	1.30619e-10	3.32008e-08	IGKV2D-28	immunoglobulin kappa variable region, partial [Sus scrofa]	-	-	-	-	-	-	-	2	miR-735-y,ssc-miR-29a-5p
MSTRG.18533	0.3	8.37667	4.80334	1.31804e-05	0.000652253	IGKV2D-28	immunoglobulin kappa variable region, partial [Sus scrofa]	-	-	-	-	-	-	-	4	miR-34-x,miR-628-x,novel-m0226-3p,ssc-miR-628-5p
MSTRG.18534	49.58	1513.37	4.93186	8.84585e-45	4.9466e-41	IGKV1D-39	immunoglobulin kappa variable region, partial [Sus scrofa]	-	-	-	-	-	-	-	15	miR-148-y,miR-152-y,miR-16-x,miR-195-x,miR-31-y,miR-457-x,miR-542-y,miR-735-y,miR-7-x,novel-m0145-3p,ssc-miR-15a,ssc-miR-16,ssc-miR-195,ssc-miR-424-5p,ssc-miR-542-3p
MSTRG.18535	0.786667	32.18	5.35427	3.8348e-24	5.84842e-21	IGKV1D-39	immunoglobulin kappa variable region, partial [Sus scrofa]	-	-	-	-	-	-	-	4	miR-34-x,novel-m0226-3p,ssc-miR-34a,ssc-miR-34c
MSTRG.18536	10.74	342.73	4.99601	2.12792e-06	0.000159366	IGKV1D-39	immunoglobulin kappa variable region, partial [Sus scrofa]	-	-	-	-	-	-	-	5	miR-34-x,miR-735-y,novel-m0226-3p,ssc-miR-34a,ssc-miR-34c
MSTRG.18551	2.71667	78.72	4.85682	7.48208e-12	2.41383e-09	IGHV3-23	immunoglobulin heavy chain, partial [Sus scrofa]	-	-	-	-	-	-	-	5	miR-138-x,miR-199-y,ssc-miR-10388,ssc-miR-138,ssc-miR-199a-3p
MSTRG.18552	108.013	1157.04	3.42116	0.000494759	0.010696	IGHV3-23	immunoglobulin heavy chain, partial [Sus scrofa]	-	-	-	-	-	-	-	1	ssc-miR-217
MSTRG.2043	0.336667	0.0266667	-3.65821	0.0036542	0.0457751	--	PREDICTED: mitochondrial inner membrane protein COX18 isoform X1 [Sus scrofa]	-	-	-	-	-	-	-	25	miR-11971-y,miR-146-y,miR-154-x,miR-1842-x,miR-212-y,miR-214-y,miR-320-y,miR-423-x,miR-484-x,miR-6131-y,miR-6529-x,novel-m0018-5p,novel-m0023-3p,novel-m0130-5p,novel-m0195-3p,ssc-miR-1277,ssc-miR-1296-5p,ssc-miR-132,ssc-miR-150,ssc-miR-214-3p,ssc-miR-320,ssc-miR-361-3p,ssc-miR-423-5p,ssc-miR-4332,ssc-miR-6529
MSTRG.3263	0.836667	0.126667	-2.72362	0.00040956	0.00932262	--	-	-	-	-	-	-	-	-	60	miR-10400-x,miR-128-x,miR-1306-x,miR-1386-x,miR-146-y,miR-154-x,miR-1842-x,miR-18-y,miR-204-y,miR-210-x,miR-2366-y,miR-296-x,miR-328-y,miR-331-y,miR-361-y,miR-423-x,miR-4449-y,miR-4492-y,miR-4497-x,miR-4508-x,miR-483-y,miR-505-x,miR-5119-y,miR-6238-y,miR-6937-x,miR-744-x,miR-760-y,novel-m0037-3p,novel-m0045-3p,novel-m0068-3p,novel-m0073-3p,novel-m0076-5p,novel-m0080-5p,novel-m0092-3p,novel-m0098-…
MSTRG.3264	0.02	1.15667	5.85383	0.000281342	0.00708678	--	-	-	-	-	-	-	-	-	4	miR-218-x,ssc-miR-218,ssc-miR-218-5p,ssc-miR-218b
MSTRG.4042	5.15	57.4567	3.47983	2.83362e-09	5.00387e-07	IGKV2-29	immunoglobulin kappa variable region, partial [Sus scrofa]	-	-	-	-	-	-	-	2	miR-735-y,novel-m0145-3p
MSTRG.4043	712.19	8737.28	3.61685	4.86582e-15	2.40085e-12	IGKV2D-28	immunoglobulin kappa light chain [Felis catus]	-	-	-	-	GO:0031988//membrane-bounded vesicle;GO:0044421//extracellular region part	-	-	6	miR-144-x,miR-735-y,miR-9-z,novel-m0120-5p,ssc-miR-135,ssc-miR-29a-5p
MSTRG.4045	0.78	5.42	2.79675	2.01454e-05	0.00091094	IGKV2D-28	immunoglobulin kappa variable region, partial [Sus scrofa]	-	-	-	-	-	-	-	5	miR-34-x,miR-599-x,miR-628-x,novel-m0226-3p,ssc-miR-628-5p
MSTRG.4451	0.63	2.64	2.06711	0.00113786	0.0198795	--	-	-	-	-	-	-	-	-	8	miR-145-y,miR-20-x,miR-539-y,miR-735-y,miR-9985-x,ssc-miR-20a-5p,ssc-miR-27b-3p,ssc-miR-338
MSTRG.4641	0.293333	1.83	2.64123	0.000812538	0.0156284	--	-	-	-	-	-	-	-	-	17	miR-130-x,miR-138-x,miR-199-y,miR-26-x,miR-30-x,miR-384-x,miR-3970-x,miR-599-x,miR-63-y,miR-7-x,ssc-let-7f-5p,ssc-miR-138,ssc-miR-199a-3p,ssc-miR-199b-3p,ssc-miR-30a-5p,ssc-miR-454,ssc-miR-582-5p
MSTRG.4643	4.07	1.41333	-1.52593	0.00377424	0.0467972	--	-	-	-	-	-	-	-	-	7	miR-4286-x,miR-4286-y,miR-4286-z,miR-9277-y,ssc-miR-339,ssc-miR-339-5p,ssc-miR-4334-3p
MSTRG.4880	0.126667	3.89667	4.94313	4.62915e-08	6.26279e-06	--	erythrocyte membrane protein 1, partial [Plasmodium falciparum]	-	-	-	-	-	-	-	18	miR-138-x,miR-148-y,miR-152-y,miR-15-x,miR-16-x,miR-32-y,miR-4770-y,miR-508-y,miR-6134-y,miR-735-y,miR-7-x,ssc-let-7f-5p,ssc-let-7g,ssc-miR-10388,ssc-miR-138,ssc-miR-15a,ssc-miR-424-5p,ssc-miR-98
MSTRG.5413	0.44	1.64667	1.90397	7.03282e-06	0.000413974	--	-	-	-	-	-	-	-	-	34	miR-101-x,miR-126-x,miR-144-x,miR-153-y,miR-195-x,miR-199-y,miR-218-x,miR-30-x,miR-30-y,miR-33-y,miR-384-x,miR-3970-x,miR-4770-y,miR-542-y,miR-6134-y,miR-7-x,miR-8549-x,miR-98-x,ssc-let-7f-5p,ssc-let-7g,ssc-let-7i-5p,ssc-miR-195,ssc-miR-199a-3p,ssc-miR-199b-3p,ssc-miR-218,ssc-miR-218-5p,ssc-miR-218b,ssc-miR-30a-5p,ssc-miR-374a-3p,ssc-miR-374b-3p,ssc-miR-424-5p,ssc-miR-450c-3p,ssc-miR-542-3p,ssc-m…
MSTRG.5598	0.0733333	1.13333	3.94996	0.0026284	0.0357616	--	PREDICTED: microtubule-associated protein tau-like [Sus scrofa]	-	-	-	-	-	-	-	12	miR-15-x,miR-16-x,miR-33-y,miR-3970-x,miR-8549-x,miR-98-x,ssc-let-7g,ssc-let-7i-5p,ssc-miR-15a,ssc-miR-338,ssc-miR-424-5p,ssc-miR-98
MSTRG.5622	1.33	0.233333	-2.51096	0.00048104	0.0104668	--	-	-	-	-	-	-	-	-	25	miR-10926-x,miR-1240-y,miR-1306-x,miR-18-y,miR-320-x,miR-504-x,miR-532-y,miR-6412-y,miR-7977-x,miR-885-y,miR-9277-y,novel-m0040-5p,novel-m0105-5p,novel-m0134-5p,novel-m0137-3p,novel-m0183-3p,novel-m0210-3p,ssc-miR-339,ssc-miR-339-5p,ssc-miR-4334-3p,ssc-miR-504,ssc-miR-532-3p,ssc-miR-671-3p,ssc-miR-7134-3p,ssc-miR-885-3p
MSTRG.6408	8.92	22.4067	1.32881	1.67058e-05	0.000787237	PCED1B	PREDICTED: PC-esterase domain-containing protein 1B-like [Sus scrofa]	-	-	-	-	-	-	-	33	miR-101-x,miR-145-y,miR-16-x,miR-195-x,miR-26-x,miR-3970-x,miR-457-x,miR-4770-y,miR-6134-y,miR-628-x,miR-63-y,miR-71-x,miR-83-y,miR-8549-x,miR-98-x,miR-993-y,miR-9-z,novel-m0120-5p,novel-m0226-3p,ssc-let-7f-5p,ssc-let-7g,ssc-let-7i-5p,ssc-miR-15a,ssc-miR-16,ssc-miR-195,ssc-miR-217,ssc-miR-29c,ssc-miR-338,ssc-miR-424-5p,ssc-miR-582-5p,ssc-miR-628-5p,ssc-miR-7-5p,ssc-miR-98
MSTRG.7326	1.32	0.273333	-2.2718	3.73457e-06	0.00025004	--	PREDICTED: mitochondrial inner membrane protein COX18 isoform X1 [Sus scrofa]	-	-	-	-	-	-	-	26	miR-128-x,miR-1386-x,miR-204-y,miR-2320-x,miR-3154-y,miR-328-y,miR-331-y,miR-466-x,miR-6391-y,miR-7134-x,novel-m0015-5p,novel-m0025-3p,novel-m0068-3p,novel-m0105-5p,novel-m0106-3p,novel-m0199-3p,novel-m0201-3p,novel-m0239-5p,ssc-miR-142-5p,ssc-miR-146a-5p,ssc-miR-2320-5p,ssc-miR-323,ssc-miR-331-3p,ssc-miR-455-3p,ssc-miR-874,ssc-miR-9843-3p
MSTRG.7458	2.62667	1.29	-1.02586	0.000533999	0.0113397	--	PREDICTED: mitochondrial inner membrane protein COX18 isoform X1 [Sus scrofa]	-	-	-	-	-	-	-	23	miR-1260-x,miR-2478-y,miR-378-x,miR-3968-y,miR-483-y,miR-504-x,miR-574-y,miR-6596-x,miR-709-y,miR-885-y,miR-8970-y,novel-m0016-3p,novel-m0049-5p,novel-m0080-5p,novel-m0137-3p,novel-m0191-3p,ssc-miR-125a,ssc-miR-125b,ssc-miR-132,ssc-miR-15b,ssc-miR-504,ssc-miR-574-3p,ssc-miR-885-3p
MSTRG.7502	1.37333	0.59	-1.21889	0.00379282	0.0469582	--	-	-	-	-	-	-	-	-	26	miR-129-y,miR-193-y,miR-214-y,miR-2887-x,miR-324-y,miR-4492-y,miR-466-x,miR-485-x,miR-497-y,miR-543-y,miR-6391-y,miR-8109-x,miR-9226-x,novel-m0022-3p,novel-m0080-5p,novel-m0108-3p,novel-m0232-3p,novel-m0243-3p,novel-m0246-3p,ssc-miR-129a-3p,ssc-miR-133a-3p,ssc-miR-15b,ssc-miR-212,ssc-miR-214-3p,ssc-miR-361-3p,ssc-miR-425-5p
MSTRG.7795	5.21333	13.4667	1.36911	6.55473e-05	0.00229566	--	PREDICTED: purine nucleoside phosphorylase [Trichechus manatus latirostris]	-	-	-	-	-	-	-	18	miR-145-y,miR-15-x,miR-16-x,miR-16-y,miR-195-x,miR-3970-x,miR-457-x,novel-m0145-3p,ssc-let-7f-5p,ssc-let-7g,ssc-miR-15a,ssc-miR-16,ssc-miR-195,ssc-miR-424-5p,ssc-miR-4331-5p,ssc-miR-450c-3p,ssc-miR-98,ssc-miR-9858-5p
MSTRG.7851	0.77	0.0266667	-4.85175	0.000674954	0.0135605	--	-	-	-	-	-	-	-	-	16	miR-146-y,miR-154-x,miR-1842-x,miR-222-y,miR-331-y,miR-483-y,miR-6894-y,miR-760-y,novel-m0130-5p,novel-m0176-3p,novel-m0205-3p,novel-m0210-3p,ssc-miR-1343,ssc-miR-222,ssc-miR-331-3p,ssc-miR-378b-3p
MSTRG.7957	49.8833	23.9933	-1.05592	0.000187819	0.00522859	--	-	-	-	-	-	-	-	-	7	miR-1983-y,miR-885-y,novel-m0073-3p,novel-m0076-5p,novel-m0240-5p,ssc-miR-146a-5p,ssc-miR-885-3p
MSTRG.8545	1.06	0.0633333	-4.06496	0.00224803	0.0320962	--	-	-	-	-	-	-	-	-	13	miR-326-y,miR-4286-x,miR-4286-y,miR-4286-z,miR-9277-y,novel-m0040-5p,novel-m0128-5p,novel-m0134-5p,novel-m0159-5p,novel-m0161-5p,novel-m0215-5p,ssc-miR-326,ssc-miR-491
MSTRG.9094	0.91	0.363333	-1.32457	0.000511404	0.010971	Ctxnd1	PREDICTED: cortexin-3-like [Ursus maritimus]	-	-	-	-	-	-	-	40	miR-11971-y,miR-1306-x,miR-1343-y,miR-1842-x,miR-185-y,miR-204-y,miR-210-x,miR-21-y,miR-2320-x,miR-331-y,miR-361-y,miR-378-x,miR-423-x,miR-4443-x,miR-4454-x,miR-500-y,miR-502-y,miR-505-x,miR-5119-y,miR-615-y,miR-652-y,miR-760-y,miR-8112-y,novel-m0037-3p,novel-m0041-5p,novel-m0106-3p,novel-m0183-3p,novel-m0191-3p,novel-m0193-5p,novel-m0210-3p,ssc-miR-1343,ssc-miR-1842,ssc-miR-21-3p,ssc-miR-2320-5p…
MSTRG.924	0.47	2.46333	2.38988	2.07122e-05	0.000926579	--	-	-	-	-	-	-	-	-	12	miR-101-y,miR-145-y,miR-16-x,miR-195-x,miR-457-x,miR-676-y,miR-735-y,ssc-miR-101,ssc-miR-15a,ssc-miR-16,ssc-miR-195,ssc-miR-424-5p
MSTRG.9391	0.366667	4.00333	3.44866	1.05292e-05	0.000551993	TRAV38-1	rearranged T-cell receptor delta-chain/ Vdelta1.3-Ddeltas-Jdelta1, partial [Sus scrofa]	-	-	-	-	-	-	-	4	miR-218-x,ssc-miR-218,ssc-miR-218-5p,ssc-miR-218b
MSTRG.9394	0.001	1.01667	9.98963	0.000597974	0.0124307	TRAV22	T cell receptor alpha chain, partial [Sus scrofa]	-	-	-	-	-	-	-	4	miR-735-y,miR-9985-x,ssc-miR-27b-3p,ssc-miR-34a
MSTRG.9402	0.19	1.2	2.65896	0.00317098	0.0407948	TRAV18	T cell receptor alpha chain [Sus scrofa]	Human Diseases;Environmental Information Processing;Environmental Information Processing;Environmental Information Processing;Human Diseases;Environmental Information Processing;Human Diseases;Organismal Systems;Human Diseases;Human Diseases;Organismal Systems;Environmental Information Processing;Organismal Systems;Human Diseases;Human Diseases;Organismal Systems;Human Diseases;Human Diseases;Hum…	Infectious diseases;Signal transduction;Signal transduction;Signal transduction;Cancers;Signaling molecules and interaction;Infectious diseases;Immune system;Infectious diseases;Immune diseases;Immune system;Signal transduction;Immune system;Immune diseases;Immune diseases;Immune system;Cardiovascular diseases;Immune diseases;Infectious diseases;Infectious diseases;Endocrine and metabolic disease…	ko05166//HTLV-I infection;ko04014//Ras signaling pathway;ko04015//Rap1 signaling pathway;ko04020//Calcium signaling pathway;ko05202//Transcriptional misregulation in cancers;ko04514//Cell adhesion molecules (CAMs);ko05162//Measles;ko04659//Th17 cell differentiation;ko05142//Chagas disease (American trypanosomiasis);ko05322//Systemic lupus erythematosus;ko04660//T cell receptor signaling pathway;k…	K10784;K10784;K10784;K10784;K10784;K10784;K10784;K10784;K10784;K10784;K10784;K10784;K10784;K10784;K10784;K10784;K10784;K10784;K10784;K10784;K10784;K10784;K10784;K10784;K10784	-	-	-	4	lin-4-x,miR-199-y,miR-7-x,ssc-miR-338
MSTRG.9873	2.09	15.1	2.85297	2.55363e-07	2.65465e-05	--	IL-23, partial [Sus scrofa]	-	-	-	-	-	-	-	24	lin-4-x,miR-153-y,miR-195-x,miR-199-y,miR-218-x,miR-30-x,miR-31-y,miR-384-y,miR-71-x,miR-7-x,miR-83-y,novel-m0027-3p,novel-m0145-3p,novel-m0203-3p,ssc-miR-195,ssc-miR-199a-3p,ssc-miR-218,ssc-miR-218-5p,ssc-miR-218b,ssc-miR-29b,ssc-miR-29c,ssc-miR-30a-5p,ssc-miR-338,ssc-miR-424-5p
MSTRG.9920	0.123333	0.793333	2.68536	0.0015768	0.0251449	--	PREDICTED: UDP-N-acetylglucosamine transferase subunit ALG14 homolog isoform X4 [Sus scrofa]	-	-	-	-	-	-	-	14	miR-138-x,miR-145-y,miR-15-x,miR-16-x,miR-16-y,miR-3613-x,miR-457-x,novel-m0203-3p,ssc-miR-138,ssc-miR-15a,ssc-miR-16,ssc-miR-3613,ssc-miR-424-5p,ssc-miR-454
ncbi_100037286	3.36667	9.76333	1.53605	5.12909e-07	4.86134e-05	ARNTL	aryl hydrocarbon receptor nuclear translocator like	Human Diseases;Organismal Systems;Organismal Systems	Infectious diseases;Nervous system;Environmental adaptation	ko05168//Herpes simplex infection;ko04728//Dopaminergic synapse;ko04710//Circadian rhythm	K02296;K02296;K02296	-	-	-	3	miR-101-y,ssc-miR-101,ssc-miR-135
ncbi_100037976	0.13	1.09667	3.07654	2.25317e-05	0.000992352	TNFSF11	TNF superfamily member 11	Environmental Information Processing;Human Diseases;Organismal Systems;Environmental Information Processing;Organismal Systems;Human Diseases;Organismal Systems	Signaling molecules and interaction;Cancers;Development;Signal transduction;Endocrine system;Immune diseases;Endocrine system	ko04060//Cytokine-cytokine receptor interaction;ko05224//Breast cancer;ko04380//Osteoclast differentiation;ko04064//NF-kappa B signaling pathway;ko04928//Parathyroid hormone synthesis, secretion and action;ko05323//Rheumatoid arthritis;ko04917//Prolactin signaling pathway	K05473;K05473;K05473;K05473;K05473;K05473;K05473	-	-	-	6	miR-17-x,miR-20-x,miR-735-y,ssc-miR-10388,ssc-miR-20a-5p,ssc-miR-338
ncbi_100038004	8.06	17.2133	1.09467	1.25997e-05	0.000634753	EGR2	early growth response 2	Human Diseases;Human Diseases;Human Diseases;Organismal Systems	Infectious diseases;Cancers;Infectious diseases;Immune system	ko05166//HTLV-I infection;ko05203//Viral carcinogenesis;ko05161//Hepatitis B;ko04625//C-type lectin receptor signaling pathway	K12496;K12496;K12496;K12496	-	-	-	22	miR-10021-x,miR-143-y,miR-17-x,miR-1-y,miR-1-z,miR-20-x,miR-34-x,miR-374-x,miR-508-y,miR-542-y,miR-590-y,miR-628-x,miR-735-y,miR-81-y,miR-9-z,novel-m0120-5p,novel-m0145-3p,ssc-miR-10388,ssc-miR-20a-5p,ssc-miR-34c,ssc-miR-542-3p,ssc-miR-628-5p
ncbi_100038011	10.7467	30.4567	1.50287	0.0014581	0.0239186	CD72	CD72 molecule	Organismal Systems	Immune system	ko04662//B cell receptor signaling pathway	K06504	-	-	-	2	miR-671-x,novel-m0145-3p
ncbi_100048951	0.733333	4.92333	2.74709	4.49125e-16	2.79056e-13	SLC15A2	solute carrier family 15 member 2	-	-	-	-	-	-	-	6	miR-276-y,miR-374-y,miR-81-y,miR-9-z,ssc-miR-374a-3p,ssc-miR-374b-3p
ncbi_100048956	0.193333	0.656667	1.76407	3.08194e-05	0.00126722	FBN2	fibrillin 2	-	-	-	-	-	-	-	14	miR-101-y,miR-140-x,miR-29-y,miR-539-y,miR-83-y,ssc-miR-101,ssc-miR-20a-3p,ssc-miR-217,ssc-miR-218,ssc-miR-218-5p,ssc-miR-218b,ssc-miR-29c,ssc-miR-9-1,ssc-miR-9-2
ncbi_100049669	185.097	825.037	2.15618	0.000248037	0.00651186	GPNMB	glycoprotein nmb	-	-	-	-	-	-	-	1	ssc-miR-450c-3p
ncbi_100049690	1.88333	0.74	-1.34769	0.00184484	0.0279576	PNPLA3	patatin like phospholipase domain containing 3	Metabolism;Metabolism	Global and overview maps;Lipid metabolism	ko01100//Metabolic pathways;ko00561//Glycerolipid metabolism	K13534;K13534	-	-	-	10	miR-21-y,miR-3195-x,miR-484-z,miR-6131-y,miR-615-y,novel-m0073-3p,novel-m0105-5p,novel-m0134-5p,novel-m0238-5p,ssc-miR-615
ncbi_100125343	35.6767	8.12	-2.13543	3.57011e-10	8.02443e-08	SNCG	synuclein gamma	-	-	-	-	-	-	-	2	miR-7704-x,novel-m0026-3p
ncbi_100125540	14.76	36.2367	1.29576	0.00140652	0.0234086	SYK	spleen associated tyrosine kinase	Environmental Information Processing;Human Diseases;Human Diseases;Human Diseases;Human Diseases;Environmental Information Processing;Organismal Systems;Organismal Systems;Organismal Systems;Environmental Information Processing;Organismal Systems;Organismal Systems;Organismal Systems;Organismal Systems	Signal transduction;Infectious diseases;Cancers;Infectious diseases;Infectious diseases;Signal transduction;Development;Immune system;Immune system;Signal transduction;Immune system;Immune system;Immune system;Immune system	ko04151//PI3K-Akt signaling pathway;ko05169//Epstein-Barr virus infection;ko05203//Viral carcinogenesis;ko05167//Kaposi sarcoma-associated herpesvirus infection;ko05152//Tuberculosis;ko04072//Phospholipase D signaling pathway;ko04380//Osteoclast differentiation;ko04611//Platelet activation;ko04650//Natural killer cell mediated cytotoxicity;ko04064//NF-kappa B signaling pathway;ko04625//C-type lec…	K05855;K05855;K05855;K05855;K05855;K05855;K05855;K05855;K05855;K05855;K05855;K05855;K05855;K05855	-	-	-	1	novel-m0145-3p
ncbi_100125838	1.67	4.75333	1.50909	0.00192073	0.0287441	NOD2	nucleotide binding oligomerization domain containing 2	Human Diseases;Organismal Systems;Environmental Information Processing;Human Diseases	Infectious diseases;Immune system;Signal transduction;Immune diseases	ko05152//Tuberculosis;ko04621//NOD-like receptor signaling pathway;ko04668//TNF signaling pathway;ko05321//Inflammatiory bowel disease (IBD)	K10165;K10165;K10165;K10165	-	-	-	3	novel-m0120-5p,ssc-miR-450c-3p,ssc-miR-652
ncbi_100126165	2.38333	0.77	-1.63005	4.5077e-05	0.00170318	ANGPTL1	angiopoietin like 1	-	-	-	-	-	-	-	16	miR-1260-x,miR-146-y,miR-320-y,miR-328-y,miR-6937-x,novel-m0041-5p,novel-m0049-5p,novel-m0128-5p,novel-m0161-5p,novel-m0174-3p,novel-m0176-3p,novel-m0195-3p,novel-m0215-5p,ssc-miR-19a,ssc-miR-320,ssc-miR-328
ncbi_100126279	0.433333	1.71	1.98045	0.000130401	0.00389949	CERS6	ceramide synthase 6, transcript variant X1	Metabolism;Environmental Information Processing;Metabolism	Global and overview maps;Signal transduction;Lipid metabolism	ko01100//Metabolic pathways;ko04071//Sphingolipid signaling pathway;ko00600//Sphingolipid metabolism	K04710;K04710;K04710	-	-	-	34	miR-17-x,miR-195-x,miR-20-x,miR-276-y,miR-30-x,miR-33-y,miR-34-x,miR-374-y,miR-384-x,miR-384-y,miR-457-x,miR-508-y,miR-5885-y,miR-628-x,miR-63-y,miR-71-x,miR-7-x,novel-m0125-3p,ssc-miR-135,ssc-miR-16,ssc-miR-20a-5p,ssc-miR-29a-5p,ssc-miR-30a-5p,ssc-miR-34a,ssc-miR-34c,ssc-miR-374a-3p,ssc-miR-374b-3p,ssc-miR-424-5p,ssc-miR-450c-3p,ssc-miR-454,ssc-miR-628-5p,ssc-miR-9-1,ssc-miR-9-2,ssc-miR-9858-5p
ncbi_100134968	0.2	0.52	1.37851	0.000464493	0.0102396	SYCP2	synaptonemal complex protein 2, transcript variant X3	-	-	-	-	-	-	-	3	miR-101-x,miR-126-x,ssc-miR-29a-5p
ncbi_100135049	3.50333	7.97667	1.18706	7.30399e-05	0.00248543	SLA-DOB	MHC class II, DO beta	Human Diseases;Human Diseases;Human Diseases;Human Diseases;Environmental Information Processing;Cellular Processes;Organismal Systems;Human Diseases;Human Diseases;Organismal Systems;Human Diseases;Organismal Systems;Human Diseases;Organismal Systems;Human Diseases;Human Diseases;Human Diseases;Human Diseases;Human Diseases;Organismal Systems;Human Diseases;Human Diseases;Human Diseases	Infectious diseases;Infectious diseases;Infectious diseases;Infectious diseases;Signaling molecules and interaction;Transport and catabolism;Immune system;Immune diseases;Infectious diseases;Immune system;Immune diseases;Immune system;Immune diseases;Immune system;Cardiovascular diseases;Infectious diseases;Immune diseases;Infectious diseases;Endocrine and metabolic diseases;Immune system;Immune …	ko05166//HTLV-I infection;ko05168//Herpes simplex infection;ko05152//Tuberculosis;ko05164//Influenza A;ko04514//Cell adhesion molecules (CAMs);ko04145//Phagosome;ko04659//Th17 cell differentiation;ko05322//Systemic lupus erythematosus;ko05145//Toxoplasmosis;ko04658//Th1 and Th2 cell differentiation;ko05323//Rheumatoid arthritis;ko04640//Hematopoietic cell lineage;ko05321//Inflammatiory bowel dise…	K06752;K06752;K06752;K06752;K06752;K06752;K06752;K06752;K06752;K06752;K06752;K06752;K06752;K06752;K06752;K06752;K06752;K06752;K06752;K06752;K06752;K06752;K06752	-	-	-	4	miR-143-y,miR-1-y,miR-1-z,ssc-miR-1
ncbi_100141304	0.29	0.996667	1.78106	8.18682e-06	0.000468744	BLM	Bloom syndrome RecQ like helicase	Genetic Information Processing;Genetic Information Processing	Replication and repair;Replication and repair	ko03460//Fanconi anemia pathway;ko03440//Homologous recombination	K10901;K10901	-	-	-	1	miR-508-y
ncbi_100144448	2.37333	0.306667	-2.95217	3.90123e-05	0.00151148	OAZ3	ornithine decarboxylase antizyme 3, transcript variant 1	-	-	-	-	-	-	-	1	novel-m0130-5p
ncbi_100144506	99.56	49.1333	-1.01886	1.55106e-07	1.77011e-05	HPCAL1	hippocalcin like 1	-	-	-	-	-	-	-	11	miR-326-y,miR-4492-y,miR-484-x,miR-484-z,miR-505-x,novel-m0045-3p,novel-m0073-3p,novel-m0191-3p,ssc-miR-1307,ssc-miR-326,ssc-miR-9788-3p
ncbi_100144529	6.49333	35.9367	2.46843	1.58653e-05	0.000756126	PHGDH	phosphoglycerate dehydrogenase	Metabolism;Metabolism;Metabolism;Metabolism	Global and overview maps;Global and overview maps;Global and overview maps;Amino acid metabolism	ko01100//Metabolic pathways;ko01200//Carbon metabolism;ko01230//Biosynthesis of amino acids;ko00260//Glycine, serine and threonine metabolism	K00058;K00058;K00058;K00058	-	-	-	1	miR-140-x
ncbi_100144625	8.33333	34.62	2.05464	6.05351e-05	0.00216532	IRF4	interferon regulatory factor 4	Organismal Systems	Immune system	ko04659//Th17 cell differentiation	K09445	-	-	-	8	lin-4-x,miR-384-x,miR-384-y,miR-628-x,novel-m0120-5p,ssc-miR-217,ssc-miR-454,ssc-miR-628-5p
ncbi_100145892	4.46667	1.00333	-2.1544	3.44477e-05	0.00137923	DLK2	delta like non-canonical Notch ligand 2	-	-	-	-	-	-	-	7	miR-128-x,miR-200-x,miR-466-x,miR-709-y,novel-m0049-5p,novel-m0193-5p,ssc-miR-15b
ncbi_100151977	9.53333	22.01	1.20711	0.00079611	0.0154231	ALDH18A1	aldehyde dehydrogenase 18 family member A1, transcript variant X1	Metabolism;Metabolism;Metabolism	Global and overview maps;Global and overview maps;Amino acid metabolism	ko01100//Metabolic pathways;ko01230//Biosynthesis of amino acids;ko00330//Arginine and proline metabolism	K12657;K12657;K12657	-	-	-	5	lin-4-x,miR-148-y,miR-152-y,miR-735-y,ssc-miR-7-5p
ncbi_100152019	1.58667	0.616667	-1.36344	4.7087e-05	0.0017554	PELI2	pellino E3 ubiquitin protein ligase family member 2	-	-	-	-	-	-	-	29	miR-129-y,miR-1843-y,miR-204-y,miR-329-y,miR-4449-y,miR-449-y,miR-485-x,miR-504-x,miR-551-x,miR-6782-y,miR-709-y,miR-9841-y,novel-m0069-3p,novel-m0070-3p,novel-m0071-3p,novel-m0072-3p,novel-m0179-5p,novel-m0189-3p,novel-m0251-3p,novel-m0253-3p,ssc-miR-125b,ssc-miR-129a-3p,ssc-miR-142-5p,ssc-miR-148a-5p,ssc-miR-15b,ssc-miR-504,ssc-miR-6782-3p,ssc-miR-9788-3p,ssc-miR-9841-3p
ncbi_100152036	6.59	1.41	-2.22458	0.000408263	0.00931269	LOC100152036	SLAM family member 9-like	-	-	-	-	-	-	-	1	ssc-miR-145-5p
ncbi_100152115	10.5033	25.4267	1.2755	0.00108721	0.0192598	HVCN1	hydrogen voltage gated channel 1, transcript variant X9	-	-	-	-	-	-	-	6	miR-138-x,miR-17-x,miR-20-x,novel-m0120-5p,ssc-miR-20a-5p,ssc-miR-450c-3p
ncbi_100152260	41.4933	143.7	1.79211	0.000241762	0.00637705	PRDX4	peroxiredoxin 4, transcript variant X1	-	-	-	-	-	-	-	1	miR-508-y
ncbi_100152327	702.81	6558.35	3.22213	1.31413e-09	2.53401e-07	LOC100152327	immunoglobulin lambda-like polypeptide 5	-	-	-	-	-	-	-	1	lin-4-x
ncbi_100152361	1.45667	3.46333	1.24949	0.00010718	0.00332971	SMC4	structural maintenance of chromosomes 4, transcript variant X3	-	-	-	-	-	-	-	32	miR-140-x,miR-145-y,miR-15-x,miR-16-x,miR-17-x,miR-195-x,miR-1-y,miR-1-z,miR-20-x,miR-218-x,miR-457-x,miR-542-y,miR-83-y,novel-m0027-3p,novel-m0203-3p,ssc-miR-1,ssc-miR-15a,ssc-miR-16,ssc-miR-195,ssc-miR-20a-5p,ssc-miR-217,ssc-miR-218,ssc-miR-218-5p,ssc-miR-218b,ssc-miR-29b,ssc-miR-338,ssc-miR-424-5p,ssc-miR-542-3p,ssc-miR-7-5p,ssc-miR-9,ssc-miR-9-1,ssc-miR-9-2
ncbi_100152534	5.32667	32.4867	2.60854	4.61946e-06	0.00029692	C1H15orf48	chromosome 1 C15orf48 homolog, transcript variant X2	-	-	-	-	-	-	-	1	miR-33-y
ncbi_100152537	0.13	0.57	2.13245	1.90504e-05	0.000868	TMEM255A	transmembrane protein 255A, transcript variant X3	-	-	-	-	-	-	-	30	lin-4-x,miR-130-x,miR-143-y,miR-15-y,miR-16-x,miR-195-x,miR-29-y,miR-30-x,miR-33-y,miR-34-x,miR-451-x,miR-457-x,miR-4770-y,miR-7-x,miR-83-y,miR-8549-x,miR-98-x,novel-m0031-5p,ssc-let-7f-5p,ssc-let-7g,ssc-miR-16,ssc-miR-195,ssc-miR-30a-5p,ssc-miR-338,ssc-miR-34a,ssc-miR-34c,ssc-miR-424-5p,ssc-miR-450b-5p,ssc-miR-451,ssc-miR-98
ncbi_100152612	6.81	26.3433	1.95171	0.00278614	0.0370955	PPIF	peptidylprolyl isomerase F, transcript variant X1	Environmental Information Processing;Human Diseases;Environmental Information Processing;Human Diseases;Human Diseases	Signal transduction;Neurodegenerative diseases;Signal transduction;Neurodegenerative diseases;Infectious diseases	ko04020//Calcium signaling pathway;ko05016//Huntington disease;ko04022//cGMP - PKG signaling pathway;ko05012//Parkinson disease;ko05145//Toxoplasmosis	K09565;K09565;K09565;K09565;K09565	-	-	-	11	miR-143-y,miR-145-y,miR-542-y,miR-9985-x,novel-m0125-3p,novel-m0203-3p,ssc-miR-15a,ssc-miR-195,ssc-miR-27b-3p,ssc-miR-424-5p,ssc-miR-542-3p
ncbi_100152644	1.50333	0.59	-1.34938	0.000106286	0.00332661	FAM124A	family with sequence similarity 124 member A	-	-	-	-	-	-	-	34	miR-10400-x,miR-129-y,miR-1343-y,miR-296-y,miR-361-y,miR-4286-y,miR-4286-z,miR-4497-x,miR-455-y,miR-484-x,miR-484-z,miR-6131-y,miR-6238-y,miR-6596-x,miR-760-y,miR-8970-y,miR-9277-y,novel-m0022-3p,novel-m0032-5p,novel-m0045-3p,novel-m0049-5p,novel-m0098-5p,novel-m0130-5p,novel-m0148-3p,novel-m0189-3p,novel-m0205-3p,novel-m0222-3p,novel-m0228-5p,ssc-miR-129a-3p,ssc-miR-1343,ssc-miR-296-3p,ssc-miR-4…
ncbi_100152737	1.53667	4.88	1.66708	5.41901e-05	0.00197629	UGCG	UDP-glucose ceramide glucosyltransferase, transcript variant X1	Metabolism;Metabolism	Global and overview maps;Lipid metabolism	ko01100//Metabolic pathways;ko00600//Sphingolipid metabolism	K00720;K00720	-	-	-	12	miR-130-x,miR-33-y,miR-384-y,miR-3970-x,miR-539-y,miR-6134-y,miR-71-x,miR-8549-x,miR-98-x,ssc-let-7g,ssc-miR-454,ssc-miR-582-5p
ncbi_100152746	3.35667	1.54333	-1.12098	0.000410308	0.00932701	SAMD15	sterile alpha motif domain containing 15	-	-	-	-	-	-	-	5	miR-185-y,ssc-miR-339,ssc-miR-339-5p,ssc-miR-4334-3p,ssc-miR-9788-3p
ncbi_100152784	2.01667	7.76667	1.94532	0.000263422	0.00677785	VNN3	vanin 3, transcript variant X1	Metabolism	Metabolism of cofactors and vitamins	ko00770//Pantothenate and CoA biosynthesis	K08069	-	-	-	8	miR-10021-x,miR-218-x,miR-3959-x,miR-5885-y,miR-81-y,ssc-miR-218,ssc-miR-218-5p,ssc-miR-218b
ncbi_100152819	0.683333	1.56333	1.19396	0.00142178	0.0235877	PDE1A	phosphodiesterase 1A, transcript variant X1	Organismal Systems;Environmental Information Processing;Metabolism;Human Diseases;Organismal Systems;Organismal Systems	Sensory system;Signal transduction;Nucleotide metabolism;Substance dependence;Sensory system;Endocrine system	ko04740//Olfactory transduction;ko04020//Calcium signaling pathway;ko00230//Purine metabolism;ko05032//Morphine addiction;ko04742//Taste transduction;ko04924//Renin secretion	K13755;K13755;K13755;K13755;K13755;K13755	-	-	-	43	miR-101-x,miR-101-y,miR-130-x,miR-143-y,miR-145-y,miR-15-x,miR-16-x,miR-195-x,miR-1-y,miR-1-z,miR-218-x,miR-26-x,miR-276-y,miR-30-y,miR-33-y,miR-340-x,miR-374-x,miR-384-y,miR-3970-x,miR-542-y,miR-671-x,miR-8549-x,miR-98-x,novel-m0125-5p,novel-m0226-3p,ssc-let-7f-5p,ssc-let-7i-5p,ssc-miR-1,ssc-miR-101,ssc-miR-10388,ssc-miR-135,ssc-miR-15a,ssc-miR-195,ssc-miR-199a-3p,ssc-miR-199b-3p,ssc-miR-217,ssc…
ncbi_100152824	0.53	2.89	2.44701	1.73874e-05	0.00081251	LOC100152824	Fc receptor-like protein 1, transcript variant X1	-	-	-	-	-	-	-	4	miR-374-y,ssc-miR-374a-3p,ssc-miR-374b-3p,ssc-miR-9858-5p
ncbi_100152851	2.88333	6.91333	1.26164	0.00018263	0.00514926	CD84	CD84 molecule, transcript variant X3	-	-	-	-	-	-	-	68	lin-4-x,miR-10021-x,miR-143-y,miR-145-y,miR-148-y,miR-152-y,miR-15-x,miR-16-x,miR-16-y,miR-17-x,miR-199-y,miR-1-y,miR-1-z,miR-20-x,miR-26-x,miR-276-y,miR-29-y,miR-31-y,miR-34-x,miR-3613-x,miR-374-y,miR-384-y,miR-450-x,miR-4770-y,miR-508-y,miR-539-y,miR-542-y,miR-5885-y,miR-599-x,miR-628-x,miR-671-x,miR-676-y,miR-71-x,miR-735-y,miR-83-y,novel-m0027-3p,novel-m0120-5p,novel-m0226-3p,ssc-miR-1,ssc-mi…
ncbi_100152900	2.88333	1.35333	-1.09122	0.0040057	0.0486664	KNDC1	kinase non-catalytic C-lobe domain containing 1	-	-	-	-	-	-	-	25	miR-10382-y,miR-125-x,miR-212-y,miR-3195-x,miR-361-y,miR-652-y,miR-6596-x,miR-760-y,miR-93-y,novel-m0049-5p,novel-m0061-3p,novel-m0097-3p,novel-m0128-5p,novel-m0130-5p,novel-m0161-5p,novel-m0191-3p,novel-m0202-3p,novel-m0215-5p,novel-m0240-5p,ssc-miR-125b,ssc-miR-132,ssc-miR-146a-5p,ssc-miR-361-3p,ssc-miR-491,ssc-miR-7140-3p
ncbi_100152950	47.4333	16.9133	-1.48774	0.00169433	0.0264657	FMO5	flavin containing monooxygenase 5, transcript variant X1	Metabolism	Xenobiotics biodegradation and metabolism	ko00982//Drug metabolism - cytochrome P450	K00485	-	-	-	26	miR-125-x,miR-185-y,miR-193-y,miR-204-y,miR-2366-y,miR-329-y,miR-455-y,miR-6529-x,miR-6782-y,miR-760-y,miR-9277-y,miR-9841-y,novel-m0013-3p,novel-m0018-5p,novel-m0025-3p,novel-m0044-3p,novel-m0124-5p,novel-m0164-5p,novel-m0179-5p,novel-m0193-5p,ssc-miR-125a,ssc-miR-125b,ssc-miR-574-5p,ssc-miR-6529,ssc-miR-6782-3p,ssc-miR-9841-3p
ncbi_100153007	7.96333	18.75	1.23545	0.00183141	0.0278294	LMAN1	lectin, mannose binding 1	Genetic Information Processing	Folding, sorting and degradation	ko04141//Protein processing in endoplasmic reticulum	K10080	-	-	-	23	lin-4-x,miR-101-y,miR-138-x,miR-153-y,miR-199-y,miR-29-y,miR-30-y,miR-34-x,miR-382-y,miR-83-y,novel-m0226-3p,ssc-miR-101,ssc-miR-10388,ssc-miR-135,ssc-miR-138,ssc-miR-199a-3p,ssc-miR-199b-3p,ssc-miR-26a,ssc-miR-26b-5p,ssc-miR-29b,ssc-miR-29c,ssc-miR-34a,ssc-miR-34c
ncbi_100153033	7.88667	16.53	1.0676	1.24569e-08	1.93496e-06	STK17B	serine/threonine kinase 17b	-	-	-	-	-	-	-	12	miR-17-x,miR-20-x,miR-276-y,miR-30-y,miR-32-y,miR-628-x,miR-63-y,novel-m0203-3p,ssc-miR-20a-5p,ssc-miR-450c-3p,ssc-miR-628-5p,ssc-miR-652
ncbi_100153050	11.2167	4.81	-1.22154	2.53346e-06	0.00018723	C4H1orf194	chromosome 4 C1orf194 homolog, transcript variant X2	-	-	-	-	-	-	-	4	miR-154-x,miR-505-x,miR-9277-y,novel-m0023-3p
ncbi_100153116	1.14	0.323333	-1.81794	5.18918e-06	0.00032727	GRID1	glutamate ionotropic receptor delta type subunit 1, transcript variant X1	Environmental Information Processing	Signaling molecules and interaction	ko04080//Neuroactive ligand-receptor interaction	K05206	-	-	-	11	miR-10400-x,miR-4286-x,miR-4286-y,miR-4286-z,miR-466-x,miR-505-x,novel-m0032-5p,novel-m0139-3p,novel-m0232-3p,novel-m0243-3p,novel-m0246-3p
ncbi_100153283	0.0866667	0.47	2.43911	2.76502e-06	0.00019994	SH2D4B	SH2 domain containing 4B, transcript variant X1	-	-	-	-	-	-	-	10	miR-30-y,miR-340-x,miR-4770-y,miR-542-y,miR-628-x,miR-671-x,miR-735-y,ssc-miR-338,ssc-miR-542-3p,ssc-miR-628-5p
ncbi_100153335	0.0766667	1.13333	3.88583	6.40394e-05	0.00225699	STRA6	stimulated by retinoic acid 6, transcript variant X4	-	-	-	-	-	-	-	1	miR-628-x
ncbi_100153378	0.9	3.14667	1.80583	6.88765e-05	0.00238548	GPR18	G protein-coupled receptor 18	-	-	-	-	-	-	-	1	miR-539-y
ncbi_100153504	15.8067	84.85	2.42438	0.000554933	0.0117172	F13A1	coagulation factor XIII A chain	Organismal Systems	Immune system	ko04610//Complement and coagulation cascades	K03917	-	-	-	4	miR-145-y,miR-4770-y,miR-9-z,ssc-miR-135
ncbi_100153507	3.27667	20.33	2.63331	3.74106e-06	0.00025004	TUBB2B	tubulin, beta 2B class IIb	Cellular Processes;Cellular Processes	Transport and catabolism;Cellular community - eukaryotes	ko04145//Phagosome;ko04540//Gap junction	K07375;K07375	-	-	-	7	miR-199-y,miR-29-y,miR-83-y,ssc-miR-199a-3p,ssc-miR-199b-3p,ssc-miR-29b,ssc-miR-29c
ncbi_100153585	15.0167	3.98	-1.91572	2.06843e-10	4.81944e-08	EGFL6	EGF like domain multiple 6	-	-	-	-	-	-	-	3	miR-200-x,miR-485-y,novel-m0100-3p
ncbi_100153591	12.84	5.05667	-1.34439	0.000526023	0.0112272	SMIM10	small integral membrane protein 10	-	-	-	-	-	-	-	14	miR-2478-y,miR-3968-y,miR-494-y,miR-6131-y,miR-615-y,novel-m0013-3p,novel-m0097-3p,novel-m0128-5p,novel-m0161-5p,novel-m0179-5p,novel-m0215-5p,novel-m0227-3p,ssc-miR-615,ssc-miR-7137-3p
ncbi_100153669	1.61333	6.33667	1.97368	0.00255991	0.0350858	TMEM38B	transmembrane protein 38B	-	-	-	-	-	-	-	1	miR-374-y
ncbi_100153706	0.773333	1.94	1.32689	0.00028334	0.0071264	CIT	citron rho-interacting serine/threonine kinase, transcript variant X1	-	-	-	-	-	-	-	7	miR-145-y,miR-30-y,miR-384-x,miR-63-y,miR-9985-x,novel-m0120-5p,ssc-miR-27b-3p
ncbi_100153783	3.01	0.71	-2.08387	0.000809528	0.0156099	LOC100153783	ovalbumin, transcript variant X1	-	-	-	-	-	-	-	1	miR-3154-y
ncbi_100153851	3.32	1.63	-1.02631	6.47298e-06	0.000385074	FANK1	fibronectin type III and ankyrin repeat domains 1, transcript variant X1	-	-	-	-	-	-	-	75	miR-11971-y,miR-1260-x,miR-127-y,miR-128-x,miR-150-x,miR-185-y,miR-204-y,miR-2887-x,miR-296-x,miR-320-y,miR-324-y,miR-330-y,miR-331-y,miR-361-y,miR-423-x,miR-466-x,miR-483-y,miR-484-x,miR-484-z,miR-494-y,miR-505-x,miR-551-x,miR-6529-x,miR-6715-x,miR-6894-y,miR-7134-x,miR-7704-x,miR-8112-y,miR-8117-y,miR-9841-y,miR-9995-y,novel-m0018-5p,novel-m0026-3p,novel-m0041-5p,novel-m0069-3p,novel-m0070-3p,n…
ncbi_100154011	5.6	1.87667	-1.57725	0.00197126	0.0292808	ANOS1	anosmin 1, transcript variant X1	-	-	-	-	-	-	-	21	miR-1260-x,miR-150-x,miR-185-y,miR-210-z,miR-296-x,miR-329-y,miR-466-x,miR-505-x,miR-6529-x,miR-6894-y,novel-m0037-3p,novel-m0108-3p,novel-m0114-3p,novel-m0159-5p,novel-m0199-3p,novel-m0201-3p,ssc-miR-150,ssc-miR-15b,ssc-miR-296-5p,ssc-miR-574-5p,ssc-miR-6529
ncbi_100154053	3.62	54.1367	3.90254	2.10003e-09	3.78819e-07	LOC100154053	SLAM family member 7, transcript variant X1	-	-	-	-	-	-	-	20	miR-130-x,miR-145-y,miR-17-x,miR-1-y,miR-1-z,miR-20-x,miR-276-y,miR-71-x,novel-m0125-5p,ssc-miR-1,ssc-miR-20a-5p,ssc-miR-215,ssc-miR-4331-5p,ssc-miR-450b-5p,ssc-miR-450c-3p,ssc-miR-582-5p,ssc-miR-7-5p,ssc-miR-9,ssc-miR-9-1,ssc-miR-9-2
ncbi_100154160	2.18333	20.1367	3.20522	3.4899e-08	4.87889e-06	PSAT1	phosphoserine aminotransferase 1	Metabolism;Metabolism;Metabolism;Metabolism;Metabolism	Global and overview maps;Global and overview maps;Global and overview maps;Amino acid metabolism;Metabolism of cofactors and vitamins	ko01100//Metabolic pathways;ko01200//Carbon metabolism;ko01230//Biosynthesis of amino acids;ko00260//Glycine, serine and threonine metabolism;ko00750//Vitamin B6 metabolism	K00831;K00831;K00831;K00831;K00831	-	-	-	14	miR-153-y,miR-16-x,miR-195-x,miR-26-x,miR-451-x,miR-457-x,miR-628-x,miR-735-y,novel-m0226-3p,ssc-miR-16,ssc-miR-195,ssc-miR-424-5p,ssc-miR-451,ssc-miR-628-5p
ncbi_100154284	2.45667	10.5233	2.09882	1.19054e-08	1.86659e-06	PRDM1	PR/SET domain 1, transcript variant X2	-	-	-	-	-	-	-	7	miR-140-x,miR-145-y,miR-29-y,miR-735-y,miR-83-y,ssc-miR-1,ssc-miR-29c
ncbi_100154352	1.70667	4.84	1.50383	1.475e-08	2.24951e-06	SERPINI1	serpin family I member 1, transcript variant X1	-	-	-	-	-	-	-	4	miR-218-x,ssc-miR-218,ssc-miR-218-5p,ssc-miR-218b
ncbi_100154381	0.263333	0.623333	1.24311	0.000741709	0.014699	GAS2L3	growth arrest specific 2 like 3, transcript variant X1	-	-	-	-	-	-	-	19	miR-10021-x,miR-140-x,miR-199-y,miR-26-x,miR-29-y,miR-33-y,miR-384-y,miR-451-x,miR-5885-y,miR-590-y,miR-81-y,miR-83-y,novel-m0125-5p,novel-m0203-3p,ssc-miR-199a-3p,ssc-miR-29b,ssc-miR-29c,ssc-miR-338,ssc-miR-451
ncbi_100154450	1.20667	5.58333	2.2101	2.30615e-07	2.4486e-05	FCRLA	Fc receptor like A, transcript variant X1	-	-	-	-	-	-	-	1	ssc-miR-338
ncbi_100154500	17.7867	54.43	1.61361	0.000151228	0.00440451	SAMHD1	SAM and HD domain containing deoxynucleoside triphosphate triphosphohydrolase 1	-	-	-	-	-	-	-	20	miR-101-y,miR-140-x,miR-17-x,miR-20-x,miR-276-y,miR-34-x,miR-6134-y,miR-735-y,miR-8549-x,miR-98-x,novel-m0120-5p,novel-m0226-3p,ssc-let-7f-5p,ssc-let-7g,ssc-miR-101,ssc-miR-20a-5p,ssc-miR-34a,ssc-miR-34c,ssc-miR-582-5p,ssc-miR-98
ncbi_100154547	0.633333	1.49667	1.24072	0.000882879	0.0165633	HELLS	helicase, lymphoid-specific, transcript variant X1	-	-	-	-	-	-	-	13	miR-140-x,miR-15-x,miR-195-x,miR-384-x,miR-457-x,miR-63-y,miR-71-x,novel-m0226-3p,ssc-miR-15a,ssc-miR-195,ssc-miR-30a-5p,ssc-miR-424-5p,ssc-miR-7-5p
ncbi_100154573	29.4167	13.2367	-1.15209	3.14676e-05	0.00128443	GMPR	guanosine monophosphate reductase, transcript variant X2	Metabolism	Nucleotide metabolism	ko00230//Purine metabolism	K00364	-	-	-	54	miR-1249-y,miR-1343-y,miR-1386-x,miR-149-y,miR-1983-y,miR-210-x,miR-330-y,miR-331-y,miR-361-y,miR-365-x,miR-4508-x,miR-466-x,miR-484-x,miR-484-z,miR-504-x,miR-6391-y,miR-709-y,miR-744-x,miR-760-y,miR-9226-x,novel-m0008-5p,novel-m0013-3p,novel-m0016-5p,novel-m0017-3p,novel-m0022-3p,novel-m0023-3p,novel-m0025-3p,novel-m0032-5p,novel-m0040-5p,novel-m0076-5p,novel-m0087-3p,novel-m0107-3p,novel-m0114-…
ncbi_100154583	1.46333	4.07	1.47577	4.02876e-05	0.00154307	CDCA7	cell division cycle associated 7, transcript variant X1	-	-	-	-	-	-	-	14	miR-138-x,miR-145-y,miR-16-x,miR-17-x,miR-195-x,miR-20-x,miR-26-x,miR-457-x,novel-m0027-3p,ssc-miR-135,ssc-miR-138,ssc-miR-195,ssc-miR-20a-5p,ssc-miR-424-5p
ncbi_100154607	0.65	1.67	1.36134	0.00175827	0.0270612	S1PR3	sphingosine-1-phosphate receptor 3	Environmental Information Processing;Environmental Information Processing	Signaling molecules and interaction;Signal transduction	ko04080//Neuroactive ligand-receptor interaction;ko04071//Sphingolipid signaling pathway	K04290;K04290	-	-	-	24	miR-130-x,miR-148-y,miR-152-y,miR-153-y,miR-1-y,miR-1-z,miR-218-x,miR-30-y,miR-542-y,miR-676-y,miR-71-x,miR-9985-x,novel-m0027-3p,novel-m0077-3p,ssc-miR-1,ssc-miR-215,ssc-miR-218,ssc-miR-218-5p,ssc-miR-218b,ssc-miR-27b-3p,ssc-miR-29b,ssc-miR-338,ssc-miR-542-3p,ssc-miR-7-5p
ncbi_100154609	6.92667	2.53667	-1.44923	0.000171695	0.00488615	PER2	period circadian clock 2, transcript variant X1	Human Diseases;Human Diseases;Organismal Systems;Human Diseases;Organismal Systems	Cancers;Infectious diseases;Environmental adaptation;Cancers;Environmental adaptation	ko05202//Transcriptional misregulation in cancers;ko05168//Herpes simplex infection;ko04713//Circadian entrainment;ko05221//Acute myeloid leukemia;ko04710//Circadian rhythm	K02633;K02633;K02633;K02633;K02633	-	-	-	29	miR-235-y,miR-310-y,miR-331-y,miR-361-y,miR-449-y,miR-484-x,miR-484-z,miR-5100-y,miR-6131-y,miR-652-y,miR-6596-x,miR-9993-y,novel-m0045-3p,novel-m0068-3p,novel-m0093-3p,novel-m0107-3p,novel-m0135-5p,novel-m0199-3p,novel-m0201-3p,novel-m0222-3p,ssc-miR-139-3p,ssc-miR-331-3p,ssc-miR-361-3p,ssc-miR-425-5p,ssc-miR-455-3p,ssc-miR-491,ssc-miR-7137-3p,ssc-miR-874,ssc-miR-92b-3p
ncbi_100154627	5.31	11.9933	1.17545	0.000189719	0.00526942	KIFC1	kinesin family member C1, transcript variant X2	-	-	-	-	-	-	-	1	miR-144-x
ncbi_100154779	2.85333	1.17	-1.28614	0.000732865	0.0145498	MAATS1	MYCBP associated and testis expressed 1, transcript variant X1	-	-	-	-	-	-	-	18	let-7-y,miR-1343-y,miR-154-x,miR-204-y,miR-21-y,miR-330-y,miR-331-y,miR-409-y,miR-497-y,miR-6240-x,miR-9841-y,novel-m0026-3p,novel-m0044-3p,ssc-miR-1343,ssc-miR-149,ssc-miR-21-3p,ssc-miR-28-3p,ssc-miR-331-3p
ncbi_100154824	5.54667	14.0667	1.34259	3.63194e-06	0.000246678	MCM3	minichromosome maintenance complex component 3	Cellular Processes;Genetic Information Processing	Cell growth and death;Replication and repair	ko04110//Cell cycle;ko03030//DNA replication	K02541;K02541	-	-	-	7	miR-33-y,miR-542-y,miR-9985-x,ssc-miR-26a,ssc-miR-26b-5p,ssc-miR-27b-3p,ssc-miR-542-3p
ncbi_100155072	6.91333	3.36	-1.04092	0.000220814	0.00587997	CFAP100	cilia and flagella associated protein 100, transcript variant X1	-	-	-	-	-	-	-	5	miR-361-y,miR-7977-x,novel-m0018-5p,novel-m0130-5p,novel-m0193-5p
ncbi_100155169	2.05667	7.21333	1.81036	1.38468e-06	0.000112764	CD200R1	CD200 receptor 1	Human Diseases	Infectious diseases	ko05167//Kaposi sarcoma-associated herpesvirus infection	K21668	-	-	-	6	miR-6134-y,miR-8549-x,miR-98-x,ssc-let-7f-5p,ssc-let-7g,ssc-miR-98
ncbi_100155195	10.2167	25.7167	1.33178	0.000582198	0.0121783	LOC100155195	guanylate-binding protein 7	Organismal Systems	Immune system	ko04621//NOD-like receptor signaling pathway	K20899	-	-	-	3	miR-384-y,miR-508-y,ssc-miR-450b-5p
ncbi_100155255	0.673333	0.12	-2.48829	0.00213321	0.0309574	PHYHIP	phytanoyl-CoA 2-hydroxylase interacting protein	-	-	-	-	-	-	-	37	miR-11971-y,miR-11980-x,miR-18-y,miR-193-x,miR-214-y,miR-296-x,miR-3154-y,miR-328-y,miR-361-y,miR-423-x,miR-4508-x,miR-485-x,miR-5119-y,miR-532-y,miR-6894-y,miR-7142-y,miR-744-x,novel-m0016-5p,novel-m0037-3p,novel-m0114-3p,novel-m0130-5p,novel-m0191-3p,novel-m0193-5p,novel-m0195-3p,novel-m0200-5p,ssc-miR-125a,ssc-miR-214-3p,ssc-miR-296-5p,ssc-miR-328,ssc-miR-339,ssc-miR-339-5p,ssc-miR-361-3p,ssc-…
ncbi_100155269	3.93667	14.09	1.83963	6.72223e-07	6.16241e-05	LY9	lymphocyte antigen 9, transcript variant X1	-	-	-	-	-	-	-	7	miR-148-y,miR-152-y,miR-218-x,novel-m0145-3p,ssc-miR-218,ssc-miR-218-5p,ssc-miR-218b
ncbi_100155282	104.79	32.7167	-1.6794	6.51465e-10	1.34926e-07	PLAC9	placenta specific 9	-	-	-	-	-	-	-	7	miR-1842-x,miR-296-x,miR-331-y,miR-760-y,novel-m0022-3p,ssc-miR-296-5p,ssc-miR-331-3p
ncbi_100155348	0.826667	1.93667	1.2282	0.000430508	0.00966827	BRI3BP	BRI3 binding protein	-	-	-	-	-	-	-	18	miR-101-y,miR-143-y,miR-15-y,miR-199-y,miR-26-x,miR-276-y,miR-30-y,miR-34-x,miR-3959-x,miR-7-x,miR-95-y,novel-m0203-3p,ssc-miR-101,ssc-miR-199a-3p,ssc-miR-199b-3p,ssc-miR-26a,ssc-miR-338,ssc-miR-34c
ncbi_100155368	11.53	4.80667	-1.26228	6.78787e-06	0.000402379	JPH1	junctophilin 1, transcript variant X1	-	-	-	-	-	-	-	10	miR-10926-x,miR-1306-x,miR-4492-y,miR-6240-x,novel-m0068-3p,novel-m0191-3p,novel-m0210-3p,ssc-miR-15b,ssc-miR-214-3p,ssc-miR-7144-5p
ncbi_100155380	5.57	1.27667	-2.1253	1.03184e-08	1.64859e-06	ANXA13	annexin A13, transcript variant X3	-	-	-	-	-	-	-	3	miR-21-y,ssc-miR-21-3p,ssc-miR-935
ncbi_100155423	83.61	20.8133	-2.00617	8.47904e-10	1.69339e-07	FKBP5	FK506 binding protein 5	Organismal Systems	Endocrine system	ko04915//Estrogen signaling pathway	K09571	-	-	-	31	miR-10400-x,miR-10926-x,miR-1386-x,miR-193-y,miR-214-y,miR-2478-y,miR-296-x,miR-326-y,miR-3968-y,miR-4334-y,miR-4492-y,miR-671-y,miR-8970-y,novel-m0025-3p,novel-m0076-5p,novel-m0088-3p,novel-m0092-3p,novel-m0199-3p,novel-m0201-3p,ssc-miR-125a,ssc-miR-133a-3p,ssc-miR-15b,ssc-miR-191,ssc-miR-214-3p,ssc-miR-219a,ssc-miR-296-5p,ssc-miR-326,ssc-miR-342,ssc-miR-378b-3p,ssc-miR-671-3p,ssc-miR-99b
ncbi_100155430	3.14667	0.95	-1.72782	0.000134413	0.00399099	DUPD1	dual specificity phosphatase and pro isomerase domain containing 1	-	-	-	-	-	-	-	5	miR-200-x,miR-320-x,miR-4449-y,novel-m0008-5p,ssc-miR-9843-3p
ncbi_100155493	10.9467	34.6767	1.66347	0.00175093	0.0270134	PLBD1	phospholipase B domain containing 1	-	-	-	-	-	-	-	3	ssc-miR-9,ssc-miR-9-1,ssc-miR-9-2
ncbi_100155518	2.72	11.7333	2.10893	0.000106588	0.00332971	MSC	musculin	-	-	-	-	-	-	-	5	lin-4-x,miR-451-x,miR-9985-x,ssc-miR-27b-3p,ssc-miR-451
ncbi_100155620	2.40333	5.74	1.25601	1.58735e-06	0.000123798	SLC19A2	solute carrier family 19 member 2	Organismal Systems	Digestive system	ko04977//Vitamin digestion and absorption	K14610	-	-	-	5	miR-542-y,ssc-miR-215,ssc-miR-542-3p,ssc-miR-582-5p,ssc-miR-7-5p
ncbi_100155684	1.06667	3.83333	1.84549	1.8463e-05	0.000853267	FCRL5	Fc receptor like 5, transcript variant X3	-	-	-	-	-	-	-	9	miR-10021-x,miR-17-x,miR-20-x,miR-29-y,miR-508-y,miR-599-x,miR-83-y,ssc-miR-20a-5p,ssc-miR-29b
ncbi_100155711	1.18	3.46	1.55199	0.00291455	0.0382585	GPR65	G protein-coupled receptor 65, transcript variant X2	-	-	-	-	-	-	-	7	lin-4-x,miR-130-x,miR-148-y,miR-152-y,miR-340-x,miR-384-x,miR-4770-y
ncbi_100155721	7.09333	2.84	-1.32057	8.63818e-06	0.000481442	C5H22orf23	chromosome 5 C22orf23 homolog, transcript variant X5	-	-	-	-	-	-	-	16	miR-128-x,miR-146-y,miR-4334-y,miR-4449-y,miR-4508-x,miR-466-x,miR-504-x,miR-574-y,miR-744-x,novel-m0191-3p,ssc-miR-214-3p,ssc-miR-504,ssc-miR-574-3p,ssc-miR-7144-5p,ssc-miR-744,ssc-miR-9788-3p
ncbi_100155780	1.18667	2.62	1.14265	0.00207446	0.0303675	ATAD2	ATPase family, AAA domain containing 2, transcript variant X1	-	-	-	-	-	-	-	17	miR-101-x,miR-130-x,miR-140-x,miR-17-x,miR-1-y,miR-1-z,miR-20-x,miR-26-x,miR-276-y,novel-m0203-3p,ssc-miR-1,ssc-miR-20a-3p,ssc-miR-20a-5p,ssc-miR-217,ssc-miR-26a,ssc-miR-26b-5p,ssc-miR-374a-3p
ncbi_100155811	16.0533	5.77	-1.47623	0.000616409	0.0127038	SOX7	SRY-box 7	-	-	-	-	-	-	-	23	miR-10400-x,miR-11971-y,miR-1983-y,miR-296-y,miR-3154-y,miR-330-y,miR-423-x,miR-4508-x,miR-466-x,miR-485-y,miR-494-y,miR-551-x,novel-m0043-3p,novel-m0061-3p,novel-m0093-3p,novel-m0191-3p,novel-m0199-3p,novel-m0201-3p,ssc-miR-296-3p,ssc-miR-342,ssc-miR-378b-3p,ssc-miR-423-5p,ssc-miR-9788-3p
ncbi_100155885	0.35	0.84	1.26303	0.000302347	0.00748486	KIF20B	kinesin family member 20B, transcript variant X11	-	-	-	-	-	-	-	4	miR-628-x,miR-9985-x,ssc-miR-27b-3p,ssc-miR-628-5p
ncbi_100155895	7.95	24.24	1.60836	3.15397e-06	0.000220444	ARRDC4	arrestin domain containing 4, transcript variant X1	-	-	-	-	-	-	-	25	miR-15-x,miR-16-x,miR-16-y,miR-17-x,miR-195-x,miR-20-x,miR-29-y,miR-30-y,miR-457-x,miR-71-x,miR-7-x,miR-8549-x,miR-98-x,miR-9985-x,ssc-let-7g,ssc-miR-15a,ssc-miR-16,ssc-miR-195,ssc-miR-20a-5p,ssc-miR-27b-3p,ssc-miR-29b,ssc-miR-29c,ssc-miR-424-5p,ssc-miR-454,ssc-miR-98
ncbi_100155917	0.0866667	0.29	1.7425	0.000617261	0.0127057	FANCM	Fanconi anemia complementation group M, transcript variant X1	Genetic Information Processing	Replication and repair	ko03460//Fanconi anemia pathway	K10896	-	-	-	8	miR-10021-x,miR-101-y,miR-130-x,miR-3959-x,miR-5885-y,ssc-miR-101,ssc-miR-454,ssc-miR-582-5p
ncbi_100155942	10.8333	4.28333	-1.33867	2.75761e-08	3.92048e-06	CFAP157	cilia and flagella associated protein 157	-	-	-	-	-	-	-	6	miR-193-y,miR-212-y,miR-324-y,miR-483-y,novel-m0080-5p,ssc-miR-132
ncbi_100155947	5.54333	20.2533	1.86933	8.27516e-06	0.000469795	DERL3	derlin 3, transcript variant X1	Genetic Information Processing	Folding, sorting and degradation	ko04141//Protein processing in endoplasmic reticulum	K13989	-	-	-	16	miR-138-x,miR-15-x,miR-16-x,miR-195-x,miR-457-x,miR-542-y,miR-676-y,miR-735-y,novel-m0120-5p,ssc-miR-138,ssc-miR-15a,ssc-miR-16,ssc-miR-195,ssc-miR-338,ssc-miR-424-5p,ssc-miR-542-3p
ncbi_100155953	0.001	0.413333	8.69116	0.000479942	0.0104565	SERPINA11	serpin family A member 11	-	-	-	-	-	-	-	1	lin-4-x
ncbi_100155983	0.001	0.07	6.12928	0.00160577	0.0254521	DGKK	diacylglycerol kinase kappa	Metabolism;Environmental Information Processing;Environmental Information Processing;Metabolism;Human Diseases;Metabolism	Global and overview maps;Signal transduction;Signal transduction;Lipid metabolism;Cancers;Lipid metabolism	ko01100//Metabolic pathways;ko04072//Phospholipase D signaling pathway;ko04070//Phosphatidylinositol signaling system;ko00564//Glycerophospholipid metabolism;ko05231//Choline metabolism in cancer;ko00561//Glycerolipid metabolism	K00901;K00901;K00901;K00901;K00901;K00901	-	-	-	11	lin-4-x,miR-10021-x,miR-138-x,miR-140-x,miR-32-y,miR-5885-y,miR-628-x,miR-83-y,novel-m0145-3p,ssc-miR-10388,ssc-miR-628-5p
ncbi_100155984	3.16667	1.55	-1.0307	0.00198599	0.029432	CFAP65	cilia and flagella associated protein 65	-	-	-	-	-	-	-	10	miR-193-y,miR-320-y,miR-484-x,miR-484-z,miR-760-y,novel-m0014-3p,novel-m0200-5p,novel-m0210-3p,ssc-miR-212,ssc-miR-361-3p
ncbi_100155991	0.0666667	0.426667	2.67807	0.00150356	0.0243708	SLC12A5	solute carrier family 12 member 5, transcript variant X3	-	-	-	-	-	-	-	5	miR-340-x,miR-95-y,ssc-miR-138,ssc-miR-454,ssc-miR-652
ncbi_100156043	11.2333	5.13	-1.13076	3.25465e-05	0.00132204	CIB2	calcium and integrin binding family member 2	-	-	-	-	-	-	-	13	miR-149-y,miR-1843-y,miR-18-y,miR-2887-x,miR-320-x,miR-329-y,miR-4492-y,miR-4508-x,miR-744-x,novel-m0026-3p,novel-m0076-5p,novel-m0210-3p,ssc-miR-744
ncbi_100156074	0.693333	5.06667	2.86942	7.72427e-07	6.91648e-05	LOC100156074	SLAM family member 9, transcript variant X1	-	-	-	-	-	-	-	12	miR-130-x,miR-15-x,miR-16-x,miR-195-x,miR-276-y,miR-382-y,miR-457-x,ssc-miR-15a,ssc-miR-16,ssc-miR-195,ssc-miR-29a-5p,ssc-miR-424-5p
ncbi_100156146	4.15	28.3467	2.772	8.12272e-06	0.000467969	ADAM8	ADAM metallopeptidase domain 8	-	-	-	-	-	-	-	2	ssc-miR-199b-3p,ssc-miR-27b-3p
ncbi_100156168	0.846667	2.12333	1.32646	2.12532e-06	0.000159366	PRSS35	protease, serine 35	-	-	-	-	-	-	-	2	miR-30-x,miR-384-x
ncbi_100156235	2.40333	1.16667	-1.04264	0.00381092	0.0470781	CLDN23	claudin 23	Cellular Processes;Environmental Information Processing;Human Diseases;Organismal Systems	Cellular community - eukaryotes;Signaling molecules and interaction;Infectious diseases;Immune system	ko04530//Tight junction;ko04514//Cell adhesion molecules (CAMs);ko05160//Hepatitis C;ko04670//Leukocyte transendothelial migration	K06087;K06087;K06087;K06087	-	-	-	1	novel-m0191-3p
ncbi_100156239	343.223	90.4467	-1.92401	8.73567e-13	3.18586e-10	VSIG4	V-set and immunoglobulin domain containing 4	Organismal Systems	Immune system	ko04610//Complement and coagulation cascades	K19822	-	-	-	7	miR-125-x,miR-3154-y,miR-329-y,miR-551-x,ssc-miR-125a,ssc-miR-125b,ssc-miR-133a-3p
ncbi_100156262	28.0567	10.5167	-1.41567	3.88938e-10	8.36515e-08	PAPSS2	3'-phosphoadenosine 5'-phosphosulfate synthase 2, transcript variant X1	Metabolism;Metabolism;Metabolism;Metabolism	Global and overview maps;Nucleotide metabolism;Metabolism of other amino acids;Energy metabolism	ko01100//Metabolic pathways;ko00230//Purine metabolism;ko00450//Selenocompound metabolism;ko00920//Sulfur metabolism	K13811;K13811;K13811;K13811	-	-	-	49	miR-127-y,miR-129-y,miR-193-y,miR-204-y,miR-210-x,miR-2366-y,miR-296-x,miR-3154-y,miR-320-y,miR-326-y,miR-329-y,miR-330-y,miR-449-y,miR-466-x,miR-484-x,miR-484-z,miR-505-x,miR-551-x,miR-6131-y,miR-6238-y,miR-6240-x,miR-6715-x,miR-6782-y,miR-709-y,novel-m0026-3p,novel-m0045-3p,novel-m0114-3p,novel-m0124-5p,novel-m0162-3p,novel-m0164-5p,novel-m0174-3p,novel-m0222-3p,novel-m0232-3p,novel-m0243-3p,no…
ncbi_100156303	0.166667	0.543333	1.70487	1.48213e-05	0.000724381	CDCA2	cell division cycle associated 2	-	-	-	-	-	-	-	26	miR-144-x,miR-15-x,miR-195-x,miR-1-y,miR-1-z,miR-384-y,miR-457-x,miR-590-y,miR-599-x,miR-628-x,miR-7-x,miR-9985-x,ssc-miR-1,ssc-miR-15a,ssc-miR-16,ssc-miR-195,ssc-miR-199b-3p,ssc-miR-218,ssc-miR-218-5p,ssc-miR-27b-3p,ssc-miR-34a,ssc-miR-34c,ssc-miR-424-5p,ssc-miR-450b-5p,ssc-miR-582-5p,ssc-miR-628-5p
ncbi_100156354	51.7467	222.63	2.10511	7.22724e-08	9.1161e-06	TXNDC5	thioredoxin domain containing 5	Genetic Information Processing	Folding, sorting and degradation	ko04141//Protein processing in endoplasmic reticulum	K13984	-	-	-	12	miR-6134-y,miR-628-x,miR-676-y,miR-8549-x,miR-98-x,novel-m0120-5p,ssc-let-7f-5p,ssc-let-7g,ssc-let-7i-5p,ssc-miR-26a,ssc-miR-338,ssc-miR-98
ncbi_100156452	2.37333	6.23667	1.39386	4.19685e-08	5.81871e-06	OLFML2B	olfactomedin like 2B, transcript variant X3	-	-	-	-	-	-	-	1	miR-16-y
ncbi_100156454	0.34	0.0766667	-2.14886	0.00256963	0.0351615	UNC5D	unc-5 netrin receptor D, transcript variant X1	Organismal Systems	Development	ko04360//Axon guidance	K07521	-	-	-	39	miR-1260-x,miR-1306-x,miR-204-y,miR-210-x,miR-320-x,miR-326-y,miR-4286-x,miR-4286-y,miR-4286-z,miR-455-y,miR-497-y,miR-504-x,miR-543-y,miR-551-x,miR-574-y,miR-6131-y,miR-8970-y,novel-m0016-3p,novel-m0016-5p,novel-m0023-3p,novel-m0080-5p,novel-m0087-3p,novel-m0135-5p,novel-m0162-3p,novel-m0189-3p,novel-m0215-5p,novel-m0239-5p,ssc-miR-145-5p,ssc-miR-146a-5p,ssc-miR-149,ssc-miR-1842,ssc-miR-326,ssc-…
ncbi_100156548	5.35333	2.46333	-1.11983	7.96561e-07	7.03322e-05	ZHX3	zinc fingers and homeoboxes 3	-	-	-	-	-	-	-	69	miR-10926-x,miR-1247-x,miR-128-x,miR-146-y,miR-150-x,miR-21-y,miR-2320-x,miR-2366-y,miR-25-x,miR-2887-x,miR-296-x,miR-326-y,miR-329-y,miR-361-y,miR-4286-x,miR-4492-y,miR-4497-x,miR-4508-x,miR-484-x,miR-485-x,miR-505-x,miR-532-y,miR-6240-x,miR-6412-y,miR-6529-x,miR-744-x,miR-760-y,miR-9993-y,novel-m0008-5p,novel-m0016-3p,novel-m0023-3p,novel-m0037-3p,novel-m0041-5p,novel-m0044-3p,novel-m0076-5p,no…
ncbi_100156614	1.69	7.29667	2.11021	6.62704e-08	8.48665e-06	KCNA3	potassium voltage-gated channel subfamily A member 3	-	-	-	-	-	-	-	14	miR-15-x,miR-16-x,miR-195-x,miR-457-x,miR-9985-x,ssc-miR-135,ssc-miR-15a,ssc-miR-16,ssc-miR-195,ssc-miR-218,ssc-miR-218-5p,ssc-miR-218b,ssc-miR-424-5p,ssc-miR-582-5p
ncbi_100156660	4.62333	2.3	-1.0073	0.00125785	0.0215103	TLN2	talin 2, transcript variant X1	Human Diseases;Environmental Information Processing;Cellular Processes;Organismal Systems	Infectious diseases;Signal transduction;Cellular community - eukaryotes;Immune system	ko05166//HTLV-I infection;ko04015//Rap1 signaling pathway;ko04510//Focal adhesion;ko04611//Platelet activation	K06271;K06271;K06271;K06271	-	-	-	11	miR-125-x,miR-3154-y,novel-m0022-3p,novel-m0040-5p,novel-m0131-5p,novel-m0162-3p,novel-m0191-3p,ssc-miR-125a,ssc-miR-125b,ssc-miR-1296-5p,ssc-miR-19a
ncbi_100156873	6.92667	14.45	1.06084	7.63916e-05	0.00256823	FAM46A	family with sequence similarity 46 member A, transcript variant X1	-	-	-	-	-	-	-	19	miR-10021-x,miR-101-y,miR-130-x,miR-30-x,miR-31-y,miR-34-x,miR-382-y,miR-384-x,miR-5885-y,miR-590-y,miR-628-x,miR-63-y,miR-81-y,ssc-miR-101,ssc-miR-215,ssc-miR-30a-5p,ssc-miR-34a,ssc-miR-34c,ssc-miR-628-5p
ncbi_100156894	0.993333	2.11	1.08689	0.00083684	0.0159714	ASPHD2	aspartate beta-hydroxylase domain containing 2	-	-	-	-	-	-	-	24	lin-4-x,miR-126-y,miR-130-x,miR-34-x,miR-3970-x,miR-508-y,miR-542-y,miR-6134-y,miR-735-y,miR-8549-x,miR-98-x,novel-m0125-3p,novel-m0145-3p,ssc-let-7f-5p,ssc-let-7g,ssc-let-7i-5p,ssc-miR-126-3p,ssc-miR-34a,ssc-miR-34c,ssc-miR-542-3p,ssc-miR-9,ssc-miR-9-1,ssc-miR-9-2,ssc-miR-98
ncbi_100156912	2.98667	13.38	2.16347	3.51285e-05	0.00139318	SLAMF6	SLAM family member 6, transcript variant X2	-	-	-	-	-	-	-	14	miR-101-y,miR-30-y,miR-384-x,miR-6134-y,miR-735-y,miR-7-x,miR-9985-x,ssc-let-7f-5p,ssc-miR-101,ssc-miR-10388,ssc-miR-199b-3p,ssc-miR-27b-3p,ssc-miR-450c-3p,ssc-miR-7-5p
ncbi_100156937	6.09667	1.61333	-1.91798	0.00417197	0.0499921	LOC100156937	histone H2B type 1	Human Diseases;Human Diseases;Human Diseases	Cancers;Substance dependence;Immune diseases	ko05203//Viral carcinogenesis;ko05034//Alcoholism;ko05322//Systemic lupus erythematosus	K11252;K11252;K11252	-	-	-	1	novel-m0044-3p
ncbi_100156984	3.68	9.61333	1.38533	0.000691323	0.0138397	ZC3H12D	zinc finger CCCH-type containing 12D, transcript variant X1	-	-	-	-	-	-	-	6	miR-31-y,miR-55-y,miR-56-y,miR-5899-y,novel-m0125-3p,ssc-miR-338
ncbi_100157060	1.60333	0.486667	-1.72007	0.00105206	0.018756	WDR17	WD repeat domain 17, transcript variant X1	-	-	-	-	-	-	-	5	miR-150-x,miR-551-x,novel-m0037-3p,ssc-miR-150,ssc-miR-1842
ncbi_100157106	1.09333	0.34	-1.68513	5.03292e-05	0.0018435	ATRNL1	attractin like 1, transcript variant X1	-	-	-	-	-	-	-	14	miR-1306-x,miR-1983-y,miR-4443-x,miR-6131-y,miR-6412-y,novel-m0049-5p,novel-m0087-3p,novel-m0130-5p,novel-m0134-5p,ssc-let-7d-3p,ssc-miR-1296-5p,ssc-miR-145-5p,ssc-miR-323,ssc-miR-7137-3p
ncbi_100157134	1.81333	0.893333	-1.02137	0.000655834	0.0132878	ZNF704	zinc finger protein 704	-	-	-	-	-	-	-	76	miR-11971-y,miR-125-x,miR-1306-x,miR-1386-x,miR-185-y,miR-1983-y,miR-200-x,miR-21-y,miR-2366-y,miR-296-y,miR-3154-y,miR-320-x,miR-329-y,miR-330-y,miR-331-y,miR-409-y,miR-423-x,miR-449-y,miR-466-x,miR-494-y,miR-505-x,miR-543-y,miR-551-x,miR-615-y,miR-6529-x,miR-6894-y,miR-6937-x,miR-709-y,miR-885-y,miR-93-y,miR-9860-x,novel-m0012-3p,novel-m0013-3p,novel-m0016-3p,novel-m0023-3p,novel-m0025-3p,novel…
ncbi_100157139	3.70667	8.72333	1.23476	1.11173e-05	0.000568608	CERCAM	cerebral endothelial cell adhesion molecule, transcript variant X2	-	-	-	-	-	-	-	4	miR-20-x,novel-m0031-5p,ssc-let-7f-5p,ssc-let-7g
ncbi_100157144	4.9	24.1267	2.29977	1.63853e-07	1.83624e-05	DUSP5	dual specificity phosphatase 5	Environmental Information Processing	Signal transduction	ko04010//MAPK signaling pathway	K04459	-	-	-	16	miR-145-y,miR-199-y,miR-63-y,miR-735-y,miR-9985-x,novel-m0120-5p,ssc-miR-135,ssc-miR-199a-3p,ssc-miR-199b-3p,ssc-miR-218,ssc-miR-218-5p,ssc-miR-218b,ssc-miR-26a,ssc-miR-26b-5p,ssc-miR-27b-3p,ssc-miR-582-5p
ncbi_100157147	15.0667	45.8533	1.60567	0.000120776	0.00367054	SEMA4A	semaphorin 4A, transcript variant X1	Organismal Systems	Development	ko04360//Axon guidance	K06521	-	-	-	3	ssc-miR-338,ssc-miR-454,ssc-miR-582-5p
ncbi_100157199	24.4633	11.9167	-1.03764	0.000907073	0.016833	COL13A1	collagen type XIII alpha 1 chain, transcript variant X1	Organismal Systems	Digestive system	ko04974//Protein digestion and absorption	K16617	-	-	-	5	novel-m0076-5p,novel-m0128-5p,novel-m0161-5p,novel-m0215-5p,ssc-miR-371-5p
ncbi_100157221	0.323333	0.11	-1.55552	0.000307184	0.00757841	RASGRF1	Ras protein specific guanine nucleotide releasing factor 1, transcript variant X2	Environmental Information Processing;Environmental Information Processing;Cellular Processes	Signal transduction;Signal transduction;Cellular community - eukaryotes	ko04010//MAPK signaling pathway;ko04014//Ras signaling pathway;ko04510//Focal adhesion	K04349;K04349;K04349	-	-	-	69	miR-10400-x,miR-11971-y,miR-125-x,miR-1260-x,miR-185-y,miR-214-y,miR-2366-y,miR-296-x,miR-296-y,miR-320-y,miR-326-y,miR-329-y,miR-3613-y,miR-361-y,miR-423-x,miR-4286-x,miR-4286-y,miR-4497-x,miR-455-y,miR-483-y,miR-504-x,miR-5119-y,miR-532-y,miR-551-x,miR-6131-y,miR-615-y,miR-668-y,miR-744-x,miR-8112-y,novel-m0014-3p,novel-m0032-5p,novel-m0068-3p,novel-m0079-3p,novel-m0080-5p,novel-m0114-3p,novel-…
ncbi_100157318	7.70333	18.3367	1.25118	6.17455e-06	0.000369944	APOD	apolipoprotein D, transcript variant X1	-	-	-	-	-	-	-	5	miR-508-y,novel-m0226-3p,ssc-miR-1,ssc-miR-374b-3p,ssc-miR-652
ncbi_100157364	17.9133	7.66333	-1.22499	1.77741e-05	0.000825978	FAM216B	family with sequence similarity 216 member B	-	-	-	-	-	-	-	10	miR-193-x,miR-326-y,miR-455-y,miR-6238-y,miR-6529-x,miR-7704-x,ssc-miR-28-3p,ssc-miR-326,ssc-miR-6529,ssc-miR-9843-3p
ncbi_100157473	0.926667	2.02	1.12423	0.00213004	0.0309382	ARHGAP11A	Rho GTPase activating protein 11A	-	-	-	-	-	-	-	4	miR-26-x,miR-5885-y,miR-81-y,ssc-miR-10388
ncbi_100157572	4.5	1.48	-1.60433	0.000973564	0.0177142	GALNT15	polypeptide N-acetylgalactosaminyltransferase 15	Metabolism;Metabolism	Global and overview maps;Glycan biosynthesis and metabolism	ko01100//Metabolic pathways;ko00512//Mucin type O-glycan biosynthesis	K00710;K00710	-	-	-	26	miR-125-x,miR-154-x,miR-1842-x,miR-296-x,miR-3195-x,miR-320-x,miR-361-y,miR-4286-x,miR-4286-y,miR-4286-z,miR-9841-y,miR-9993-y,novel-m0025-3p,novel-m0061-3p,novel-m0076-5p,novel-m0088-3p,novel-m0193-5p,ssc-miR-125a,ssc-miR-125b,ssc-miR-148a-5p,ssc-miR-296-5p,ssc-miR-345-5p,ssc-miR-574-5p,ssc-miR-885-5p,ssc-miR-9788-3p,ssc-miR-9841-3p
ncbi_100157702	3.93667	15.7833	2.00336	1.16679e-07	1.39815e-05	P2RY10	purinergic receptor P2Y10	Environmental Information Processing	Signaling molecules and interaction	ko04080//Neuroactive ligand-receptor interaction	K04274	-	-	-	1	miR-539-y
ncbi_100157796	6.33	16.0467	1.342	0.000335427	0.00816708	TRAM2	translocation associated membrane protein 2	-	-	-	-	-	-	-	22	miR-143-y,miR-15-x,miR-195-x,miR-34-x,miR-3970-x,miR-457-x,miR-539-y,miR-6134-y,miR-8549-x,miR-98-x,novel-m0145-3p,novel-m0226-3p,ssc-let-7f-5p,ssc-let-7g,ssc-let-7i-5p,ssc-miR-15a,ssc-miR-195,ssc-miR-338,ssc-miR-424-5p,ssc-miR-450b-5p,ssc-miR-7-5p,ssc-miR-98
ncbi_100157834	0.153333	1.62667	3.40718	0.000951712	0.0175213	CDH17	cadherin 17, transcript variant X1	Human Diseases	Cancers	ko05226//Gastric cancer	K06811	-	-	-	5	miR-218-x,miR-34-x,miR-508-y,ssc-miR-34a,ssc-miR-34c
ncbi_100157861	0.03	0.413333	3.78427	0.000729315	0.0144964	SLC14A1	solute carrier family 14 member 1 (Kidd blood group), transcript variant X1	-	-	-	-	-	-	-	8	miR-276-y,miR-33-y,miR-508-y,miR-539-y,miR-735-y,novel-m0120-5p,ssc-miR-10388,ssc-miR-450b-5p
ncbi_100157885	1.20667	2.68	1.15121	5.941e-08	7.85952e-06	SETDB2	SET domain bifurcated 2, transcript variant X5	Metabolism	Amino acid metabolism	ko00310//Lysine degradation	K18494	-	-	-	20	miR-130-x,miR-16-x,miR-195-x,miR-218-x,miR-33-y,miR-374-y,miR-457-x,miR-590-y,miR-599-x,miR-83-y,novel-m0145-3p,ssc-miR-16,ssc-miR-195,ssc-miR-218b,ssc-miR-29b,ssc-miR-29c,ssc-miR-424-5p,ssc-miR-9,ssc-miR-9-1,ssc-miR-9-2
ncbi_100157947	0.686667	1.92	1.48342	1.56623e-05	0.000752865	NUGGC	nuclear GTPase, germinal center associated	-	-	-	-	-	-	-	11	miR-10021-x,miR-143-y,miR-16-y,miR-5885-y,miR-63-y,miR-9985-x,miR-9-z,ssc-miR-27b-3p,ssc-miR-450b-5p,ssc-miR-9-1,ssc-miR-9-2
ncbi_100157958	0.896667	0.203333	-2.14073	6.89334e-06	0.000407192	LAMC3	laminin subunit gamma 3	Human Diseases;Environmental Information Processing;Human Diseases;Cellular Processes;Human Diseases;Human Diseases;Human Diseases;Environmental Information Processing	Cancers;Signal transduction;Infectious diseases;Cellular community - eukaryotes;Infectious diseases;Infectious diseases;Cancers;Signaling molecules and interaction	ko05200//Pathways in cancer;ko04151//PI3K-Akt signaling pathway;ko05165//Human papillomavirus infection;ko04510//Focal adhesion;ko05145//Toxoplasmosis;ko05146//Amoebiasis;ko05222//Small cell lung cancer;ko04512//ECM-receptor interaction	K06247;K06247;K06247;K06247;K06247;K06247;K06247;K06247	-	-	-	22	miR-11971-y,miR-2320-x,miR-296-x,miR-329-y,miR-361-y,miR-423-x,miR-4492-y,miR-466-x,miR-6596-x,miR-7704-x,miR-9277-y,novel-m0025-3p,novel-m0032-5p,novel-m0043-3p,novel-m0097-3p,novel-m0139-3p,novel-m0193-5p,ssc-miR-191,ssc-miR-2320-5p,ssc-miR-296-5p,ssc-miR-361-3p,ssc-miR-423-5p
ncbi_100158057	4.92667	1.48667	-1.72853	4.02453e-05	0.00154307	ASB9	ankyrin repeat and SOCS box containing 9	-	-	-	-	-	-	-	1	miR-127-y
ncbi_100158069	0.62	2.77333	2.16128	8.7478e-07	7.60379e-05	LOC100158069	Fc receptor-like protein 3, transcript variant X3	-	-	-	-	-	-	-	27	lin-4-x,miR-101-y,miR-15-x,miR-15-y,miR-16-x,miR-17-x,miR-195-x,miR-1-y,miR-1-z,miR-20-x,miR-384-x,miR-457-x,miR-5885-y,miR-71-x,miR-735-y,miR-81-y,ssc-miR-1,ssc-miR-101,ssc-miR-15a,ssc-miR-16,ssc-miR-195,ssc-miR-20a-5p,ssc-miR-27b-3p,ssc-miR-450b-5p,ssc-miR-9,ssc-miR-9-1,ssc-miR-9-2
ncbi_100158094	13.8967	6.70333	-1.05179	0.00252658	0.0348557	LRRC71	leucine rich repeat containing 71, transcript variant X6	-	-	-	-	-	-	-	3	miR-326-y,ssc-miR-326,ssc-miR-361-3p
ncbi_100158140	7.38333	1.77333	-2.05781	1.45059e-07	1.68994e-05	CFAP46	cilia and flagella associated protein 46, transcript variant X1	-	-	-	-	-	-	-	48	miR-1240-y,miR-1247-x,miR-1249-y,miR-1306-x,miR-1343-y,miR-1842-x,miR-2478-y,miR-2887-x,miR-320-x,miR-326-y,miR-361-y,miR-378-x,miR-3968-y,miR-4443-x,miR-4492-y,miR-4497-x,miR-466-x,miR-505-x,miR-551-x,miR-6131-y,miR-6715-x,miR-6894-y,miR-9226-x,novel-m0022-3p,novel-m0037-3p,novel-m0043-3p,novel-m0079-3p,novel-m0105-5p,novel-m0114-3p,novel-m0139-3p,novel-m0162-3p,novel-m0171-3p,novel-m0176-3p,nov…
ncbi_100158149	0.453333	2.57333	2.50499	2.59588e-05	0.0011021	DCSTAMP	dendrocyte expressed seven transmembrane protein	-	-	-	-	-	-	-	13	miR-101-y,miR-130-x,miR-34-x,miR-384-y,miR-71-x,novel-m0027-3p,novel-m0120-5p,novel-m0226-3p,ssc-miR-101,ssc-miR-338,ssc-miR-34a,ssc-miR-450c-3p,ssc-miR-7-5p
ncbi_100158159	8.7	2.85333	-1.60837	2.66325e-06	0.000195104	MORN3	MORN repeat containing 3	-	-	-	-	-	-	-	2	miR-505-x,novel-m0018-5p
ncbi_100174954	9.1	3.04667	-1.57863	0.000277921	0.00702686	KLF11	Kruppel like factor 11	-	-	-	-	-	-	-	28	miR-128-x,miR-1343-y,miR-1842-x,miR-193-x,miR-296-x,miR-3195-x,miR-361-y,miR-4286-x,miR-4286-y,miR-4286-z,miR-4443-x,miR-483-y,miR-532-y,miR-6937-x,miR-709-y,miR-8970-y,novel-m0037-3p,novel-m0137-3p,novel-m0164-5p,novel-m0191-3p,novel-m0195-3p,ssc-miR-1343,ssc-miR-296-5p,ssc-miR-339,ssc-miR-339-5p,ssc-miR-361-3p,ssc-miR-4334-3p,ssc-miR-532-3p
ncbi_100192434	3.26667	7.79	1.2538	0.000443751	0.0098601	ASF1B	anti-silencing function 1B histone chaperone	-	-	-	-	-	-	-	6	miR-143-y,miR-16-x,miR-195-x,miR-4770-y,ssc-miR-195,ssc-miR-424-5p
ncbi_100240723	10.44	3.90333	-1.41934	0.000319023	0.00783592	SGCA	sarcoglycan alpha	Human Diseases;Human Diseases;Human Diseases;Human Diseases	Cardiovascular diseases;Cardiovascular diseases;Cardiovascular diseases;Cardiovascular diseases	ko05414//Dilated cardiomyopathy (DCM);ko05410//Hypertrophic cardiomyopathy (HCM);ko05416//Viral myocarditis;ko05412//Arrhythmogenic right ventricular cardiomyopathy (ARVC)	K12565;K12565;K12565;K12565	-	-	-	3	miR-505-x,ssc-miR-15b,ssc-miR-214-3p
ncbi_100271932	5.69333	18.4433	1.69575	0.00341411	0.0433395	HPSE	heparanase	Metabolism;Human Diseases;Metabolism	Global and overview maps;Cancers;Glycan biosynthesis and metabolism	ko01100//Metabolic pathways;ko05205//Proteoglycans in cancer;ko00531//Glycosaminoglycan degradation	K07964;K07964;K07964	-	-	-	11	miR-145-y,miR-218-x,miR-4770-y,miR-508-y,miR-9-z,ssc-miR-218,ssc-miR-218-5p,ssc-miR-218b,ssc-miR-9,ssc-miR-9-1,ssc-miR-9-2
ncbi_100286741	13.94	47.5933	1.77153	0.00177195	0.0272218	FSCN1	fascin actin-bundling protein 1	-	-	-	-	-	-	-	7	miR-29-y,miR-542-y,miR-63-y,ssc-miR-29b,ssc-miR-29c,ssc-miR-338,ssc-miR-542-3p
ncbi_100286777	3.61333	9.98667	1.46667	0.000275594	0.0069945	CENPM	centromere protein M	-	-	-	-	-	-	-	2	lin-4-x,novel-m0145-3p
ncbi_100286811	7.42	3.43333	-1.11181	7.28325e-05	0.00248341	SPAG6	sperm associated antigen 6	-	-	-	-	-	-	-	1	ssc-miR-9843-3p
ncbi_100302018	0.283333	1.15333	2.02524	0.00105711	0.018826	CLDN15	claudin 15	Cellular Processes;Environmental Information Processing;Human Diseases;Organismal Systems	Cellular community - eukaryotes;Signaling molecules and interaction;Infectious diseases;Immune system	ko04530//Tight junction;ko04514//Cell adhesion molecules (CAMs);ko05160//Hepatitis C;ko04670//Leukocyte transendothelial migration	K06087;K06087;K06087;K06087	-	-	-	1	novel-m0226-3p
ncbi_100302507	0.18	1.15333	2.67974	6.23068e-05	0.00220519	ACPP	acid phosphatase, prostate	-	-	-	-	-	-	-	9	miR-148-y,miR-152-y,miR-15-y,miR-17-x,miR-374-y,novel-m0145-3p,ssc-miR-138,ssc-miR-190b,ssc-miR-217
ncbi_100307052	14.0867	32.8333	1.22083	7.94132e-06	0.000459392	SOCS1	suppressor of cytokine signaling 1	Environmental Information Processing;Human Diseases;Genetic Information Processing;Organismal Systems;Organismal Systems;Human Diseases;Organismal Systems;Human Diseases	Signal transduction;Cancers;Folding, sorting and degradation;Endocrine system;Development;Infectious diseases;Endocrine system;Endocrine and metabolic diseases	ko04630//Jak-STAT signaling pathway;ko05206//MicroRNAs in cancer;ko04120//Ubiquitin mediated proteolysis;ko04910//Insulin signaling pathway;ko04380//Osteoclast differentiation;ko05145//Toxoplasmosis;ko04917//Prolactin signaling pathway;ko04930//Type II diabetes mellitus	K04694;K04694;K04694;K04694;K04694;K04694;K04694;K04694	-	-	-	8	miR-29-y,miR-30-x,miR-384-x,miR-6134-y,miR-83-y,ssc-miR-29b,ssc-miR-29c,ssc-miR-30a-5p
ncbi_100316853	5.82	16.0567	1.46408	1.2937e-05	0.000645558	RRM2	ribonucleotide reductase regulatory subunit M2, transcript variant X1	Metabolism;Metabolism;Metabolism;Cellular Processes;Metabolism;Metabolism	Global and overview maps;Nucleotide metabolism;Nucleotide metabolism;Cell growth and death;Xenobiotics biodegradation and metabolism;Metabolism of other amino acids	ko01100//Metabolic pathways;ko00230//Purine metabolism;ko00240//Pyrimidine metabolism;ko04115//p53 signaling pathway;ko00983//Drug metabolism - other enzymes;ko00480//Glutathione metabolism	K10808;K10808;K10808;K10808;K10808;K10808	-	-	-	18	miR-101-y,miR-145-y,miR-17-x,miR-20-x,miR-384-y,miR-3970-x,miR-6134-y,miR-8549-x,miR-98-x,ssc-let-7f-5p,ssc-let-7g,ssc-let-7i-5p,ssc-miR-101,ssc-miR-20a-5p,ssc-miR-338,ssc-miR-374a-3p,ssc-miR-374b-3p,ssc-miR-98
ncbi_100327037	1.06	0.323333	-1.71297	6.19588e-05	0.00220216	WNT4	Wnt family member 4	Human Diseases;Human Diseases;Human Diseases;Human Diseases;Organismal Systems;Human Diseases;Human Diseases;Environmental Information Processing;Environmental Information Processing;Human Diseases;Human Diseases;Environmental Information Processing;Cellular Processes;Organismal Systems;Organismal Systems;Human Diseases	Cancers;Infectious diseases;Infectious diseases;Cancers;Development;Cancers;Endocrine and metabolic diseases;Signal transduction;Signal transduction;Cancers;Cancers;Signal transduction;Cellular community - eukaryotes;Endocrine system;Endocrine system;Cancers	ko05200//Pathways in cancer;ko05165//Human papillomavirus infection;ko05166//HTLV-I infection;ko05205//Proteoglycans in cancer;ko04360//Axon guidance;ko05225//Hepatocellular carcinoma;ko04934//Cushing syndrome;ko04390//Hippo signaling pathway;ko04150//mTOR signaling pathway;ko05226//Gastric cancer;ko05224//Breast cancer;ko04310//Wnt signaling pathway;ko04550//Signaling pathways regulating pluripo…	K00408;K00408;K00408;K00408;K00408;K00408;K00408;K00408;K00408;K00408;K00408;K00408;K00408;K00408;K00408;K00408	-	-	-	32	miR-10174-x,miR-10400-x,miR-1842-x,miR-185-y,miR-23-x,miR-320-x,miR-328-y,miR-466-x,miR-505-x,miR-760-y,miR-93-y,novel-m0013-3p,novel-m0106-3p,novel-m0128-5p,novel-m0159-5p,novel-m0161-5p,novel-m0174-3p,novel-m0189-3p,novel-m0191-3p,novel-m0199-3p,novel-m0201-3p,novel-m0215-5p,novel-m0232-3p,novel-m0243-3p,novel-m0246-3p,ssc-miR-1343,ssc-miR-149,ssc-miR-1842,ssc-miR-328,ssc-miR-361-3p,ssc-miR-411…
ncbi_100359349	0.433333	3.20333	2.88602	3.85054e-12	1.34576e-09	KLK7	kallikrein related peptidase 7	-	-	-	-	-	-	-	3	miR-138-x,ssc-miR-138,ssc-miR-4331-5p
ncbi_100415936	1.24	0.58	-1.09622	0.00155425	0.0248798	GPR1	G protein-coupled receptor 1	-	-	-	-	-	-	-	4	miR-6238-y,novel-m0205-3p,ssc-miR-323,ssc-miR-7140-3p
ncbi_100499566	13.7567	5.15333	-1.41655	2.21595e-05	0.000980867	DNAJB13	DnaJ heat shock protein family (Hsp40) member B13	-	-	-	-	-	-	-	46	miR-11971-y,miR-128-x,miR-1386-x,miR-149-y,miR-1842-x,miR-193-y,miR-204-y,miR-212-y,miR-328-y,miR-329-y,miR-361-y,miR-409-y,miR-423-x,miR-4286-x,miR-4286-y,miR-4286-z,miR-4492-y,miR-505-x,miR-6238-y,miR-668-y,miR-760-y,miR-885-y,novel-m0037-3p,novel-m0044-3p,novel-m0076-5p,novel-m0079-3p,novel-m0080-5p,novel-m0092-3p,novel-m0135-5p,novel-m0159-5p,novel-m0164-5p,novel-m0189-3p,novel-m0193-5p,novel…
ncbi_100510890	0.816667	0.07	-3.54432	0.00127976	0.021774	ELF5	E74 like ETS transcription factor 5	Organismal Systems	Endocrine system	ko04917//Prolactin signaling pathway	K17101	-	-	-	7	miR-183-y,miR-1983-y,miR-3195-x,novel-m0045-3p,novel-m0130-5p,ssc-miR-212,ssc-miR-326
ncbi_100510938	0.256667	0.776667	1.5974	0.00370965	0.0461327	SPDL1	spindle apparatus coiled-coil protein 1, transcript variant X3	-	-	-	-	-	-	-	6	miR-101-x,miR-218-x,miR-276-y,ssc-miR-218,ssc-miR-218-5p,ssc-miR-218b
ncbi_100511003	6.17333	14.0133	1.18268	6.24933e-07	5.79219e-05	UHRF1	ubiquitin like with PHD and ring finger domains 1, transcript variant X3	-	-	-	-	-	-	-	11	miR-145-y,miR-34-x,miR-382-y,novel-m0125-3p,ssc-let-7f-5p,ssc-miR-34c,ssc-miR-7-5p,ssc-miR-9,ssc-miR-9-1,ssc-miR-9-2,ssc-miR-98
ncbi_100511042	105.307	43.8233	-1.26483	1.52369e-05	0.000736642	KIF1C	kinesin family member 1C	-	-	-	-	-	-	-	9	miR-6894-y,novel-m0037-3p,novel-m0079-3p,novel-m0107-3p,novel-m0130-5p,novel-m0174-3p,novel-m0193-5p,ssc-miR-15b,ssc-miR-7139-3p
ncbi_100511130	27.1033	63.3067	1.22389	0.00306272	0.0398684	CD48	CD48 molecule	Organismal Systems	Immune system	ko04650//Natural killer cell mediated cytotoxicity	K06479	-	-	-	11	miR-15-x,miR-195-x,miR-457-x,novel-m0027-3p,ssc-miR-15a,ssc-miR-16,ssc-miR-195,ssc-miR-29a-5p,ssc-miR-424-5p,ssc-miR-450c-3p,ssc-miR-7-5p
ncbi_100511149	2.93667	6.26667	1.09352	0.000296933	0.0074017	GLCCI1	glucocorticoid induced 1, transcript variant X1	-	-	-	-	-	-	-	16	miR-101-y,miR-130-x,miR-16-y,miR-1-y,miR-276-y,miR-30-x,miR-384-x,miR-628-x,ssc-miR-1,ssc-miR-101,ssc-miR-199b-3p,ssc-miR-30a-5p,ssc-miR-450b-5p,ssc-miR-582-5p,ssc-miR-9-1,ssc-miR-9-2
ncbi_100511266	2.44	1.17667	-1.05218	0.00151844	0.0244924	CABYR	calcium binding tyrosine phosphorylation regulated, transcript variant 1	-	-	-	-	-	-	-	11	miR-129-y,miR-222-y,miR-4443-x,miR-4508-x,miR-709-y,miR-744-x,novel-m0240-5p,ssc-miR-129a-3p,ssc-miR-28-3p,ssc-miR-371-5p,ssc-miR-744
ncbi_100511318	0.403333	0.0133333	-4.91886	4.81202e-05	0.00178549	ACSM5	acyl-CoA synthetase medium-chain family member 5, transcript variant X1	Metabolism;Metabolism	Global and overview maps;Carbohydrate metabolism	ko01100//Metabolic pathways;ko00650//Butanoate metabolism	K01896;K01896	-	-	-	9	miR-1306-x,miR-455-y,miR-615-y,miR-709-y,miR-7704-x,novel-m0238-5p,ssc-miR-323,ssc-miR-361-3p,ssc-miR-615
ncbi_100511325	2.36667	9.48333	2.00254	0.000175708	0.00497918	SLAMF1	signaling lymphocytic activation molecule family member 1	Human Diseases	Infectious diseases	ko05162//Measles	K06536	-	-	-	6	miR-145-y,miR-33-y,miR-508-y,miR-542-y,ssc-miR-542-3p,ssc-miR-7-5p
ncbi_100511386	19.2467	3.20667	-2.58546	9.31872e-10	1.83919e-07	TRNP1	TMF1-regulated nuclear protein 1	-	-	-	-	-	-	-	13	miR-11971-y,miR-1386-x,miR-3195-x,miR-423-x,miR-485-x,miR-497-y,miR-6596-x,novel-m0013-3p,novel-m0061-3p,novel-m0093-3p,novel-m0159-5p,novel-m0193-5p,ssc-miR-423-5p
ncbi_100511446	8.79333	23.0333	1.38924	3.87772e-10	8.36515e-08	RASGRP3	RAS guanyl releasing protein 3, transcript variant X3	Human Diseases;Environmental Information Processing;Environmental Information Processing;Environmental Information Processing;Organismal Systems	Cancers;Signal transduction;Signal transduction;Signal transduction;Immune system	ko05200//Pathways in cancer;ko04010//MAPK signaling pathway;ko04014//Ras signaling pathway;ko04015//Rap1 signaling pathway;ko04662//B cell receptor signaling pathway	K12362;K12362;K12362;K12362;K12362	-	-	-	20	miR-130-x,miR-30-y,miR-340-x,miR-34-x,miR-384-x,miR-3970-x,miR-508-y,miR-54-y,miR-55-y,miR-56-y,miR-5899-y,novel-m0120-5p,novel-m0203-3p,ssc-let-7f-5p,ssc-let-7g,ssc-let-7i-5p,ssc-miR-338,ssc-miR-34a,ssc-miR-34c,ssc-miR-98
ncbi_100511565	1.13	2.86667	1.34305	1.56334e-05	0.000752865	FOXM1	forkhead box M1, transcript variant X2	Cellular Processes	Cell growth and death	ko04218//Cellular senescence	K09406	-	-	-	5	miR-199-y,ssc-miR-199a-3p,ssc-miR-199b-3p,ssc-miR-374a-3p,ssc-miR-374b-3p
ncbi_100511662	0.456667	0.943333	1.04663	0.00308555	0.0400955	BARD1	BRCA1 associated RING domain 1	Genetic Information Processing	Replication and repair	ko03440//Homologous recombination	K10683	-	-	-	10	miR-140-x,miR-17-x,miR-20-x,miR-33-y,miR-374-x,miR-382-y,novel-m0077-3p,ssc-miR-26a,ssc-miR-26b-5p,ssc-miR-4331-5p
ncbi_100511769	0.363333	0.906667	1.31928	1.07401e-05	0.000559105	CACNA1E	calcium voltage-gated channel subunit alpha1 E, transcript variant X1	Environmental Information Processing;Environmental Information Processing;Human Diseases	Signal transduction;Signal transduction;Endocrine and metabolic diseases	ko04010//MAPK signaling pathway;ko04020//Calcium signaling pathway;ko04930//Type II diabetes mellitus	K04852;K04852;K04852	-	-	-	21	miR-101-y,miR-16-x,miR-17-x,miR-195-x,miR-20-x,miR-29-y,miR-34-x,miR-539-y,miR-671-x,miR-9985-x,ssc-miR-101,ssc-miR-135,ssc-miR-195,ssc-miR-20a-5p,ssc-miR-26b-5p,ssc-miR-29b,ssc-miR-29c,ssc-miR-338,ssc-miR-34c,ssc-miR-424-5p,ssc-miR-9858-5p
ncbi_100511790	2.74333	1.13333	-1.27536	0.000325966	0.00798308	CFAP61	cilia and flagella associated protein 61, transcript variant X1	-	-	-	-	-	-	-	14	miR-185-y,miR-212-y,miR-296-x,miR-4492-y,miR-574-y,novel-m0017-3p,novel-m0022-3p,novel-m0106-3p,novel-m0174-3p,novel-m0222-3p,ssc-miR-132,ssc-miR-145-5p,ssc-miR-296-5p,ssc-miR-574-3p
ncbi_100511825	0.156667	0.686667	2.13191	0.00253571	0.0349254	UGT8	UDP glycosyltransferase 8	Metabolism;Metabolism;Metabolism	Global and overview maps;Lipid metabolism;Lipid metabolism	ko01100//Metabolic pathways;ko00600//Sphingolipid metabolism;ko00565//Ether lipid metabolism	K04628;K04628;K04628	-	-	-	9	miR-218-x,miR-26-x,miR-382-y,ssc-miR-20a-3p,ssc-miR-218,ssc-miR-218-5p,ssc-miR-218b,ssc-miR-26a,ssc-miR-29a-5p
ncbi_100511860	90.2133	195.707	1.11728	4.67561e-05	0.00174695	PTPRCAP	protein tyrosine phosphatase, receptor type C associated protein	-	-	-	-	-	-	-	1	ssc-miR-450c-3p
ncbi_100511886	0.0866667	4.59333	5.72792	4.25255e-10	8.91761e-08	FGFBP1	fibroblast growth factor binding protein 1	-	-	-	-	-	-	-	1	miR-735-y
ncbi_100511898	9.16	35.4667	1.95304	1.46662e-07	1.69683e-05	CD79B	CD79b molecule	Organismal Systems	Immune system	ko04662//B cell receptor signaling pathway	K06507	-	-	-	1	miR-384-y
ncbi_100511986	6.15	16.9267	1.46064	5.50153e-05	0.00200203	SEC24A	SEC24 homolog A, COPII coat complex component	Genetic Information Processing	Folding, sorting and degradation	ko04141//Protein processing in endoplasmic reticulum	K14007	-	-	-	11	miR-16-y,miR-26-x,miR-30-y,miR-384-x,miR-599-x,miR-9985-x,ssc-miR-199a-3p,ssc-miR-26a,ssc-miR-26b-5p,ssc-miR-27b-3p,ssc-miR-7-5p
ncbi_100512046	82.77	33.4133	-1.30868	0.00250165	0.0345982	EFEMP1	EGF containing fibulin like extracellular matrix protein 1	-	-	-	-	-	-	-	12	miR-1240-y,miR-1306-x,miR-2478-y,miR-3968-y,miR-532-y,miR-551-x,miR-6240-x,miR-668-y,novel-m0137-3p,novel-m0205-3p,ssc-miR-365-3p,ssc-miR-532-3p
ncbi_100512063	11.1933	99.52	3.15235	5.57337e-09	9.63905e-07	POU2AF1	POU class 2 associating factor 1	-	-	-	-	-	-	-	1	ssc-miR-542-3p
ncbi_100512181	0.623333	1.94667	1.64293	3.10383e-06	0.000218781	LOC100512181	BTB/POZ domain-containing protein KCTD14, transcript variant X1	-	-	-	-	-	-	-	17	miR-101-x,miR-138-x,miR-140-x,miR-145-y,miR-29-y,miR-30-y,miR-3970-x,miR-508-y,miR-83-y,miR-8549-x,miR-98-x,ssc-let-7f-5p,ssc-let-7g,ssc-let-7i-5p,ssc-miR-138,ssc-miR-29c,ssc-miR-7-5p
ncbi_100512285	0.803333	2.91667	1.86025	8.21758e-05	0.00272986	CEACAM1	carcinoembryonic antigen related cell adhesion molecule 1, transcript variant X1	-	-	-	-	-	-	-	23	miR-101-x,miR-140-x,miR-145-y,miR-148-y,miR-152-y,miR-15-x,miR-16-x,miR-195-x,miR-29-y,miR-384-x,miR-457-x,miR-590-y,miR-628-x,miR-83-y,novel-m0203-3p,ssc-miR-15a,ssc-miR-16,ssc-miR-29b,ssc-miR-30a-5p,ssc-miR-424-5p,ssc-miR-628-5p,ssc-miR-652,ssc-miR-9858-5p
ncbi_100512301	0.17	0.57	1.74543	0.000754193	0.0148328	EXO1	exonuclease 1, transcript variant X1	Genetic Information Processing	Replication and repair	ko03430//Mismatch repair	K10746	-	-	-	9	miR-153-y,miR-276-y,miR-3959-x,miR-508-y,miR-599-x,ssc-miR-135,ssc-miR-9,ssc-miR-9-1,ssc-miR-9-2
ncbi_100512303	0.11	0.446667	2.0217	0.000180471	0.00509694	TMEM215	transmembrane protein 215, transcript variant X1	-	-	-	-	-	-	-	32	miR-101-x,miR-15-x,miR-16-x,miR-17-x,miR-195-x,miR-1-y,miR-1-z,miR-20-x,miR-34-x,miR-374-y,miR-382-y,miR-384-y,miR-457-x,miR-539-y,miR-542-y,miR-628-x,novel-m0077-3p,ssc-miR-1,ssc-miR-15a,ssc-miR-16,ssc-miR-195,ssc-miR-199a-3p,ssc-miR-199b-3p,ssc-miR-20a-5p,ssc-miR-26a,ssc-miR-26b-5p,ssc-miR-34c,ssc-miR-424-5p,ssc-miR-542-3p,ssc-miR-582-5p,ssc-miR-628-5p,ssc-miR-652
ncbi_100512418	6.26667	1.76667	-1.82667	6.17227e-05	0.00219843	CD164L2	CD164 molecule like 2, transcript variant X1	-	-	-	-	-	-	-	11	miR-125-x,miR-128-x,miR-296-x,miR-361-y,miR-709-y,novel-m0098-5p,ssc-miR-125a,ssc-miR-125b,ssc-miR-2320-3p,ssc-miR-296-5p,ssc-miR-574-5p
ncbi_100512515	0.346667	0.88	1.34395	0.000344614	0.00833032	AFF2	AF4/FMR2 family member 2, transcript variant X2	-	-	-	-	-	-	-	15	miR-126-x,miR-15-x,miR-16-x,miR-195-x,miR-276-y,miR-457-x,miR-71-x,miR-735-y,novel-m0125-5p,ssc-miR-15a,ssc-miR-16,ssc-miR-195,ssc-miR-424-5p,ssc-miR-450c-3p,ssc-miR-9858-5p
ncbi_100512615	57.8667	25.7333	-1.16909	0.000433459	0.00972153	ADH1C	alcohol dehydrogenase 1C (class I), gamma polypeptide	Metabolism;Metabolism;Human Diseases;Metabolism;Metabolism;Metabolism;Metabolism;Metabolism	Global and overview maps;Carbohydrate metabolism;Cancers;Metabolism of cofactors and vitamins;Xenobiotics biodegradation and metabolism;Xenobiotics biodegradation and metabolism;Lipid metabolism;Amino acid metabolism	ko01100//Metabolic pathways;ko00010//Glycolysis / Gluconeogenesis;ko05204//Chemical carcinogenesis;ko00830//Retinol metabolism;ko00980//Metabolism of xenobiotics by cytochrome P450;ko00982//Drug metabolism - cytochrome P450;ko00071//Fatty acid degradation;ko00350//Tyrosine metabolism	K13951;K13951;K13951;K13951;K13951;K13951;K13951;K13951	-	-	-	1	ssc-miR-935
ncbi_100512640	2.19667	0.413333	-2.40994	8.57751e-06	0.000479654	CCDC129	coiled-coil domain containing 129, transcript variant X2	-	-	-	-	-	-	-	38	miR-10174-x,miR-10382-y,miR-128-x,miR-129-y,miR-150-x,miR-1842-x,miR-2366-y,miR-23-x,miR-2478-y,miR-3154-y,miR-3968-y,miR-455-y,miR-5119-y,miR-551-x,miR-6240-x,miR-6894-y,miR-709-y,miR-760-y,novel-m0015-5p,novel-m0017-3p,novel-m0114-5p,novel-m0130-5p,novel-m0164-5p,novel-m0174-3p,novel-m0199-3p,novel-m0201-3p,ssc-miR-10382,ssc-miR-129a-3p,ssc-miR-132,ssc-miR-146a-5p,ssc-miR-149,ssc-miR-150,ssc-mi…
ncbi_100512660	2.31	1.09333	-1.07916	4.96848e-05	0.00182788	CCDC113	coiled-coil domain containing 113	-	-	-	-	-	-	-	31	miR-10382-y,miR-1260-x,miR-128-x,miR-129-y,miR-185-y,miR-2366-y,miR-296-x,miR-361-y,miR-4492-y,miR-709-y,miR-7704-x,novel-m0013-3p,novel-m0016-3p,novel-m0022-3p,novel-m0025-3p,novel-m0068-3p,novel-m0114-5p,novel-m0124-5p,novel-m0130-5p,novel-m0171-3p,novel-m0193-5p,novel-m0195-3p,novel-m0199-3p,novel-m0201-3p,novel-m0210-3p,ssc-miR-10382,ssc-miR-1296-5p,ssc-miR-129a-3p,ssc-miR-133a-3p,ssc-miR-296…
ncbi_100512662	6.97667	19.28	1.4665	0.00102507	0.0183921	PLA2G2D	phospholipase A2 group IID	Metabolism;Environmental Information Processing;Organismal Systems;Metabolism;Organismal Systems;Metabolism;Metabolism;Organismal Systems;Metabolism;Metabolism	Global and overview maps;Signal transduction;Circulatory system;Lipid metabolism;Digestive system;Lipid metabolism;Lipid metabolism;Digestive system;Lipid metabolism;Lipid metabolism	ko01100//Metabolic pathways;ko04014//Ras signaling pathway;ko04270//Vascular smooth muscle contraction;ko00564//Glycerophospholipid metabolism;ko04972//Pancreatic secretion;ko00590//Arachidonic acid metabolism;ko00565//Ether lipid metabolism;ko04975//Fat digestion and absorption;ko00591//Linoleic acid metabolism;ko00592//alpha-Linolenic acid metabolism	K01047;K01047;K01047;K01047;K01047;K01047;K01047;K01047;K01047;K01047	-	-	-	4	miR-20-x,miR-31-y,novel-m0120-5p,ssc-miR-20a-5p
ncbi_100512716	0.183333	0.923333	2.33238	0.00112264	0.0196797	SLC6A12	solute carrier family 6 member 12, transcript variant X5	-	-	-	-	-	-	-	3	miR-34-x,miR-71-x,ssc-miR-9858-5p
ncbi_100512730	1.66667	0.09	-4.2109	1.09213e-05	0.000563739	THRSP	thyroid hormone responsive	-	-	-	-	-	-	-	6	miR-193-y,miR-4286-x,miR-4286-y,miR-4286-z,miR-6894-y,novel-m0130-5p
ncbi_100512773	27.7933	11.7033	-1.24782	2.08956e-09	3.78819e-07	PPL	periplakin, transcript variant X1	-	-	-	-	-	-	-	10	miR-149-y,miR-2366-y,miR-485-x,miR-6238-y,miR-760-y,novel-m0022-3p,novel-m0108-3p,novel-m0139-3p,novel-m0193-5p,ssc-miR-455-3p
ncbi_100512849	1.29333	3.3	1.35137	0.000156346	0.00451439	P2RY6	pyrimidinergic receptor P2Y6	Environmental Information Processing	Signaling molecules and interaction	ko04080//Neuroactive ligand-receptor interaction	K04272	-	-	-	2	miR-145-y,ssc-miR-135
ncbi_100513056	0.206667	0.56	1.43812	0.000271599	0.00693508	MMS22L	MMS22 like, DNA repair protein, transcript variant X1	-	-	-	-	-	-	-	15	miR-15-x,miR-195-x,miR-374-y,miR-457-x,miR-539-y,novel-m0226-3p,ssc-miR-15a,ssc-miR-16,ssc-miR-190b,ssc-miR-195,ssc-miR-338,ssc-miR-374a-3p,ssc-miR-424-5p,ssc-miR-582-5p,ssc-miR-9858-5p
ncbi_100513079	0.846667	2.05667	1.28044	0.00156552	0.0249888	CENPA	centromere protein A, transcript variant X1	-	-	-	-	-	-	-	11	miR-101-y,miR-126-x,miR-15-y,miR-1-y,miR-1-z,miR-542-y,novel-m0120-5p,ssc-miR-1,ssc-miR-101,ssc-miR-199b-3p,ssc-miR-542-3p
ncbi_100513121	0.683333	0.0833333	-3.03562	4.33097e-15	2.27051e-12	TENM2	teneurin transmembrane protein 2	-	-	-	-	-	-	-	14	miR-1557-y,miR-210-z,miR-2461-x,miR-328-y,miR-466-x,miR-500-y,miR-502-y,miR-615-y,novel-m0130-5p,novel-m0210-3p,ssc-miR-15b,ssc-miR-328,ssc-miR-500-3p,ssc-miR-615
ncbi_100513215	10.74	22.33	1.05599	0.000345765	0.00833414	RHOH	ras homolog family member H	Organismal Systems	Immune system	ko04670//Leukocyte transendothelial migration	K07873	-	-	-	26	lin-4-x,miR-140-x,miR-143-y,miR-26-x,miR-30-x,miR-34-x,miR-384-x,miR-3970-x,miR-4770-y,miR-6134-y,miR-63-y,miR-8549-x,miR-98-x,novel-m0226-3p,novel-m0233-5p,novel-m0244-5p,novel-m0245-5p,ssc-let-7f-5p,ssc-let-7g,ssc-let-7i-5p,ssc-miR-10388,ssc-miR-34a,ssc-miR-34c,ssc-miR-542-3p,ssc-miR-7-5p,ssc-miR-98
ncbi_100513309	0.743333	2.66	1.83935	0.000391701	0.00907621	TRH	thyrotropin releasing hormone	-	-	-	-	-	-	-	5	miR-143-y,miR-148-y,miR-152-y,novel-m0120-5p,ssc-miR-454
ncbi_100513342	15.9333	33.0833	1.05406	0.000777939	0.0151752	LMNB1	lamin B1	Cellular Processes	Cell growth and death	ko04210//Apoptosis	K07611	-	-	-	5	miR-101-y,ssc-miR-218,ssc-miR-218-5p,ssc-miR-218b,ssc-miR-7-5p
ncbi_100513500	2.78	1.13	-1.29876	0.000344026	0.00832811	KIAA2012	KIAA2012 ortholog, transcript variant X1	-	-	-	-	-	-	-	4	miR-150-x,miR-193-y,novel-m0068-3p,ssc-miR-150
ncbi_100513599	0.496667	0.1	-2.31228	0.00151171	0.0244556	SYT1	synaptotagmin 1	Organismal Systems	Nervous system	ko04721//Synaptic vesicle cycle	K15290	-	-	-	19	miR-2887-x,miR-3154-y,miR-423-y,miR-4492-y,miR-455-y,miR-551-x,miR-6894-y,miR-9993-y,novel-m0026-3p,novel-m0044-3p,novel-m0135-5p,novel-m0139-3p,novel-m0174-3p,novel-m0176-3p,novel-m0193-5p,ssc-miR-146a-5p,ssc-miR-19a,ssc-miR-345-5p,ssc-miR-423-3p
ncbi_100513670	0.873333	2.45667	1.4921	0.000249588	0.00653212	NCAPG	non-SMC condensin I complex subunit G, transcript variant X1	-	-	-	-	-	-	-	1	miR-539-y
ncbi_100514019	0.47	0.183333	-1.35819	2.55706e-05	0.00109153	KIF25	kinesin family member 25, transcript variant X1	-	-	-	-	-	-	-	1	novel-m0076-5p
ncbi_100514063	15.5067	3.47	-2.15988	1.26216e-07	1.49113e-05	UGT2B31	UDP-glucuronosyltransferase 2B31	Metabolism;Human Diseases;Metabolism;Metabolism;Metabolism;Metabolism;Metabolism;Metabolism;Metabolism;Metabolism	Global and overview maps;Cancers;Xenobiotics biodegradation and metabolism;Metabolism of cofactors and vitamins;Lipid metabolism;Xenobiotics biodegradation and metabolism;Xenobiotics biodegradation and metabolism;Metabolism of cofactors and vitamins;Carbohydrate metabolism;Carbohydrate metabolism	ko01100//Metabolic pathways;ko05204//Chemical carcinogenesis;ko00983//Drug metabolism - other enzymes;ko00830//Retinol metabolism;ko00140//Steroid hormone biosynthesis;ko00980//Metabolism of xenobiotics by cytochrome P450;ko00982//Drug metabolism - cytochrome P450;ko00860//Porphyrin and chlorophyll metabolism;ko00040//Pentose and glucuronate interconversions;ko00053//Ascorbate and aldarate metabo…	K00699;K00699;K00699;K00699;K00699;K00699;K00699;K00699;K00699;K00699	-	-	-	12	miR-125-x,miR-326-y,miR-4449-y,miR-6782-y,novel-m0088-3p,novel-m0162-3p,ssc-miR-125a,ssc-miR-125b,ssc-miR-191,ssc-miR-326,ssc-miR-6782-3p,ssc-miR-874
ncbi_100514068	2.01333	12.6633	2.653	7.13447e-06	0.000418489	LOC100514068	CMRF35-like molecule 6, transcript variant X1	-	-	-	-	-	-	-	11	miR-148-y,miR-152-y,miR-1-y,miR-1-z,miR-218-x,miR-508-y,novel-m0125-3p,ssc-miR-1,ssc-miR-218,ssc-miR-218-5p,ssc-miR-218b
ncbi_100514181	7.99667	3.45667	-1.21002	0.000289183	0.00725161	CCDC40	coiled-coil domain containing 40, transcript variant X1	-	-	-	-	-	-	-	11	miR-214-y,miR-885-y,miR-8970-y,miR-93-y,novel-m0049-5p,novel-m0097-3p,novel-m0191-3p,novel-m0202-3p,novel-m0240-5p,ssc-miR-214-3p,ssc-miR-885-3p
ncbi_100514209	0.64	20.6833	5.01425	0.000428155	0.00962832	LCN15	lipocalin 15, transcript variant X1	-	-	-	-	-	-	-	9	miR-138-x,miR-140-x,miR-143-y,miR-4770-y,miR-508-y,miR-735-y,miR-7-x,ssc-miR-7-5p,ssc-miR-9858-5p
ncbi_100514231	5.16333	1.63333	-1.66048	3.40408e-05	0.00136947	GSTM3	glutathione S-transferase mu 3	Human Diseases;Human Diseases;Human Diseases;Human Diseases;Human Diseases;Metabolism;Metabolism;Metabolism;Metabolism	Cancers;Cancers;Cardiovascular diseases;Drug resistance;Cancers;Xenobiotics biodegradation and metabolism;Metabolism of other amino acids;Xenobiotics biodegradation and metabolism;Xenobiotics biodegradation and metabolism	ko05200//Pathways in cancer;ko05225//Hepatocellular carcinoma;ko05418//Fluid shear stress and atherosclerosis;ko01524//Platinum drug resistance;ko05204//Chemical carcinogenesis;ko00983//Drug metabolism - other enzymes;ko00480//Glutathione metabolism;ko00980//Metabolism of xenobiotics by cytochrome P450;ko00982//Drug metabolism - cytochrome P450	K00799;K00799;K00799;K00799;K00799;K00799;K00799;K00799;K00799	-	-	-	1	novel-m0018-5p
ncbi_100514270	27.5	9.39333	-1.54972	2.37779e-08	3.40938e-06	MORN5	MORN repeat containing 5, transcript variant X3	-	-	-	-	-	-	-	18	miR-150-x,miR-2320-x,miR-2366-y,miR-296-x,miR-331-y,miR-505-x,miR-6240-x,miR-6391-y,miR-6596-x,novel-m0068-3p,novel-m0193-5p,ssc-miR-2320-5p,ssc-miR-296-5p,ssc-miR-323,ssc-miR-331-3p,ssc-miR-339,ssc-miR-339-5p,ssc-miR-4334-3p
ncbi_100514286	0.0866667	0.32	1.88452	6.36798e-05	0.00224904	GRIP1	glutamate receptor interacting protein 1, transcript variant X1	-	-	-	-	-	-	-	14	miR-101-x,miR-153-y,miR-16-x,miR-29-y,miR-508-y,miR-599-x,miR-83-y,ssc-miR-15a,ssc-miR-195,ssc-miR-29a-5p,ssc-miR-29c,ssc-miR-424-5p,ssc-miR-450b-5p,ssc-miR-582-5p
ncbi_100514288	16.43	7.43	-1.1449	0.000150663	0.0043957	FAM92B	family with sequence similarity 92 member B	-	-	-	-	-	-	-	1	novel-m0130-5p
ncbi_100514294	33	14.0533	-1.23155	0.000145216	0.00428144	UBXN10	UBX domain protein 10, transcript variant X1	-	-	-	-	-	-	-	7	miR-204-y,miR-484-x,miR-484-z,miR-6131-y,ssc-miR-19a,ssc-miR-361-3p,ssc-miR-7137-3p
ncbi_100514334	25.0333	52.5767	1.07057	0.00112652	0.0197271	SYVN1	synoviolin 1, transcript variant X3	Genetic Information Processing;Genetic Information Processing	Folding, sorting and degradation;Folding, sorting and degradation	ko04141//Protein processing in endoplasmic reticulum;ko04120//Ubiquitin mediated proteolysis	K10601;K10601	-	-	-	2	lin-4-x,ssc-miR-450c-3p
ncbi_100514374	4.98333	15.9733	1.68048	0.000196892	0.00541485	DUSP4	dual specificity phosphatase 4	Environmental Information Processing	Signal transduction	ko04010//MAPK signaling pathway	K04459	-	-	-	17	miR-16-x,miR-195-x,miR-30-y,miR-33-y,miR-450-x,miR-457-x,miR-508-y,miR-671-x,novel-m0226-3p,ssc-miR-16,ssc-miR-195,ssc-miR-26a,ssc-miR-26b-5p,ssc-miR-424-5p,ssc-miR-450a,ssc-miR-450b-5p,ssc-miR-450c-5p
ncbi_100514379	0.51	1.26333	1.30867	0.00150783	0.0244164	FBXO5	F-box protein 5, transcript variant X1	Cellular Processes	Cell growth and death	ko04114//Oocyte meiosis	K10292	-	-	-	2	miR-126-x,ssc-miR-26b-5p
ncbi_100514402	8.24333	3.98	-1.05046	0.00315261	0.0406208	ADCY3	adenylate cyclase 3, transcript variant X1	Organismal Systems;Human Diseases;Human Diseases;Organismal Systems;Human Diseases;Environmental Information Processing;Environmental Information Processing;Environmental Information Processing;Organismal Systems;Metabolism;Environmental Information Processing;Human Diseases;Organismal Systems;Organismal Systems;Environmental Information Processing;Organismal Systems;Environmental Information Pro…	Sensory system;Cancers;Infectious diseases;Environmental adaptation;Infectious diseases;Signal transduction;Signal transduction;Signal transduction;Immune system;Nucleotide metabolism;Signal transduction;Endocrine and metabolic diseases;Endocrine system;Nervous system;Signal transduction;Circulatory system;Signal transduction;Endocrine system;Endocrine system;Immune system;Circulatory system;Cell…	ko04740//Olfactory transduction;ko05200//Pathways in cancer;ko05166//HTLV-I infection;ko04714//Thermogenesis;ko05163//Human cytomegalovirus infection;ko04015//Rap1 signaling pathway;ko04020//Calcium signaling pathway;ko04024//cAMP signaling pathway;ko04062//Chemokine signaling pathway;ko00230//Purine metabolism;ko04022//cGMP - PKG signaling pathway;ko04934//Cushing syndrome;ko04921//Oxytocin sign…	K08043;K08043;K08043;K08043;K08043;K08043;K08043;K08043;K08043;K08043;K08043;K08043;K08043;K08043;K08043;K08043;K08043;K08043;K08043;K08043;K08043;K08043;K08043;K08043;K08043;K08043;K08043;K08043;K08043;K08043;K08043;K08043;K08043;K08043;K08043;K08043;K08043;K08043;K08043;K08043;K08043;K08043;K08043;K08043;K08043;K08043;K08043;K08043	-	-	-	16	miR-10400-x,miR-1260-x,miR-1306-x,miR-212-y,miR-296-x,miR-326-y,miR-329-y,miR-4508-x,miR-744-x,miR-7977-x,miR-9277-y,novel-m0137-3p,novel-m0210-3p,ssc-miR-132,ssc-miR-326,ssc-miR-744
ncbi_100514564	73.1667	27.69	-1.40182	4.77703e-06	0.000305876	CAPS	calcyphosine, transcript variant 1	-	-	-	-	-	-	-	22	miR-11971-y,miR-185-y,miR-210-z,miR-2478-y,miR-324-y,miR-3968-y,miR-423-x,miR-4508-x,miR-505-x,miR-532-y,miR-615-y,miR-6715-x,miR-744-x,novel-m0137-3p,novel-m0199-3p,novel-m0201-3p,ssc-miR-323,ssc-miR-365-3p,ssc-miR-423-5p,ssc-miR-532-3p,ssc-miR-615,ssc-miR-744
ncbi_100514619	8.11	3.48	-1.22061	2.74021e-05	0.00115502	C1H14orf37	chromosome 1 C14orf37 homolog	-	-	-	-	-	-	-	11	miR-150-x,miR-212-y,miR-320-x,miR-409-y,miR-5119-y,miR-6529-x,novel-m0130-5p,ssc-miR-132,ssc-miR-212,ssc-miR-455-3p,ssc-miR-6529
ncbi_100514698	0.263333	0.823333	1.64459	0.00227193	0.0323481	GFI1B	growth factor independent 1B transcriptional repressor, transcript variant X1	-	-	-	-	-	-	-	4	miR-7-x,novel-m0120-5p,novel-m0125-5p,ssc-miR-34a
ncbi_100514708	21.7767	45.3733	1.05906	1.04787e-05	0.000551066	2021-09-01	septin 1	Human Diseases	Infectious diseases	ko05100//Bacterial invasion of epithelial cells	K13737	-	-	-	8	miR-138-x,miR-6134-y,miR-8549-x,miR-98-x,ssc-let-7f-5p,ssc-let-7g,ssc-miR-138,ssc-miR-98
ncbi_100514755	0.373333	1.50667	2.01282	0.00120098	0.0207493	CLEC17A	C-type lectin domain containing 17A, transcript variant X1	-	-	-	-	-	-	-	6	miR-382-y,ssc-miR-215,ssc-miR-26a,ssc-miR-26b-5p,ssc-miR-338,ssc-miR-9858-5p
ncbi_100514772	0.323333	1.33	2.04033	0.000646983	0.0131561	SLC17A7	solute carrier family 17 member 7	Organismal Systems;Organismal Systems;Organismal Systems;Human Diseases	Nervous system;Nervous system;Nervous system;Substance dependence	ko04723//Retrograde endocannabinoid signaling;ko04724//Glutamatergic synapse;ko04721//Synaptic vesicle cycle;ko05033//Nicotine addiction	K12302;K12302;K12302;K12302	-	-	-	4	lin-4-x,novel-m0120-5p,ssc-miR-454,ssc-miR-7-5p
ncbi_100514813	0.263333	0.753333	1.5164	0.000413565	0.00937563	SLC25A53	solute carrier family 25 member 53	-	-	-	-	-	-	-	10	lin-4-x,miR-138-x,miR-148-y,miR-152-y,miR-590-y,miR-9985-x,novel-m0203-3p,ssc-miR-135,ssc-miR-138,ssc-miR-27b-3p
ncbi_100514850	0.77	0.163333	-2.23704	6.59022e-05	0.00230328	KIF6	kinesin family member 6	-	-	-	-	-	-	-	25	miR-10955-y,miR-125-x,miR-1260-x,miR-185-y,miR-193-y,miR-204-y,miR-2478-y,miR-326-y,miR-331-y,miR-361-y,miR-3968-y,miR-504-x,miR-652-y,novel-m0016-5p,novel-m0108-3p,novel-m0124-5p,novel-m0130-5p,novel-m0174-3p,novel-m0191-3p,novel-m0193-5p,ssc-miR-125b,ssc-miR-212,ssc-miR-326,ssc-miR-331-3p,ssc-miR-504
ncbi_100514918	1.61667	0.746667	-1.11449	0.00397085	0.0483417	TSPOAP1	TSPO associated protein 1, transcript variant X5	-	-	-	-	-	-	-	20	miR-1260-x,miR-128-x,miR-1343-y,miR-1842-x,miR-25-x,miR-331-y,miR-494-y,miR-7704-x,novel-m0013-3p,novel-m0022-3p,novel-m0087-3p,novel-m0098-5p,novel-m0130-5p,novel-m0137-3p,novel-m0191-3p,novel-m0193-5p,ssc-miR-1343,ssc-miR-19a,ssc-miR-331-3p,ssc-miR-365-3p
ncbi_100514944	11.06	5.01333	-1.14151	0.000920334	0.0170602	LRRC56	leucine rich repeat containing 56, transcript variant X1	-	-	-	-	-	-	-	5	miR-128-x,miR-193-y,miR-210-x,miR-4497-x,novel-m0139-3p
ncbi_100514957	1.29	0.55	-1.22987	0.000955002	0.017527	ILDR2	immunoglobulin like domain containing receptor 2, transcript variant X1	-	-	-	-	-	-	-	29	miR-1260-x,miR-129-y,miR-149-y,miR-204-y,miR-210-x,miR-212-y,miR-21-y,miR-235-y,miR-310-y,miR-3154-y,miR-324-y,miR-330-y,miR-484-x,miR-484-z,miR-574-y,miR-92-y,novel-m0087-3p,novel-m0106-3p,novel-m0114-5p,novel-m0189-3p,novel-m0205-3p,ssc-miR-129a-3p,ssc-miR-132,ssc-miR-15b,ssc-miR-21-3p,ssc-miR-361-3p,ssc-miR-574-3p,ssc-miR-92a,ssc-miR-92b-3p
ncbi_100515143	0.243333	0.02	-3.60486	2.49413e-05	0.00107562	RNF207	ring finger protein 207, transcript variant X2	-	-	-	-	-	-	-	38	let-7-y,miR-128-x,miR-129-y,miR-1842-x,miR-185-y,miR-2320-x,miR-326-y,miR-328-y,miR-4492-y,miR-466-x,miR-494-y,miR-6240-x,miR-6596-x,miR-760-y,miR-8112-y,miR-885-y,miR-9226-x,miR-9277-y,miR-93-y,novel-m0025-3p,novel-m0037-3p,novel-m0040-5p,novel-m0098-5p,novel-m0114-5p,novel-m0162-3p,novel-m0191-3p,novel-m0195-3p,ssc-miR-129a-3p,ssc-miR-1306-3p,ssc-miR-1343,ssc-miR-1842,ssc-miR-214-3p,ssc-miR-232…
ncbi_100515206	2.62667	0.49	-2.42238	0.00416062	0.0498918	KRTDAP	keratinocyte differentiation associated protein, transcript variant X1	-	-	-	-	-	-	-	1	novel-m0045-3p
ncbi_100515259	2.49	27.8433	3.48311	0.0032596	0.0417427	XDH	xanthine dehydrogenase	Metabolism;Metabolism;Cellular Processes;Metabolism;Metabolism	Global and overview maps;Nucleotide metabolism;Transport and catabolism;Xenobiotics biodegradation and metabolism;Biosynthesis of other secondary metabolites	ko01100//Metabolic pathways;ko00230//Purine metabolism;ko04146//Peroxisome;ko00983//Drug metabolism - other enzymes;ko00232//Caffeine metabolism	K00106;K00106;K00106;K00106;K00106	-	-	-	1	miR-7-x
ncbi_100515274	0.803333	3.29667	2.03694	1.7917e-05	0.000830319	CKAP2	cytoskeleton associated protein 2, transcript variant X1	-	-	-	-	-	-	-	8	miR-10021-x,miR-276-y,miR-374-y,miR-539-y,miR-5885-y,miR-81-y,ssc-miR-215,ssc-miR-374a-3p
ncbi_100515287	28.7767	13.7367	-1.06687	0.00101166	0.018214	TSPAN33	tetraspanin 33, transcript variant X1	-	-	-	-	-	-	-	20	miR-10174-x,miR-10926-x,miR-146-y,miR-23-x,miR-326-y,miR-331-y,miR-4492-y,miR-6894-y,novel-m0079-3p,novel-m0105-5p,novel-m0114-5p,novel-m0193-5p,novel-m0199-3p,novel-m0201-3p,ssc-miR-326,ssc-miR-331-3p,ssc-miR-365-3p,ssc-miR-378b-3p,ssc-miR-423-5p,ssc-miR-7139-3p
ncbi_100515383	0.923333	3.01333	1.70644	1.60369e-05	0.000759988	LOC100515383	sialic acid-binding Ig-like lectin 5, transcript variant X1	-	-	-	-	-	-	-	4	miR-1-y,miR-1-z,ssc-miR-1,ssc-miR-9858-5p
ncbi_100515450	0.0833333	0.00666667	-3.64386	0.000633944	0.012938	CSRNP3	cysteine and serine rich nuclear protein 3, transcript variant X5	-	-	-	-	-	-	-	51	miR-10926-x,miR-125-x,miR-1343-y,miR-150-x,miR-1842-x,miR-18-y,miR-193-x,miR-193-y,miR-200-x,miR-204-y,miR-320-y,miR-3613-y,miR-365-x,miR-409-y,miR-423-y,miR-4334-y,miR-4683-y,miR-485-x,miR-505-x,miR-5119-y,miR-6240-x,miR-6412-y,miR-6894-y,miR-709-y,miR-9995-y,novel-m0022-3p,novel-m0025-3p,novel-m0037-3p,novel-m0079-3p,novel-m0088-3p,novel-m0092-3p,novel-m0100-3p,novel-m0114-3p,novel-m0114-5p,nov…
ncbi_100515506	2.58	0.06	-5.42626	1.19618e-05	0.000604432	KRT15	keratin 15	Organismal Systems	Endocrine system	ko04915//Estrogen signaling pathway	K07604	-	-	-	4	miR-214-y,miR-6894-y,novel-m0061-3p,ssc-miR-214-3p
ncbi_100515512	2.26	0.986667	-1.19569	0.00179421	0.0273385	IQCA1	IQ motif containing with AAA domain 1	-	-	-	-	-	-	-	18	miR-1306-x,miR-328-y,miR-466-x,miR-483-y,miR-744-x,miR-9277-y,miR-9993-y,novel-m0045-3p,novel-m0069-3p,novel-m0070-3p,novel-m0071-3p,novel-m0072-3p,novel-m0202-3p,novel-m0251-3p,novel-m0253-3p,ssc-miR-328,ssc-miR-491,ssc-miR-744
ncbi_100515653	71.8633	32.46	-1.14659	0.000272563	0.00694625	PILRA	paired immunoglobin like type 2 receptor alpha, transcript variant X1	-	-	-	-	-	-	-	8	miR-10382-y,miR-1842-x,miR-204-y,miR-485-y,miR-6715-x,miR-760-y,ssc-miR-10382,ssc-miR-1842
ncbi_100515679	0.786667	3.49667	2.15216	7.75095e-07	6.91648e-05	CXCR5	C-X-C motif chemokine receptor 5	Environmental Information Processing;Organismal Systems	Signaling molecules and interaction;Immune system	ko04060//Cytokine-cytokine receptor interaction;ko04062//Chemokine signaling pathway	K04190;K04190	-	-	-	5	miR-8549-x,miR-98-x,novel-m0120-5p,ssc-let-7f-5p,ssc-let-7g
ncbi_100515715	0.476667	0.16	-1.57491	0.00211631	0.030792	PDE6A	phosphodiesterase 6A	Metabolism;Organismal Systems	Nucleotide metabolism;Sensory system	ko00230//Purine metabolism;ko04744//Phototransduction	K08718;K08718	-	-	-	11	miR-149-y,miR-204-y,miR-5119-y,novel-m0014-3p,novel-m0040-5p,novel-m0139-3p,novel-m0199-3p,novel-m0201-3p,novel-m0238-5p,ssc-miR-411,ssc-miR-9843-3p
ncbi_100515741	3.31333	1.05333	-1.65332	1.66222e-07	1.84671e-05	LOC100515741	UDP-glucuronosyltransferase 2B31	Metabolism;Human Diseases;Metabolism;Metabolism;Metabolism;Metabolism;Metabolism;Metabolism;Metabolism;Metabolism	Global and overview maps;Cancers;Xenobiotics biodegradation and metabolism;Metabolism of cofactors and vitamins;Lipid metabolism;Xenobiotics biodegradation and metabolism;Xenobiotics biodegradation and metabolism;Metabolism of cofactors and vitamins;Carbohydrate metabolism;Carbohydrate metabolism	ko01100//Metabolic pathways;ko05204//Chemical carcinogenesis;ko00983//Drug metabolism - other enzymes;ko00830//Retinol metabolism;ko00140//Steroid hormone biosynthesis;ko00980//Metabolism of xenobiotics by cytochrome P450;ko00982//Drug metabolism - cytochrome P450;ko00860//Porphyrin and chlorophyll metabolism;ko00040//Pentose and glucuronate interconversions;ko00053//Ascorbate and aldarate metabo…	K00699;K00699;K00699;K00699;K00699;K00699;K00699;K00699;K00699;K00699	-	-	-	9	miR-125-x,miR-326-y,novel-m0044-3p,novel-m0088-3p,ssc-miR-125a,ssc-miR-125b,ssc-miR-191,ssc-miR-326,ssc-miR-874
ncbi_100515837	8.20333	29.3533	1.83924	0.00234962	0.0331516	LOC100515837	leukocyte-associated immunoglobulin-like receptor 1, transcript variant X1	-	-	-	-	-	-	-	4	miR-218-x,ssc-miR-218,ssc-miR-218-5p,ssc-miR-218b
ncbi_100515852	0.44	2.51333	2.51403	0.000335266	0.00816708	LOC100515852	polymeric immunoglobulin receptor-like, transcript variant X2	-	-	-	-	-	-	-	13	lin-4-x,miR-143-y,miR-29-y,miR-4770-y,miR-508-y,miR-628-x,miR-83-y,miR-9985-x,ssc-miR-27b-3p,ssc-miR-29b,ssc-miR-29c,ssc-miR-338,ssc-miR-628-5p
ncbi_100515902	78.2233	2.57333	-4.92589	6.6374e-22	8.56531e-19	LOC100515902	HLA class I histocompatibility antigen, A-11 alpha chain-like	-	-	-	-	-	-	-	4	miR-185-y,novel-m0049-5p,ssc-miR-1306-5p,ssc-miR-491
ncbi_100515919	14.3733	578.647	5.33122	2.39955e-05	0.00104018	CTSL	cathepsin L	Human Diseases;Cellular Processes;Cellular Processes;Human Diseases;Cellular Processes;Cellular Processes;Human Diseases;Organismal Systems	Cancers;Transport and catabolism;Cell growth and death;Cardiovascular diseases;Transport and catabolism;Transport and catabolism;Immune diseases;Immune system	ko05205//Proteoglycans in cancer;ko04145//Phagosome;ko04210//Apoptosis;ko05418//Fluid shear stress and atherosclerosis;ko04140//Autophagy - animal;ko04142//Lysosome;ko05323//Rheumatoid arthritis;ko04612//Antigen processing and presentation	K01365;K01365;K01365;K01365;K01365;K01365;K01365;K01365	-	-	-	1	miR-26-x
ncbi_100515922	0.343333	0.0466667	-2.87915	0.000777027	0.0151751	2021-03-10	membrane associated ring-CH-type finger 10	-	-	-	-	-	-	-	1	novel-m0040-5p
ncbi_100515955	8.18333	2.81333	-1.54041	1.77673e-11	5.22919e-09	PTPRU	protein tyrosine phosphatase, receptor type U, transcript variant X1	-	-	-	-	-	-	-	15	miR-125-x,miR-328-y,miR-361-y,miR-485-x,miR-668-y,miR-885-y,novel-m0025-3p,novel-m0124-5p,novel-m0174-3p,novel-m0191-3p,ssc-miR-125a,ssc-miR-125b,ssc-miR-212,ssc-miR-328,ssc-miR-361-3p
ncbi_100515978	4.84333	2.41333	-1.00497	5.95657e-05	0.0021352	ANGPT4	angiopoietin 4	Environmental Information Processing;Environmental Information Processing;Environmental Information Processing;Environmental Information Processing;Environmental Information Processing	Signal transduction;Signal transduction;Signal transduction;Signal transduction;Signal transduction	ko04151//PI3K-Akt signaling pathway;ko04010//MAPK signaling pathway;ko04014//Ras signaling pathway;ko04015//Rap1 signaling pathway;ko04066//HIF-1 signaling pathway	K05467;K05467;K05467;K05467;K05467	-	-	-	23	miR-128-x,miR-1343-y,miR-1842-x,miR-185-y,miR-193-y,miR-25-x,miR-320-y,miR-331-y,miR-361-y,miR-484-x,miR-484-z,miR-485-x,miR-497-y,miR-760-y,miR-9277-y,miR-9841-y,novel-m0023-3p,novel-m0045-3p,novel-m0130-5p,ssc-miR-1343,ssc-miR-149,ssc-miR-361-3p,ssc-miR-7144-5p
ncbi_100516027	0.83	3.52333	2.08576	0.00242076	0.0337579	SFRP2	secreted frizzled related protein 2	Environmental Information Processing	Signal transduction	ko04310//Wnt signaling pathway	K02176	-	-	-	2	ssc-miR-218,ssc-miR-218-5p
ncbi_100516043	0.0366667	5.38333	7.19789	2.80194e-06	0.000200023	CD200R1L	CD200 receptor 1 like	Human Diseases	Infectious diseases	ko05167//Kaposi sarcoma-associated herpesvirus infection	K21668	-	-	-	18	lin-4-x,miR-143-y,miR-276-y,miR-340-x,miR-384-y,miR-4770-y,miR-508-y,miR-590-y,miR-599-x,miR-63-y,miR-735-y,novel-m0125-5p,ssc-miR-217,ssc-miR-26a,ssc-miR-26b-5p,ssc-miR-374a-3p,ssc-miR-9-1,ssc-miR-9-2
ncbi_100516078	10.5533	3.01667	-1.80667	0.000748345	0.0147697	LY6H	lymphocyte antigen 6 family member H, transcript variant X1	-	-	-	-	-	-	-	8	miR-361-y,miR-4449-y,miR-4508-x,miR-744-x,miR-9277-y,novel-m0130-5p,novel-m0191-3p,ssc-miR-744
ncbi_100516171	74.13	34.26	-1.11353	3.66569e-05	0.00144228	GPC3	glypican 3	Human Diseases	Cancers	ko05205//Proteoglycans in cancer	K08109	-	-	-	1	novel-m0098-5p
ncbi_100516223	43.2333	12.0533	-1.84271	2.59855e-05	0.0011021	CCL14	C-C motif chemokine ligand 14	Environmental Information Processing;Organismal Systems	Signaling molecules and interaction;Immune system	ko04060//Cytokine-cytokine receptor interaction;ko04062//Chemokine signaling pathway	K21092;K21092	-	-	-	3	miR-320-x,miR-4492-y,ssc-miR-7137-3p
ncbi_100516237	1.93667	0.79	-1.29365	0.000390907	0.00907568	FBXO15	F-box protein 15, transcript variant X5	-	-	-	-	-	-	-	9	miR-1842-x,miR-329-y,miR-543-y,novel-m0092-3p,novel-m0179-5p,novel-m0240-5p,ssc-miR-1842,ssc-miR-361-3p,ssc-miR-371-5p
ncbi_100516272	42.6533	18.5233	-1.20331	9.25858e-05	0.00298696	SIGLEC14	sialic acid binding Ig like lectin 14	-	-	-	-	-	-	-	22	miR-1386-x,miR-296-x,miR-320-x,miR-331-y,miR-466-x,miR-668-y,miR-8117-y,miR-8970-y,novel-m0016-3p,novel-m0025-3p,novel-m0092-3p,novel-m0124-5p,novel-m0232-3p,novel-m0243-3p,novel-m0246-3p,ssc-miR-15b,ssc-miR-296-5p,ssc-miR-331-3p,ssc-miR-339,ssc-miR-339-5p,ssc-miR-361-3p,ssc-miR-4334-3p
ncbi_100516284	0.59	0.126667	-2.21968	0.00267349	0.0361572	BARX2	BARX homeobox 2	-	-	-	-	-	-	-	12	miR-1306-x,miR-328-y,miR-3613-y,miR-361-y,miR-6894-y,miR-8117-y,novel-m0037-3p,novel-m0088-3p,novel-m0092-3p,novel-m0108-3p,ssc-miR-328,ssc-miR-671-3p
ncbi_100516292	3.51667	10.37	1.56014	3.33425e-10	7.66238e-08	IKZF3	IKAROS family zinc finger 3, transcript variant X1	-	-	-	-	-	-	-	26	lin-4-x,miR-101-x,miR-101-y,miR-140-x,miR-17-x,miR-20-x,miR-34-x,miR-382-y,miR-384-x,miR-6134-y,miR-735-y,miR-8549-x,miR-98-x,miR-9-z,novel-m0226-3p,ssc-let-7f-5p,ssc-let-7g,ssc-miR-101,ssc-miR-20a-5p,ssc-miR-217,ssc-miR-34a,ssc-miR-454,ssc-miR-582-5p,ssc-miR-9,ssc-miR-98,ssc-miR-9858-5p
ncbi_100516296	0.706667	3.33333	2.23786	7.08293e-05	0.00242992	EGR3	early growth response 3, transcript variant X1	Human Diseases;Human Diseases;Organismal Systems	Cancers;Infectious diseases;Immune system	ko05203//Viral carcinogenesis;ko05161//Hepatitis B;ko04625//C-type lectin receptor signaling pathway	K12497;K12497;K12497	-	-	-	12	lin-4-x,miR-101-y,miR-3970-x,miR-9985-x,ssc-let-7f-5p,ssc-let-7g,ssc-let-7i-5p,ssc-miR-101,ssc-miR-138,ssc-miR-29a-5p,ssc-miR-7-5p,ssc-miR-98
ncbi_100516298	1141.87	300.473	-1.92609	0.000393682	0.00910953	MARCO	macrophage receptor with collagenous structure	Cellular Processes	Transport and catabolism	ko04145//Phagosome	K13884	-	-	-	2	miR-361-y,ssc-miR-361-3p
ncbi_100516337	18.3467	7.09	-1.37166	8.28682e-05	0.00274743	CFAP52	cilia and flagella associated protein 52, transcript variant X1	-	-	-	-	-	-	-	1	ssc-miR-378b-3p
ncbi_100516374	10.3133	22.0767	1.09801	0.00176287	0.0271072	MAP4K1	mitogen-activated protein kinase kinase kinase kinase 1	Environmental Information Processing	Signal transduction	ko04010//MAPK signaling pathway	K04408	-	-	-	1	novel-m0125-3p
ncbi_100516406	47.7633	21.5533	-1.14799	0.00142291	0.0235877	C16H5orf49	chromosome 16 C5orf49 homolog	-	-	-	-	-	-	-	3	miR-6131-y,novel-m0199-3p,novel-m0201-3p
ncbi_100516512	32	13.8833	-1.20472	3.92904e-05	0.00151828	FAM107A	family with sequence similarity 107 member A	-	-	-	-	-	-	-	33	miR-128-x,miR-193-y,miR-1983-y,miR-296-x,miR-296-y,miR-320-x,miR-326-y,miR-4443-x,miR-4492-y,miR-4508-x,miR-485-x,miR-497-y,miR-532-y,miR-6131-y,miR-709-y,miR-744-x,miR-760-y,miR-7977-x,novel-m0016-5p,novel-m0045-3p,novel-m0061-3p,novel-m0128-5p,novel-m0135-5p,novel-m0161-5p,novel-m0164-5p,novel-m0215-5p,ssc-miR-149,ssc-miR-2320-5p,ssc-miR-296-5p,ssc-miR-326,ssc-miR-532-3p,ssc-miR-574-5p,ssc-miR-…
ncbi_100516568	12	5.93	-1.01693	0.000838825	0.015991	COBL	cordon-bleu WH2 repeat protein	-	-	-	-	-	-	-	12	miR-146-y,miR-185-y,miR-361-y,miR-4286-y,miR-4286-z,miR-4492-y,miR-4508-x,miR-6412-y,miR-744-x,novel-m0130-5p,ssc-miR-212,ssc-miR-744
ncbi_100516689	280.78	96.0767	-1.54718	0.000994443	0.0179965	C10H1orf115	chromosome 10 C1orf115 homolog	-	-	-	-	-	-	-	39	miR-154-x,miR-18-y,miR-212-y,miR-2478-y,miR-296-x,miR-328-y,miR-331-y,miR-361-y,miR-3968-y,miR-4334-y,miR-4449-y,miR-4492-y,miR-483-y,miR-500-y,miR-502-y,miR-6715-x,miR-8117-y,novel-m0022-3p,novel-m0025-3p,novel-m0037-3p,novel-m0040-5p,novel-m0069-3p,novel-m0070-3p,novel-m0071-3p,novel-m0072-3p,novel-m0080-5p,novel-m0087-3p,novel-m0093-3p,novel-m0200-5p,novel-m0251-3p,novel-m0253-3p,ssc-miR-132,s…
ncbi_100516698	3.24	1.29667	-1.32119	8.31784e-07	7.26771e-05	CFAP70	cilia and flagella associated protein 70, transcript variant X3	-	-	-	-	-	-	-	2	miR-494-y,novel-m0200-5p
ncbi_100516774	4.27333	8.57667	1.00506	0.000132724	0.00394784	MTAP	methylthioadenosine phosphorylase	Metabolism;Metabolism	Global and overview maps;Amino acid metabolism	ko01100//Metabolic pathways;ko00270//Cysteine and methionine metabolism	K00772;K00772	-	-	-	6	miR-130-x,miR-384-y,miR-63-y,miR-9985-x,novel-m0226-3p,ssc-miR-27b-3p
ncbi_100516775	0.213333	0.963333	2.17493	0.000386234	0.00899924	RAB39B	RAB39B, member RAS oncogene family	-	-	-	-	-	-	-	6	miR-145-y,miR-384-y,novel-m0120-5p,novel-m0145-3p,ssc-miR-135,ssc-miR-582-5p
ncbi_100516954	16.2267	7.64333	-1.08609	6.11112e-06	0.000367456	SPON1	spondin 1	-	-	-	-	-	-	-	15	miR-2887-x,miR-326-y,miR-331-y,miR-409-x,miR-409-y,miR-543-y,novel-m0022-3p,novel-m0043-3p,novel-m0076-5p,novel-m0088-3p,novel-m0222-3p,ssc-miR-326,ssc-miR-331-3p,ssc-miR-411,ssc-miR-9788-3p
ncbi_100516957	14.04	4.81333	-1.54443	4.46204e-13	1.66345e-10	LOC100516957	adhesion G protein-coupled receptor E2-like, transcript variant X31	-	-	-	-	-	-	-	7	miR-222-y,novel-m0016-3p,novel-m0179-5p,novel-m0239-5p,ssc-miR-219a,ssc-miR-222,ssc-miR-9843-3p
[truncated: 511 more rows]

## Sheet: TL-vs-LL
Supplement 5.4 DEmiRNAs and their target DEmRNAs were identified between TL and LL
geneID	TL_mean	LL_mean	log2(fc)	PValue	FDR	Symbol	Description	KEGG_A_class	KEGG_B_class	Pathway	K_ID	GO Component	GO Function	GO Process	miRNA_num	miRNA_list
MSTRG.10056	0.786667	0.03	-4.71272	0.0052832	0.0433437	--	-	-	-	-	-	-	-	-	7	miR-3970-x,miR-98-x,novel-m0226-3p,ssc-let-7f-5p,ssc-let-7g,ssc-let-7i-5p,ssc-miR-424-5p
MSTRG.10072	3.94667	0.46	-3.10093	0.00126777	0.0157698	--	-	-	-	-	-	-	-	-	2	miR-873-x,ssc-miR-454
[truncated: 1,056 more rows]
