# Supplementary material for: The Expression Regulatory Network in the Lung Tissue of Tibetan Pigs Provides Insight Into Hypoxia-Sensitive Pathways in High-Altitude Hypoxia
Source: Front Genet. 2021 Oct 7;12:691592. doi: 10.3389/fgene.2021.691592 (PMC8529057; doi:10.3389/fgene.2021.691592)
Supplement: Supplementary file 6 [file Data_Sheet_6.xlsx]

## Sheet: Sheet1
The 273 significant DEmRNAs involved in hypoxia adaptation
id	Symbol	Description
ncbi_445512	HMOX1	heme
ncbi_102157525	OBSCN	obscurin
ncbi_100625006	APLN	apelin
ncbi_100522557	AHNAK2	AHNAK
ncbi_100153442	SMPDL3A	sphingomyelin
ncbi_397402	PLIN2	perilipin
ncbi_100154609	PER2	period
ncbi_397031	CD163	CD163
MSTRG.18517	CD163	PREDICTED
ncbi_100144510	SLCO2A1	solute
ncbi_100518817	ALAS2	5'-aminolevulinate
ncbi_397064	IGFBP2	insulin
ncbi_100519950	TBC1D8	TBC1
ncbi_397400	TGFB3	transforming
ncbi_100511507	ITGA10	integrin
ncbi_100523209	COL7A1	collagen
ncbi_733600	UNC5B	unc-5
ncbi_100156280	GREM1	gremlin
ncbi_396718	RYR1	ryanodine
ncbi_100625969	MGAT3	mannosyl
ncbi_100625171	DSE	dermatan
ncbi_100153809	ALDH9A1	aldehyde
ncbi_397626	LYVE1	lymphatic
ncbi_100141403	ICAM3	intercellular
ncbi_100153933	NES	nestin
ncbi_100515440	FAM198B	family
ncbi_396915	EDN1	endothelin
ncbi_397391	MMP2	matrix
ncbi_493185	IFRD1	interferon
ncbi_397148	KMO	kynurenine
ncbi_100513936	SLC25A29	solute
ncbi_100628318	IL1RAP	interleukin
ncbi_641349	PPP1R3C	protein
ncbi_100127160	CIDEB	cell
ncbi_100620970	NR3C2	nuclear
ncbi_397435	ESR1	estrogen
ncbi_100512495	KDM6B	lysine
ncbi_110260403	PLEC	plectin
ncbi_100517994	RGS3	regulator
ncbi_100152205	DST	dystonin
ncbi_733702	CD36	CD36
ncbi_110259225	CDKN1C	cyclin
ncbi_100153257	MMP16	matrix
ncbi_100621722	FBLN2	fibulin
ncbi_100153630	CSRP2	cysteine
ncbi_448980	ACSL4	acyl-CoA
ncbi_100154395	NOV	nephroblastoma
ncbi_100515954	CDA	cytidine
ncbi_100738589	CCND1	cyclin
ncbi_397251	PLK2	polo
ncbi_110257485	DIDO1	death
ncbi_100516298	MARCO	macrophage
ncbi_100048931	HSPH1	heat
ncbi_110261225	ACOT11	acyl-CoA
ncbi_397463	GLRX	glutaredoxin
ncbi_100515635	CREB5	cAMP
MSTRG.7453	LILRA6	PREDICTED
ncbi_406870	CP	ceruloplasmin
ncbi_100518051	TMEM8B	transmembrane
ncbi_100519209	NTRK2	neurotrophic
ncbi_100514248	CD300C	CD300c
ncbi_397175	COL11A1	collagen
ncbi_733691	NRAP	nebulin
ncbi_110260578	ITGA7	integrin
ncbi_100157298	SAMSN1	SAM
ncbi_397087	SPP1	secreted
ncbi_100517015	PKIB	cAMP-dependent
ncbi_397323	COL2A1	collagen
ncbi_100157209	PRICKLE1	prickle
ncbi_100736738	PDGFRL	platelet
ncbi_100152510	CTHRC1	collagen
ncbi_100157120	NR4A2	nuclear
ncbi_100738910	PRRX1	paired
ncbi_102159047	FOXC1	forkhead
ncbi_100511294	PTPRZ1	protein
ncbi_100624847	AHRR	aryl-hydrocarbon
ncbi_100524417	THSD4	thrombospondin
ncbi_100736645	B3GNT4	UDP-GlcNAcbetaGal
ncbi_414756	PDZK1IP1	PDZK1
ncbi_100626400	PDZK1IP1	PDZK1
MSTRG.12226	RNF213	PREDICTED
ncbi_397182	IGFBP5	insulin
ncbi_396840	SOX9	SRY-box
ncbi_110260971	MYLK3	myosin
ncbi_100512728	ANK2	ankyrin
ncbi_100155181	AKAP6	A-kinase
ncbi_100624969	TNFSF15	TNF
ncbi_100144476	TLR5	toll
ncbi_100516296	EGR3	early
ncbi_553951	CCL20	C-C
ncbi_494562	KLF9	Kruppel
ncbi_100153822	NFIL3	nuclear
ncbi_100516289	PFKFB3	6-phosphofructo-2-kinase/fructose-26-biphosphatase
ncbi_100038004	EGR2	early
ncbi_100627971	SCNN1B	sodium
ncbi_396601	TREM1	triggering
ncbi_397311	KDR	kinase
ncbi_100523701	AOX1	aldehyde
ncbi_100157211	LYZ	lysozyme
ncbi_100516223	CCL14	C-C
ncbi_100524478	CHKA	choline
ncbi_100154319	SOD2	superoxide
ncbi_100624019	OBSL1	obscurin
ncbi_100523904	PHLDA1	pleckstrin
ncbi_100519708	SH2B2	SH2B
ncbi_100125345	STC1	stanniocalcin
ncbi_396983	PDXK	pyridoxal
ncbi_100520726	EGR1	early
ncbi_100113360	LPAR3	lysophosphatidic
ncbi_100049688	TNFRSF11B	TNF
MSTRG.5862	NR4A1	PREDICTED
ncbi_100157952	HEY1	hes
ncbi_100513463	AFAP1L1	actin
ncbi_397528	SDC4	syndecan
ncbi_100621574	HIF3A	hypoxia
ncbi_100522839	ID1	inhibitor
ncbi_100627056	WNT5A	Wnt
ncbi_595123	NAMPT	nicotinamide
ncbi_100521555	CNTN1	contactin
ncbi_100126282	CYP27A1	cytochrome
ncbi_100153454	COL4A2	collagen
ncbi_397645	SAT1	spermidine/spermine
ncbi_397086	TNF	tumor
ncbi_407245	LDHA	lactate
ncbi_100154251	PLEK2	pleckstrin
ncbi_397548	PHKG1	phosphorylase
ncbi_100155449	RUNX1T1	RUNX1
ncbi_396893	MX2	myxovirus
ncbi_100625876	SLC2A5	solute
ncbi_100190992	CD79A	CD79a
ncbi_100627707	DHCR7	7-dehydrocholesterol
ncbi_397336	RGS1	regulator
ncbi_396659	CXCR4	C-X-C
ncbi_654831	TMEFF2	transmembrane
ncbi_397165	CD69	CD69
ncbi_100153033	STK17B	serine/threonine
ncbi_100156354	TXNDC5	thioredoxin
ncbi_414372	CCR2	C-C
ncbi_100144506	HPCAL1	hippocalcin
ncbi_448855	ISG20	interferon
ncbi_100518723	IL21R	interleukin
ncbi_414373	CCR3	C-C
ncbi_397195	ADM	adrenomedullin
ncbi_100627341	ACAD8	acyl-CoA
ncbi_100622126	CX3CR1	C-X3-C
ncbi_100524265	CXCL13	C-X-C
ncbi_399500	IL6	interleukin
ncbi_397623	SIGLEC1	sialic
ncbi_100516954	SPON1	spondin
ncbi_100156146	ADAM8	ADAM
ncbi_100520041	USP2	ubiquitin
ncbi_100518636	GJA1	gap
ncbi_100621002	CNR2	cannabinoid
ncbi_100157139	CERCAM	cerebral
ncbi_100515506	KRT15	keratin
ncbi_397591	NPC1	NPC
ncbi_102164100	MKI67	marker
ncbi_100620951	PYCR1	pyrroline-5-carboxylate
ncbi_733639	ANG	angiogenin
ncbi_100518427	MMP19	matrix
ncbi_100522415	LARP6	La
ncbi_100522769	WISP2	WNT1
ncbi_397328	VCAN	versican
ncbi_100515978	ANGPT4	angiopoietin
ncbi_100144625	IRF4	interferon
ncbi_100522830	RAB6B	RAB6B
ncbi_414904	CXCL2	chemokine
ncbi_397221	ITGB7	integrin
ncbi_397422	CCL2	chemokine
ncbi_397639	EPHX1	epoxide
ncbi_100522031	CDC6	cell
ncbi_733590	MEF2C	myocyte
ncbi_100126279	CERS6	ceramide
ncbi_733621	FOXO3	forkhead
ncbi_100152851	CD84	CD84
ncbi_100624843	SLC29A4	solute
ncbi_100625739	SGK1	serum/glucocorticoid
ncbi_100514374	DUSP4	dual
ncbi_397062	TFRC	transferrin
ncbi_100513670	NCAPG	non-SMC
ncbi_100144519	GUSB	glucuronidase
ncbi_100520318	TUB	tubby
ncbi_100157221	RASGRF1	Ras
ncbi_100134857	NCF1	neutrophil
ncbi_100192434	ASF1B	anti-silencing
ncbi_110259543	SYNPO	synaptopodin
ncbi_102161415	LPAR5	lysophosphatidic
ncbi_396839	CSF3	colony
ncbi_100621611	MOCOS	molybdenum
ncbi_574063	AURKA	aurora
ncbi_100141305	RAD54L	RAD54
ncbi_100038011	CD72	CD72
ncbi_613131	FCGR2B	Fc
ncbi_100152950	FMO5	flavin
ncbi_100153007	LMAN1	lectin
ncbi_445526	CA11	carbonic
ncbi_396976	RNASE4	ribonuclease
ncbi_397379	CDC20	cell
ncbi_100738048	CORIN	corin
ncbi_100512046	EFEMP1	EGF
ncbi_100152612	PPIF	peptidylprolyl
ncbi_110257486	SLCO4A1	solute
ncbi_100523777	ELL2	elongation
ncbi_100522554	BAG2	BCL2
ncbi_613130	FCGR1A	Fc
ncbi_399538	PRDX6	peroxiredoxin
ncbi_100625138	LSS	lanosterol
ncbi_396741	DNAJB1	DnaJ
ncbi_100514873	BHLHE40	basic
ncbi_100738351	MAPT	microtubule
ncbi_100738733	GPR146	G
ncbi_100158243	SLC16A3	solute
ncbi_100621070	WFS1	wolframin
ncbi_100101475	MMP12	matrix
ncbi_100739768	PARVB	parvin
MSTRG.10073	CXCL1	chemokine
ncbi_100155888	TOX	thymocyte
ncbi_100511393	INPP4B	inositol
ncbi_396925	VCAM1	vascular
ncbi_100156398	MCM4	minichromosome
ncbi_100521309	SNAPC1	small
ncbi_100621483	CORO1A	coronin
ncbi_100737965	RUNX2	runt
ncbi_100511742	IL27RA	interleukin
ncbi_100513970	RALGDS	ral
ncbi_100152368	EGLN3	egl-9
ncbi_100125552	SLC2A11	solute
ncbi_100155710	LRP2BP	LRP2
ncbi_100622156	TNFAIP3	TNF
ncbi_100154905	PLAG1	PLAG1
ncbi_397471	MMP14	matrix
ncbi_100519111	MCM2	minichromosome
ncbi_100512013	ALDOC	aldolase
ncbi_396696	HIF1A	hypoxia
ncbi_664652	OGT	O-linked
ncbi_102164419	SLC2A1	solute
ncbi_100505410	CMYA5	cardiomyopathy
ncbi_397191	HSP90B1	heat
ncbi_397094	IL1A	interleukin
ncbi_100620339	CSF2RA	colony
ncbi_503546	SLC4A4	solute
ncbi_100517374	BACE2	beta-site
ncbi_100152567	SCN5A	sodium
ncbi_100514255	ARL4C	ADP
ncbi_100152729	S100A2	S100
ncbi_396836	LEPR	leptin
ncbi_100156780	SDF2L1	stromal
ncbi_100522387	CTSC	cathepsin
ncbi_397303	LBP	lipopolysaccharide
ncbi_100153013	SPDEF	SAM
ncbi_110255179	OSBPL10	oxysterol
ncbi_100152711	ADAM28	ADAM
ncbi_100738251	DNAJC27	DnaJ
ncbi_100525175	PLAC8	placenta
ncbi_100153486	NFKBIE	NFKB
ncbi_100515419	CD28	CD28
ncbi_492313	THBS1	thrombospondin
ncbi_780431	NDRG2	NDRG
ncbi_397209	GFPT1	glutamine--fructose-6-phosphate
ncbi_641354	PLOD2	procollagen-lysine2-oxoglutarate
ncbi_100152468	SLC39A14	solute
ncbi_406188	NFKBIA	NFKB
ncbi_100622217	MAP3K8	mitogen-activated
ncbi_106504153	AHNAK	AHNAK
ncbi_100620123	PCDH10	protocadherin
ncbi_100156123	ZKSCAN4	zinc
ncbi_100154589	CLIC5	chloride
ncbi_397030	FTH1	ferritin
ncbi_100622884	RUNX3	runt
MSTRG.17557	INHBA	inhibin
ncbi_100157532	CPNE4	copine
ncbi_100512633	RUNX1	runt
ncbi_396862	TIMP1	TIMP
