# Supplementary material for: The Expression Regulatory Network in the Lung Tissue of Tibetan Pigs Provides Insight Into Hypoxia-Sensitive Pathways in High-Altitude Hypoxia
Source: Front Genet. 2021 Oct 7;12:691592. doi: 10.3389/fgene.2021.691592 (PMC8529057; doi:10.3389/fgene.2021.691592)
Supplement: Supplementary file 7 [file Data_Sheet_7.xlsx]

## Sheet: 7.1
Supplement 7.1 Co-expression network of DEmRNAs and DEmiRNAs
id	type
bantam-y	miRNA
let-7-x	miRNA
let-7-y	miRNA
let-7-z	miRNA
lin-4-x	miRNA
miR-10001-x	miRNA
miR-10002-x	miRNA
miR-10014-x	miRNA
miR-10018-x	miRNA
miR-10021-x	miRNA
miR-10023-x	miRNA
miR-10070-y	miRNA
miR-100-x	miRNA
miR-100-y	miRNA
miR-10116-x	miRNA
miR-10173-x	miRNA
miR-10174-x	miRNA
miR-10174-y	miRNA
miR-10181-x	miRNA
miR-10185-x	miRNA
miR-101-x	miRNA
miR-101-y	miRNA
miR-10240-x	miRNA
miR-10285-x	miRNA
miR-10316-x	miRNA
miR-10360-x	miRNA
miR-10382-y	miRNA
miR-10383-y	miRNA
miR-10384-x	miRNA
miR-10386-x	miRNA
miR-10387-x	miRNA
miR-10388-x	miRNA
miR-10390-x	miRNA
miR-10391-y	miRNA
miR-10392-y	miRNA
miR-10394-x	miRNA
miR-10395-y	miRNA
miR-103-x	miRNA
miR-103-y	miRNA
miR-10400-x	miRNA
miR-10527-x	miRNA
miR-105-x	miRNA
miR-106-x	miRNA
miR-107-x	miRNA
miR-107-y	miRNA
miR-10848-y	miRNA
miR-10890-y	miRNA
miR-10926-x	miRNA
miR-10955-y	miRNA
miR-10-x	miRNA
miR-11202-x	miRNA
miR-11619-x	miRNA
miR-1180-y	miRNA
miR-1182-y	miRNA
miR-1187-y	miRNA
miR-1188-x	miRNA
miR-11905-y	miRNA
miR-1193-y	miRNA
miR-11971-y	miRNA
miR-11972-x	miRNA
miR-11975-x	miRNA
miR-11976-y	miRNA
miR-11977-y	miRNA
miR-1197-y	miRNA
miR-11980-x	miRNA
miR-11985-y	miRNA
miR-11987-x	miRNA
miR-11-x	miRNA
miR-12004-x	miRNA
miR-12021-y	miRNA
miR-12023-x	miRNA
miR-12034-y	miRNA
miR-12059-y	miRNA
miR-12072-x	miRNA
miR-12086-y	miRNA
miR-12212-x	miRNA
miR-12237-y	miRNA
miR-12245-y	miRNA
miR-1224-x	miRNA
miR-12273-x	miRNA
miR-12275-y	miRNA
miR-12283-y	miRNA
miR-12295-x	miRNA
miR-122-x	miRNA
miR-122-y	miRNA
miR-1236-x	miRNA
miR-12386-x	miRNA
miR-12392-y	miRNA
miR-1240-y	miRNA
miR-1246-x	miRNA
miR-1247-x	miRNA
miR-1247-y	miRNA
miR-1248-x	miRNA
miR-1249-x	miRNA
miR-1249-y	miRNA
miR-124-y	miRNA
miR-1251-x	miRNA
miR-1252-x	miRNA
miR-125-x	miRNA
miR-125-y	miRNA
miR-1260-x	miRNA
miR-1264-y	miRNA
miR-1268-x	miRNA
miR-126-y	miRNA
miR-1271-x	miRNA
miR-1271-y	miRNA
miR-1277-x	miRNA
miR-127-x	miRNA
miR-127-y	miRNA
miR-1281-y	miRNA
miR-1285-y	miRNA
miR-1288-y	miRNA
miR-1289-y	miRNA
miR-128-x	miRNA
miR-128-y	miRNA
miR-1291-x	miRNA
miR-1296-x	miRNA
miR-1298-y	miRNA
miR-129-x	miRNA
miR-129-y	miRNA
miR-1304-y	miRNA
miR-1306-x	miRNA
miR-130-x	miRNA
miR-130-y	miRNA
miR-1329-x	miRNA
miR-132-x	miRNA
miR-132-y	miRNA
miR-133-x	miRNA
miR-133-y	miRNA
miR-133-z	miRNA
miR-1343-x	miRNA
miR-1343-y	miRNA
miR-1346-y	miRNA
miR-134-x	miRNA
miR-135-x	miRNA
miR-1360-x	miRNA
miR-136-y	miRNA
miR-1376-y	miRNA
miR-137-x	miRNA
miR-1386-x	miRNA
miR-1388-x	miRNA
miR-1388-y	miRNA
miR-138-x	miRNA
miR-138-y	miRNA
miR-139-x	miRNA
miR-139-y	miRNA
miR-13-x	miRNA
miR-1408-y	miRNA
miR-140-x	miRNA
miR-140-y	miRNA
miR-141-x	miRNA
miR-141-y	miRNA
miR-142-x	miRNA
miR-142-y	miRNA
miR-1434-x	miRNA
miR-143-x	miRNA
miR-143-y	miRNA
miR-144-x	miRNA
miR-144-y	miRNA
miR-1456-x	miRNA
miR-145-x	miRNA
miR-145-y	miRNA
miR-1468-x	miRNA
miR-1468-y	miRNA
miR-146-x	miRNA
miR-146-y	miRNA
miR-147-x	miRNA
miR-147-y	miRNA
miR-148-x	miRNA
miR-148-y	miRNA
miR-149-x	miRNA
miR-149-y	miRNA
miR-150-x	miRNA
miR-151-x	miRNA
miR-151-y	miRNA
miR-152-x	miRNA
miR-152-y	miRNA
miR-153-y	miRNA
miR-1543-y	miRNA
miR-154-x	miRNA
miR-154-y	miRNA
miR-1557-y	miRNA
miR-155-x	miRNA
miR-1584-y	miRNA
miR-15-x	miRNA
miR-15-y	miRNA
miR-1609-x	miRNA
miR-1623-x	miRNA
miR-1624-y	miRNA
miR-1658-x	miRNA
miR-1663-x	miRNA
miR-1677-y	miRNA
miR-1699-y	miRNA
miR-16-x	miRNA
miR-16-y	miRNA
miR-1703-x	miRNA
miR-1717-x	miRNA
miR-1748-y	miRNA
miR-1763-y	miRNA
miR-17-x	miRNA
miR-17-y	miRNA
miR-1814-x	miRNA
miR-181-x	miRNA
miR-182-x	miRNA
miR-182-y	miRNA
miR-1835-x	miRNA
miR-1839-x	miRNA
miR-1839-y	miRNA
miR-183-x	miRNA
miR-1842-x	miRNA
miR-1842-y	miRNA
miR-1843-x	miRNA
miR-184-y	miRNA
miR-185-x	miRNA
miR-185-y	miRNA
miR-186-x	miRNA
miR-186-y	miRNA
miR-187-x	miRNA
miR-187-y	miRNA
miR-188-x	miRNA
miR-188-y	miRNA
miR-1895-y	miRNA
miR-18-x	miRNA
miR-18-y	miRNA
miR-1905-y	miRNA
miR-1910-x	miRNA
miR-1912-y	miRNA
miR-191-x	miRNA
miR-191-y	miRNA
miR-193-x	miRNA
miR-193-y	miRNA
miR-1949-y	miRNA
miR-194-x	miRNA
miR-194-y	miRNA
miR-195-x	miRNA
miR-1960-x	miRNA
miR-196-x	miRNA
miR-196-z	miRNA
miR-1973-y	miRNA
miR-197-y	miRNA
miR-1981-x	miRNA
miR-1983-y	miRNA
miR-199-x	miRNA
miR-199-y	miRNA
miR-19-x	miRNA
miR-19-y	miRNA
miR-19-z	miRNA
miR-1-x	miRNA
miR-1-y	miRNA
miR-1-z	miRNA
miR-200-x	miRNA
miR-200-y	miRNA
miR-200-z	miRNA
miR-2018-y	miRNA
miR-203-x	miRNA
miR-203-y	miRNA
miR-2043-x	miRNA
miR-204-x	miRNA
miR-204-y	miRNA
miR-205-x	miRNA
miR-205-y	miRNA
miR-206-y	miRNA
miR-208-x	miRNA
miR-208-y	miRNA
miR-20-x	miRNA
miR-20-y	miRNA
miR-210-x	miRNA
miR-210-z	miRNA
miR-2115-x	miRNA
miR-211-x	miRNA
miR-212-x	miRNA
miR-212-y	miRNA
miR-2137-y	miRNA
miR-214-x	miRNA
miR-214-y	miRNA
miR-215-y	miRNA
miR-216-x	miRNA
miR-216-y	miRNA
miR-217-x	miRNA
miR-218-x	miRNA
miR-218-y	miRNA
miR-219-x	miRNA
miR-219-y	miRNA
miR-21-x	miRNA
miR-21-y	miRNA
miR-221-x	miRNA
miR-221-y	miRNA
miR-221-z	miRNA
miR-222-x	miRNA
miR-222-y	miRNA
miR-223-x	miRNA
miR-223-y	miRNA
miR-224-x	miRNA
miR-224-y	miRNA
miR-2253-y	miRNA
miR-2285-y	miRNA
miR-2288-y	miRNA
miR-22-x	miRNA
miR-22-y	miRNA
miR-2310-x	miRNA
miR-2320-x	miRNA
miR-2320-y	miRNA
miR-2341-x	miRNA
miR-235-y	miRNA
miR-2366-y	miRNA
miR-2369-y	miRNA
miR-236-y	miRNA
miR-23-x	miRNA
miR-23-y	miRNA
miR-2404-x	miRNA
miR-2411-x	miRNA
miR-2422-x	miRNA
miR-2424-y	miRNA
miR-2447-x	miRNA
miR-2461-x	miRNA
miR-2465-x	miRNA
miR-2478-y	miRNA
miR-2483-x	miRNA
miR-2483-y	miRNA
miR-2493-x	miRNA
miR-2498-x	miRNA
miR-24-x	miRNA
miR-24-y	miRNA
miR-25-x	miRNA
miR-25-y	miRNA
miR-263-x	miRNA
miR-2683-y	miRNA
miR-26-x	miRNA
miR-26-y	miRNA
miR-275-y	miRNA
miR-2763-x	miRNA
miR-276-y	miRNA
miR-2779-x	miRNA
miR-2779-y	miRNA
miR-2779-z	miRNA
miR-279-y	miRNA
miR-27-x	miRNA
miR-27-y	miRNA
miR-285-y	miRNA
miR-2887-x	miRNA
miR-2890-y	miRNA
miR-28-x	miRNA
miR-28-y	miRNA
miR-28-z	miRNA
miR-2904-x	miRNA
miR-2954-x	miRNA
miR-2966-y	miRNA
miR-2968-y	miRNA
miR-296-x	miRNA
miR-296-y	miRNA
miR-2978-x	miRNA
miR-298-x	miRNA
miR-298-y	miRNA
miR-299-x	miRNA
miR-299-y	miRNA
miR-29-x	miRNA
miR-29-y	miRNA
miR-2-y	miRNA
miR-300-y	miRNA
miR-301-x	miRNA
miR-301-y	miRNA
miR-302-x	miRNA
miR-302-y	miRNA
miR-3059-x	miRNA
miR-3064-x	miRNA
miR-3064-y	miRNA
miR-3065-x	miRNA
miR-3065-y	miRNA
miR-3069-y	miRNA
miR-3074-x	miRNA
miR-3084-y	miRNA
miR-3085-y	miRNA
miR-3099-y	miRNA
miR-30-x	miRNA
miR-30-y	miRNA
miR-3102-x	miRNA
miR-3102-y	miRNA
miR-3109-x	miRNA
miR-310-y	miRNA
miR-311-y	miRNA
miR-3120-x	miRNA
miR-3120-y	miRNA
miR-313-y	miRNA
miR-3154-y	miRNA
miR-3157-x	miRNA
miR-3178-x	miRNA
miR-3195-x	miRNA
miR-31-x	miRNA
miR-31-y	miRNA
miR-3200-x	miRNA
miR-320-x	miRNA
miR-320-y	miRNA
miR-322-x	miRNA
miR-322-y	miRNA
miR-323-x	miRNA
miR-323-y	miRNA
miR-324-x	miRNA
miR-324-y	miRNA
miR-325-x	miRNA
miR-325-y	miRNA
miR-326-x	miRNA
miR-326-y	miRNA
miR-328-y	miRNA
miR-329-x	miRNA
miR-329-y	miRNA
miR-32-x	miRNA
miR-32-y	miRNA
miR-330-x	miRNA
miR-330-y	miRNA
miR-331-x	miRNA
miR-331-y	miRNA
miR-335-x	miRNA
miR-335-y	miRNA
miR-337-x	miRNA
miR-338-x	miRNA
miR-338-y	miRNA
miR-339-x	miRNA
miR-339-y	miRNA
miR-33-x	miRNA
miR-33-y	miRNA
miR-340-x	miRNA
miR-340-y	miRNA
miR-342-y	miRNA
miR-344-x	miRNA
miR-344-y	miRNA
miR-345-x	miRNA
miR-345-y	miRNA
miR-346-x	miRNA
miR-34-x	miRNA
miR-34-y	miRNA
miR-351-x	miRNA
miR-351-y	miRNA
miR-3529-x	miRNA
miR-352-y	miRNA
miR-3532-x	miRNA
miR-3533-y	miRNA
miR-3535-x	miRNA
miR-3548-y	miRNA
miR-3553-y	miRNA
miR-3570-x	miRNA
miR-3577-y	miRNA
miR-3586-x	miRNA
miR-3586-y	miRNA
miR-3605-x	miRNA
miR-3613-y	miRNA
miR-3615-y	miRNA
miR-361-x	miRNA
miR-361-y	miRNA
miR-362-x	miRNA
miR-362-y	miRNA
miR-363-x	miRNA
miR-363-y	miRNA
miR-3654-y	miRNA
miR-365-x	miRNA
miR-365-y	miRNA
miR-3660-y	miRNA
miR-369-x	miRNA
miR-369-y	miRNA
miR-370-x	miRNA
miR-370-y	miRNA
miR-371-x	miRNA
miR-371-y	miRNA
miR-3724-y	miRNA
miR-3745-y	miRNA
miR-374-x	miRNA
miR-376-y	miRNA
miR-3776-x	miRNA
miR-377-x	miRNA
miR-377-y	miRNA
miR-378-x	miRNA
miR-378-y	miRNA
miR-378-z	miRNA
miR-379-x	miRNA
miR-379-y	miRNA
miR-380-x	miRNA
miR-380-y	miRNA
miR-381-y	miRNA
miR-382-x	miRNA
miR-383-x	miRNA
miR-384-x	miRNA
miR-384-y	miRNA
miR-3885-x	miRNA
miR-3897-y	miRNA
miR-3923-y	miRNA
miR-3955-x	miRNA
miR-3956-y	miRNA
miR-3957-x	miRNA
miR-3957-y	miRNA
miR-3958-y	miRNA
miR-3959-x	miRNA
miR-3959-y	miRNA
miR-3962-y	miRNA
miR-3963-x	miRNA
miR-3964-y	miRNA
miR-3965-y	miRNA
miR-3968-y	miRNA
miR-3969-x	miRNA
miR-3970-x	miRNA
miR-3971-y	miRNA
miR-409-x	miRNA
miR-409-y	miRNA
miR-410-y	miRNA
miR-411-x	miRNA
miR-411-y	miRNA
miR-421-y	miRNA
miR-423-x	miRNA
miR-423-y	miRNA
miR-424-x	miRNA
miR-424-y	miRNA
miR-4259-y	miRNA
miR-425-x	miRNA
miR-4286-x	miRNA
miR-4286-y	miRNA
miR-4286-z	miRNA
miR-429-x	miRNA
miR-429-y	miRNA
miR-4301-x	miRNA
miR-4317-x	miRNA
miR-431-x	miRNA
miR-431-y	miRNA
miR-4324-y	miRNA
miR-4328-y	miRNA
miR-432-x	miRNA
miR-4331-x	miRNA
miR-4331-y	miRNA
miR-4332-y	miRNA
miR-4334-y	miRNA
miR-4338-x	miRNA
miR-433-x	miRNA
miR-433-y	miRNA
miR-434-x	miRNA
miR-434-y	miRNA
miR-43-y	miRNA
miR-4443-x	miRNA
miR-4449-y	miRNA
miR-4454-x	miRNA
miR-4478-x	miRNA
miR-448-y	miRNA
miR-4492-y	miRNA
miR-4497-x	miRNA
miR-449-x	miRNA
miR-449-y	miRNA
miR-44-y	miRNA
miR-4507-y	miRNA
miR-4508-x	miRNA
miR-450-x	miRNA
miR-450-y	miRNA
miR-4510-x	miRNA
miR-451-x	miRNA
miR-451-y	miRNA
miR-452-x	miRNA
miR-454-x	miRNA
miR-454-y	miRNA
miR-455-x	miRNA
miR-455-y	miRNA
miR-457-x	miRNA
miR-45-y	miRNA
miR-4623-x	miRNA
miR-4624-x	miRNA
miR-462-x	miRNA
miR-4634-x	miRNA
miR-4640-x	miRNA
miR-4657-x	miRNA
miR-4660-x	miRNA
miR-466-x	miRNA
miR-466-y	miRNA
miR-4683-y	miRNA
miR-4688-y	miRNA
miR-4695-x	miRNA
miR-4738-y	miRNA
miR-4753-x	miRNA
miR-4763-y	miRNA
miR-4770-y	miRNA
miR-4772-y	miRNA
miR-4787-x	miRNA
miR-483-y	miRNA
miR-484-x	miRNA
miR-484-z	miRNA
miR-485-x	miRNA
miR-485-y	miRNA
miR-486-x	miRNA
miR-486-y	miRNA
miR-4877-y	miRNA
miR-488-x	miRNA
miR-488-y	miRNA
miR-490-x	miRNA
miR-490-y	miRNA
miR-491-x	miRNA
miR-491-y	miRNA
miR-493-y	miRNA
miR-494-y	miRNA
miR-495-x	miRNA
miR-495-y	miRNA
miR-4968-y	miRNA
miR-496-y	miRNA
miR-497-x	miRNA
miR-497-y	miRNA
miR-499-x	miRNA
miR-499-y	miRNA
miR-5001-x	miRNA
miR-5007-x	miRNA
miR-500-x	miRNA
miR-500-y	miRNA
miR-501-y	miRNA
miR-502-y	miRNA
miR-503-x	miRNA
miR-504-x	miRNA
miR-504-y	miRNA
miR-505-x	miRNA
miR-506-x	miRNA
miR-506-y	miRNA
miR-507-y	miRNA
miR-508-y	miRNA
miR-5099-y	miRNA
miR-509-x	miRNA
miR-509-y	miRNA
miR-5100-y	miRNA
miR-5107-x	miRNA
miR-5108-y	miRNA
miR-5112-x	miRNA
miR-5119-y	miRNA
miR-5126-y	miRNA
miR-5130-x	miRNA
miR-5134-x	miRNA
miR-513-x	miRNA
miR-514-y	miRNA
miR-516-x	miRNA
miR-518-x	miRNA
miR-5193-y	miRNA
miR-532-x	miRNA
miR-532-y	miRNA
miR-539-y	miRNA
miR-5400-y	miRNA
miR-5402-y	miRNA
miR-540-y	miRNA
miR-541-x	miRNA
miR-541-y	miRNA
miR-542-x	miRNA
miR-542-y	miRNA
miR-543-x	miRNA
miR-543-y	miRNA
miR-544-x	miRNA
miR-544-y	miRNA
miR-545-x	miRNA
miR-545-y	miRNA
miR-548-x	miRNA
miR-54-y	miRNA
miR-551-x	miRNA
miR-551-y	miRNA
miR-558-y	miRNA
miR-5595-y	miRNA
miR-55-y	miRNA
miR-5606-x	miRNA
miR-5607-x	miRNA
miR-561-x	miRNA
miR-5627-y	miRNA
miR-56-y	miRNA
miR-574-x	miRNA
miR-574-y	miRNA
miR-582-x	miRNA
miR-5885-y	miRNA
miR-5899-y	miRNA
miR-589-x	miRNA
miR-590-x	miRNA
miR-590-y	miRNA
miR-592-x	miRNA
miR-5960-x	miRNA
miR-5991-y	miRNA
miR-599-x	miRNA
miR-599-y	miRNA
miR-605-y	miRNA
miR-6086-x	miRNA
miR-6089-y	miRNA
miR-6094-y	miRNA
miR-6125-y	miRNA
miR-6129-x	miRNA
miR-6131-y	miRNA
miR-6134-y	miRNA
miR-615-y	miRNA
miR-616-y	miRNA
miR-6236-y	miRNA
miR-6238-y	miRNA
miR-6240-x	miRNA
miR-628-x	miRNA
miR-628-y	miRNA
miR-629-x	miRNA
miR-6315-x	miRNA
miR-632-y	miRNA
miR-6331-x	miRNA
miR-6341-x	miRNA
miR-6347-x	miRNA
miR-6368-y	miRNA
miR-6391-y	miRNA
miR-6395-x	miRNA
miR-63-y	miRNA
miR-6402-y	miRNA
miR-6406-x	miRNA
miR-6412-y	miRNA
miR-6489-x	miRNA
miR-6497-x	miRNA
miR-6509-y	miRNA
miR-650-x	miRNA
miR-6516-x	miRNA
miR-6516-y	miRNA
miR-6519-y	miRNA
miR-6528-x	miRNA
miR-6529-x	miRNA
miR-6529-y	miRNA
miR-652-x	miRNA
miR-652-y	miRNA
miR-6538-x	miRNA
miR-653-x	miRNA
miR-6540-x	miRNA
miR-655-y	miRNA
miR-6584-x	miRNA
miR-6596-x	miRNA
miR-6604-x	miRNA
miR-660-x	miRNA
miR-6645-x	miRNA
miR-664-x	miRNA
miR-664-y	miRNA
miR-6651-x	miRNA
miR-6659-y	miRNA
miR-665-y	miRNA
miR-6661-x	miRNA
miR-666-x	miRNA
miR-666-y	miRNA
miR-667-x	miRNA
miR-668-y	miRNA
miR-6698-y	miRNA
miR-670-x	miRNA
miR-6711-x	miRNA
miR-6715-x	miRNA
miR-6715-y	miRNA
miR-671-x	miRNA
miR-671-y	miRNA
miR-6720-y	miRNA
miR-6729-x	miRNA
miR-672-x	miRNA
miR-672-y	miRNA
miR-6735-x	miRNA
miR-673-x	miRNA
miR-673-y	miRNA
miR-6742-x	miRNA
miR-674-x	miRNA
miR-674-y	miRNA
miR-6760-x	miRNA
miR-676-y	miRNA
miR-677-x	miRNA
miR-677-y	miRNA
miR-6782-y	miRNA
miR-6803-x	miRNA
miR-6823-y	miRNA
miR-6827-y	miRNA
miR-6849-x	miRNA
miR-6860-y	miRNA
miR-6861-x	miRNA
miR-6865-x	miRNA
miR-6875-y	miRNA
miR-6876-x	miRNA
miR-6877-y	miRNA
miR-6894-y	miRNA
miR-6937-x	miRNA
miR-6949-x	miRNA
miR-6966-y	miRNA
miR-6975-x	miRNA
miR-6978-y	miRNA
miR-7009-y	miRNA
miR-7025-y	miRNA
miR-702-y	miRNA
miR-703-x	miRNA
miR-7052-x	miRNA
miR-7054-x	miRNA
miR-7086-x	miRNA
miR-708-x	miRNA
miR-709-y	miRNA
miR-7118-x	miRNA
miR-7134-x	miRNA
miR-7134-y	miRNA
miR-7135-x	miRNA
miR-7135-y	miRNA
miR-7136-x	miRNA
miR-7136-y	miRNA
miR-7137-x	miRNA
miR-7137-y	miRNA
miR-7138-x	miRNA
miR-7138-y	miRNA
miR-7139-x	miRNA
miR-7140-x	miRNA
miR-7140-y	miRNA
miR-7141-x	miRNA
miR-7141-y	miRNA
miR-7142-x	miRNA
miR-7142-y	miRNA
miR-7144-y	miRNA
miR-7155-x	miRNA
miR-71-x	miRNA
miR-7244-x	miRNA
miR-7274-y	miRNA
miR-72-x	miRNA
miR-7356-x	miRNA
miR-735-y	miRNA
miR-7407-y	miRNA
miR-7408-x	miRNA
miR-744-x	miRNA
miR-744-y	miRNA
miR-7477-x	miRNA
miR-750-x	miRNA
miR-750-y	miRNA
miR-7550-x	miRNA
miR-7551-y	miRNA
miR-7555-x	miRNA
miR-758-y	miRNA
miR-760-x	miRNA
miR-760-y	miRNA
miR-7610-x	miRNA
miR-763-x	miRNA
miR-764-y	miRNA
miR-7654-y	miRNA
miR-7658-x	miRNA
miR-765-y	miRNA
miR-7665-x	miRNA
miR-766-y	miRNA
miR-769-x	miRNA
miR-769-y	miRNA
miR-7704-x	miRNA
miR-7705-x	miRNA
miR-770-x	miRNA
miR-770-y	miRNA
miR-7845-x	miRNA
miR-7847-y	miRNA
miR-7857-y	miRNA
miR-7865-x	miRNA
miR-7911-x	miRNA
miR-7933-y	miRNA
miR-7974-y	miRNA
miR-7977-x	miRNA
miR-79-x	miRNA
miR-79-y	miRNA
miR-7-x	miRNA
miR-7-y	miRNA
miR-8094-x	miRNA
miR-8101-x	miRNA
miR-8102-y	miRNA
miR-8112-y	miRNA
miR-8117-y	miRNA
miR-81-y	miRNA
miR-8216-y	miRNA
miR-8232-y	miRNA
miR-8243-x	miRNA
miR-8353-x	miRNA
miR-83-y	miRNA
miR-8423-x	miRNA
miR-8485-y	miRNA
miR-84-x	miRNA
miR-8528-x	miRNA
miR-8549-x	miRNA
miR-86-x	miRNA
miR-872-x	miRNA
miR-872-y	miRNA
miR-873-x	miRNA
miR-873-y	miRNA
miR-874-x	miRNA
miR-874-y	miRNA
miR-875-y	miRNA
miR-876-x	miRNA
miR-876-y	miRNA
miR-877-x	miRNA
miR-877-y	miRNA
miR-879-x	miRNA
miR-87-y	miRNA
miR-8858-y	miRNA
miR-885-x	miRNA
miR-885-y	miRNA
miR-8873-y	miRNA
miR-8874-x	miRNA
miR-8903-x	miRNA
miR-8970-y	miRNA
miR-8986-y	miRNA
miR-8989-x	miRNA
miR-8-x	miRNA
miR-8-y	miRNA
miR-9080-y	miRNA
miR-9167-x	miRNA
miR-9182-x	miRNA
miR-9186-x	miRNA
miR-9226-x	miRNA
miR-9226-y	miRNA
miR-9229-z	miRNA
miR-9234-x	miRNA
miR-9243-y	miRNA
miR-9259-x	miRNA
miR-9261-y	miRNA
miR-9270-x	miRNA
miR-9277-y	miRNA
miR-9298-x	miRNA
miR-9298-y	miRNA
miR-92-x	miRNA
miR-92-y	miRNA
miR-9312-y	miRNA
miR-9334-y	miRNA
miR-93-x	miRNA
miR-93-y	miRNA
miR-940-y	miRNA
miR-941-y	miRNA
miR-943-y	miRNA
miR-9454-x	miRNA
miR-9594-x	miRNA
miR-95-y	miRNA
miR-9609-y	miRNA
miR-96-x	miRNA
miR-971-x	miRNA
miR-973-y	miRNA
miR-9785-x	miRNA
miR-9788-y	miRNA
miR-9810-y	miRNA
miR-9820-x	miRNA
miR-9841-y	miRNA
miR-9843-y	miRNA
miR-9851-x	miRNA
miR-9851-y	miRNA
miR-9852-y	miRNA
miR-9858-x	miRNA
miR-98-x	miRNA
miR-98-y	miRNA
miR-9933-y	miRNA
miR-9938-x	miRNA
miR-993-x	miRNA
miR-993-y	miRNA
miR-9966-x	miRNA
miR-9983-y	miRNA
miR-9985-x	miRNA
miR-998-y	miRNA
miR-9993-y	miRNA
miR-9995-y	miRNA
miR-99-x	miRNA
miR-99-y	miRNA
miR-9-x	miRNA
miR-9-y	miRNA
miR-9-z	miRNA
novel-m0001-3p	miRNA
novel-m0002-3p	miRNA
novel-m0003-3p	miRNA
novel-m0004-5p	miRNA
novel-m0005-3p	miRNA
novel-m0005-5p	miRNA
novel-m0006-3p	miRNA
novel-m0007-5p	miRNA
novel-m0008-5p	miRNA
novel-m0009-5p	miRNA
novel-m0010-3p	miRNA
novel-m0011-5p	miRNA
novel-m0012-3p	miRNA
novel-m0013-3p	miRNA
novel-m0015-5p	miRNA
novel-m0016-3p	miRNA
novel-m0016-5p	miRNA
novel-m0017-3p	miRNA
novel-m0018-5p	miRNA
novel-m0019-3p	miRNA
novel-m0021-5p	miRNA
novel-m0022-3p	miRNA
novel-m0023-3p	miRNA
novel-m0024-3p	miRNA
novel-m0025-3p	miRNA
novel-m0026-3p	miRNA
novel-m0027-3p	miRNA
novel-m0027-5p	miRNA
novel-m0028-3p	miRNA
novel-m0029-3p	miRNA
novel-m0030-3p	miRNA
novel-m0031-3p	miRNA
novel-m0031-5p	miRNA
novel-m0032-5p	miRNA
novel-m0033-5p	miRNA
novel-m0034-3p	miRNA
novel-m0035-3p	miRNA
novel-m0037-3p	miRNA
novel-m0038-3p	miRNA
novel-m0039-3p	miRNA
novel-m0040-5p	miRNA
novel-m0041-5p	miRNA
novel-m0042-3p	miRNA
novel-m0043-3p	miRNA
novel-m0044-3p	miRNA
novel-m0044-5p	miRNA
novel-m0045-3p	miRNA
novel-m0046-3p	miRNA
novel-m0047-3p	miRNA
novel-m0048-5p	miRNA
novel-m0049-5p	miRNA
novel-m0050-3p	miRNA
novel-m0050-5p	miRNA
novel-m0051-3p	miRNA
novel-m0052-3p	miRNA
novel-m0053-5p	miRNA
novel-m0054-3p	miRNA
novel-m0055-5p	miRNA
novel-m0056-5p	miRNA
novel-m0057-5p	miRNA
novel-m0058-3p	miRNA
novel-m0059-3p	miRNA
novel-m0059-5p	miRNA
novel-m0060-3p	miRNA
novel-m0061-3p	miRNA
novel-m0062-3p	miRNA
novel-m0063-3p	miRNA
novel-m0064-5p	miRNA
novel-m0066-5p	miRNA
novel-m0067-5p	miRNA
novel-m0068-3p	miRNA
novel-m0069-3p	miRNA
novel-m0070-3p	miRNA
novel-m0071-3p	miRNA
novel-m0072-3p	miRNA
novel-m0073-3p	miRNA
novel-m0074-3p	miRNA
novel-m0075-3p	miRNA
novel-m0076-5p	miRNA
novel-m0077-3p	miRNA
novel-m0078-5p	miRNA
novel-m0079-3p	miRNA
novel-m0080-5p	miRNA
novel-m0082-3p	miRNA
novel-m0083-3p	miRNA
novel-m0084-5p	miRNA
novel-m0085-3p	miRNA
novel-m0086-3p	miRNA
novel-m0087-3p	miRNA
novel-m0088-3p	miRNA
novel-m0089-3p	miRNA
novel-m0090-3p	miRNA
novel-m0091-3p	miRNA
novel-m0092-3p	miRNA
novel-m0093-3p	miRNA
novel-m0094-3p	miRNA
novel-m0095-3p	miRNA
novel-m0096-5p	miRNA
novel-m0097-3p	miRNA
novel-m0098-5p	miRNA
novel-m0099-5p	miRNA
novel-m0100-3p	miRNA
novel-m0101-3p	miRNA
novel-m0102-3p	miRNA
novel-m0103-3p	miRNA
novel-m0104-5p	miRNA
novel-m0105-5p	miRNA
novel-m0106-3p	miRNA
novel-m0107-3p	miRNA
novel-m0108-3p	miRNA
novel-m0109-3p	miRNA
novel-m0110-3p	miRNA
novel-m0111-5p	miRNA
novel-m0112-5p	miRNA
novel-m0114-3p	miRNA
novel-m0114-5p	miRNA
novel-m0115-5p	miRNA
novel-m0116-3p	miRNA
novel-m0117-3p	miRNA
novel-m0118-3p	miRNA
novel-m0119-3p	miRNA
novel-m0120-5p	miRNA
novel-m0121-3p	miRNA
novel-m0121-5p	miRNA
novel-m0122-5p	miRNA
novel-m0123-5p	miRNA
novel-m0124-5p	miRNA
novel-m0125-3p	miRNA
novel-m0125-5p	miRNA
novel-m0126-3p	miRNA
novel-m0127-3p	miRNA
novel-m0127-5p	miRNA
novel-m0128-5p	miRNA
novel-m0129-3p	miRNA
novel-m0130-5p	miRNA
novel-m0131-5p	miRNA
novel-m0132-5p	miRNA
novel-m0133-5p	miRNA
novel-m0134-5p	miRNA
novel-m0135-5p	miRNA
novel-m0136-5p	miRNA
novel-m0137-3p	miRNA
novel-m0138-3p	miRNA
novel-m0139-3p	miRNA
novel-m0140-5p	miRNA
novel-m0141-5p	miRNA
novel-m0142-5p	miRNA
novel-m0143-5p	miRNA
novel-m0144-3p	miRNA
novel-m0145-3p	miRNA
novel-m0146-5p	miRNA
novel-m0147-5p	miRNA
novel-m0148-3p	miRNA
novel-m0149-3p	miRNA
novel-m0150-3p	miRNA
novel-m0150-5p	miRNA
novel-m0151-5p	miRNA
novel-m0153-3p	miRNA
novel-m0154-3p	miRNA
novel-m0155-3p	miRNA
novel-m0156-3p	miRNA
novel-m0157-3p	miRNA
novel-m0158-3p	miRNA
novel-m0158-5p	miRNA
novel-m0159-5p	miRNA
novel-m0160-3p	miRNA
novel-m0161-5p	miRNA
novel-m0162-3p	miRNA
novel-m0164-5p	miRNA
novel-m0165-3p	miRNA
novel-m0166-5p	miRNA
novel-m0167-5p	miRNA
novel-m0168-3p	miRNA
novel-m0169-3p	miRNA
novel-m0170-3p	miRNA
novel-m0171-3p	miRNA
novel-m0172-3p	miRNA
novel-m0173-3p	miRNA
novel-m0174-3p	miRNA
novel-m0175-3p	miRNA
novel-m0176-3p	miRNA
novel-m0177-3p	miRNA
novel-m0177-5p	miRNA
novel-m0178-5p	miRNA
novel-m0179-5p	miRNA
novel-m0180-3p	miRNA
novel-m0182-5p	miRNA
novel-m0183-3p	miRNA
novel-m0184-3p	miRNA
novel-m0185-3p	miRNA
novel-m0186-5p	miRNA
novel-m0187-3p	miRNA
novel-m0188-5p	miRNA
novel-m0189-3p	miRNA
novel-m0190-5p	miRNA
novel-m0191-3p	miRNA
novel-m0192-5p	miRNA
novel-m0193-3p	miRNA
novel-m0193-5p	miRNA
novel-m0194-3p	miRNA
novel-m0195-3p	miRNA
novel-m0196-5p	miRNA
novel-m0197-5p	miRNA
novel-m0198-3p	miRNA
novel-m0199-3p	miRNA
novel-m0200-5p	miRNA
novel-m0201-3p	miRNA
novel-m0202-3p	miRNA
novel-m0203-3p	miRNA
novel-m0204-5p	miRNA
novel-m0205-3p	miRNA
novel-m0206-3p	miRNA
novel-m0207-5p	miRNA
novel-m0208-3p	miRNA
novel-m0209-5p	miRNA
novel-m0210-3p	miRNA
novel-m0210-5p	miRNA
novel-m0211-3p	miRNA
novel-m0212-3p	miRNA
novel-m0213-3p	miRNA
novel-m0214-5p	miRNA
novel-m0215-5p	miRNA
novel-m0216-3p	miRNA
novel-m0217-5p	miRNA
novel-m0218-5p	miRNA
novel-m0220-3p	miRNA
novel-m0221-3p	miRNA
novel-m0222-3p	miRNA
novel-m0223-3p	miRNA
novel-m0223-5p	miRNA
novel-m0224-3p	miRNA
novel-m0224-5p	miRNA
novel-m0225-3p	miRNA
novel-m0226-3p	miRNA
novel-m0227-3p	miRNA
novel-m0228-5p	miRNA
novel-m0229-5p	miRNA
novel-m0230-5p	miRNA
novel-m0231-3p	miRNA
novel-m0232-3p	miRNA
novel-m0232-5p	miRNA
novel-m0233-5p	miRNA
novel-m0234-3p	miRNA
novel-m0235-3p	miRNA
novel-m0237-3p	miRNA
novel-m0237-5p	miRNA
novel-m0238-5p	miRNA
novel-m0239-5p	miRNA
novel-m0240-5p	miRNA
novel-m0241-5p	miRNA
novel-m0242-3p	miRNA
novel-m0243-3p	miRNA
novel-m0243-5p	miRNA
novel-m0244-5p	miRNA
novel-m0245-5p	miRNA
novel-m0246-3p	miRNA
novel-m0246-5p	miRNA
novel-m0247-5p	miRNA
novel-m0248-3p	miRNA
novel-m0249-5p	miRNA
novel-m0250-5p	miRNA
novel-m0251-3p	miRNA
novel-m0252-5p	miRNA
novel-m0253-3p	miRNA
novel-m0254-5p	miRNA
ssc-let-7a	miRNA
ssc-let-7c	miRNA
ssc-let-7d-3p	miRNA
ssc-let-7d-5p	miRNA
ssc-let-7e	miRNA
ssc-let-7f-3p	miRNA
ssc-let-7f-5p	miRNA
ssc-let-7g	miRNA
ssc-let-7i-3p	miRNA
ssc-let-7i-5p	miRNA
ssc-miR-1	miRNA
ssc-miR-100	miRNA
ssc-miR-101	miRNA
ssc-miR-103	miRNA
ssc-miR-10382	miRNA
ssc-miR-10383	miRNA
ssc-miR-10384	miRNA
ssc-miR-10386	miRNA
ssc-miR-10387	miRNA
ssc-miR-10388	miRNA
ssc-miR-10389	miRNA
ssc-miR-10390	miRNA
ssc-miR-10391	miRNA
ssc-miR-105-1	miRNA
ssc-miR-105-2	miRNA
ssc-miR-106a	miRNA
ssc-miR-107	miRNA
ssc-miR-10a-3p	miRNA
ssc-miR-10a-5p	miRNA
ssc-miR-10b	miRNA
ssc-miR-122-3p	miRNA
ssc-miR-1224	miRNA
ssc-miR-122-5p	miRNA
ssc-miR-1249	miRNA
ssc-miR-124a	miRNA
ssc-miR-125a	miRNA
ssc-miR-125b	miRNA
ssc-miR-126-3p	miRNA
ssc-miR-127	miRNA
ssc-miR-1271-3p	miRNA
ssc-miR-1271-5p	miRNA
ssc-miR-128	miRNA
ssc-miR-1285	miRNA
ssc-miR-1296-3p	miRNA
ssc-miR-1296-5p	miRNA
ssc-miR-129a-3p	miRNA
ssc-miR-129a-5p	miRNA
ssc-miR-129b	miRNA
ssc-miR-1306-5p	miRNA
ssc-miR-130a	miRNA
ssc-miR-130b-3p	miRNA
ssc-miR-130b-5p	miRNA
ssc-miR-132	miRNA
ssc-miR-133a-3p	miRNA
ssc-miR-133a-5p	miRNA
ssc-miR-133b	miRNA
ssc-miR-1343	miRNA
ssc-miR-135	miRNA
ssc-miR-136-3p	miRNA
ssc-miR-136-5p	miRNA
ssc-miR-137	miRNA
ssc-miR-138	miRNA
ssc-miR-1388	miRNA
ssc-miR-139-3p	miRNA
ssc-miR-139-5p	miRNA
ssc-miR-140-3p	miRNA
ssc-miR-140-5p	miRNA
ssc-miR-141	miRNA
ssc-miR-142-3p	miRNA
ssc-miR-142-5p	miRNA
ssc-miR-143-3p	miRNA
ssc-miR-143-5p	miRNA
ssc-miR-144	miRNA
ssc-miR-145-3p	miRNA
ssc-miR-145-5p	miRNA
ssc-miR-1468	miRNA
ssc-miR-146a-3p	miRNA
ssc-miR-146a-5p	miRNA
ssc-miR-146b	miRNA
ssc-miR-148a-3p	miRNA
ssc-miR-148a-5p	miRNA
ssc-miR-148b-3p	miRNA
ssc-miR-148b-5p	miRNA
ssc-miR-149	miRNA
ssc-miR-150	miRNA
ssc-miR-151-3p	miRNA
ssc-miR-151-5p	miRNA
ssc-miR-152	miRNA
ssc-miR-153	miRNA
ssc-miR-155-3p	miRNA
ssc-miR-155-5p	miRNA
ssc-miR-15a	miRNA
ssc-miR-15b	miRNA
ssc-miR-16	miRNA
ssc-miR-17-3p	miRNA
ssc-miR-17-5p	miRNA
ssc-miR-181a	miRNA
ssc-miR-181b	miRNA
ssc-miR-181c	miRNA
ssc-miR-181d-3p	miRNA
ssc-miR-181d-5p	miRNA
ssc-miR-182	miRNA
ssc-miR-183	miRNA
ssc-miR-1839-3p	miRNA
ssc-miR-1839-5p	miRNA
ssc-miR-184	miRNA
ssc-miR-1842	miRNA
ssc-miR-185	miRNA
ssc-miR-186-3p	miRNA
ssc-miR-186-5p	miRNA
ssc-miR-187	miRNA
ssc-miR-18a	miRNA
ssc-miR-18b	miRNA
ssc-miR-190b	miRNA
ssc-miR-191	miRNA
ssc-miR-192	miRNA
ssc-miR-193a-3p	miRNA
ssc-miR-193a-5p	miRNA
ssc-miR-194a-3p	miRNA
ssc-miR-194a-5p	miRNA
ssc-miR-194b-3p	miRNA
ssc-miR-195	miRNA
ssc-miR-196a	miRNA
ssc-miR-196b-3p	miRNA
ssc-miR-196b-5p	miRNA
ssc-miR-199a-3p	miRNA
ssc-miR-199a-5p	miRNA
ssc-miR-199b-3p	miRNA
ssc-miR-199b-5p	miRNA
ssc-miR-19a	miRNA
ssc-miR-19b	miRNA
ssc-miR-200b	miRNA
ssc-miR-202-5p	miRNA
ssc-miR-204	miRNA
ssc-miR-205	miRNA
ssc-miR-206	miRNA
ssc-miR-208b	miRNA
ssc-miR-20a-3p	miRNA
ssc-miR-20a-5p	miRNA
ssc-miR-20b	miRNA
ssc-miR-210	miRNA
ssc-miR-212	miRNA
ssc-miR-21-3p	miRNA
ssc-miR-214-3p	miRNA
ssc-miR-214-5p	miRNA
ssc-miR-215	miRNA
ssc-miR-21-5p	miRNA
ssc-miR-216	miRNA
ssc-miR-217	miRNA
ssc-miR-218	miRNA
ssc-miR-218-3p	miRNA
ssc-miR-218-5p	miRNA
ssc-miR-218b	miRNA
ssc-miR-219a	miRNA
ssc-miR-219b-3p	miRNA
ssc-miR-221-3p	miRNA
ssc-miR-221-5p	miRNA
ssc-miR-222	miRNA
ssc-miR-223	miRNA
ssc-miR-22-3p	miRNA
ssc-miR-224	miRNA
ssc-miR-22-5p	miRNA
ssc-miR-2320-3p	miRNA
ssc-miR-2320-5p	miRNA
ssc-miR-2366	miRNA
ssc-miR-23a	miRNA
ssc-miR-23b	miRNA
ssc-miR-2411	miRNA
ssc-miR-24-1-5p	miRNA
ssc-miR-24-2-5p	miRNA
ssc-miR-24-3p	miRNA
ssc-miR-2483	miRNA
ssc-miR-26a	miRNA
ssc-miR-26b-3p	miRNA
ssc-miR-26b-5p	miRNA
ssc-miR-27a	miRNA
ssc-miR-27b-3p	miRNA
ssc-miR-27b-5p	miRNA
ssc-miR-28-3p	miRNA
ssc-miR-28-5p	miRNA
ssc-miR-296-3p	miRNA
ssc-miR-296-5p	miRNA
ssc-miR-299	miRNA
ssc-miR-29a-3p	miRNA
ssc-miR-29a-5p	miRNA
ssc-miR-29b	miRNA
ssc-miR-29c	miRNA
ssc-miR-301	miRNA
ssc-miR-30a-3p	miRNA
ssc-miR-30a-5p	miRNA
ssc-miR-30b-3p	miRNA
ssc-miR-30b-5p	miRNA
ssc-miR-30c-1-3p	miRNA
ssc-miR-30c-3p	miRNA
ssc-miR-30c-5p	miRNA
ssc-miR-30d	miRNA
ssc-miR-30e-3p	miRNA
ssc-miR-30e-5p	miRNA
ssc-miR-31	miRNA
ssc-miR-32	miRNA
ssc-miR-320	miRNA
ssc-miR-323	miRNA
ssc-miR-324	miRNA
ssc-miR-325	miRNA
ssc-miR-326	miRNA
ssc-miR-328	miRNA
ssc-miR-330	miRNA
ssc-miR-331-3p	miRNA
ssc-miR-331-5p	miRNA
ssc-miR-335	miRNA
ssc-miR-338	miRNA
ssc-miR-339	miRNA
ssc-miR-339-3p	miRNA
ssc-miR-339-5p	miRNA
ssc-miR-33b-3p	miRNA
ssc-miR-33b-5p	miRNA
ssc-miR-340	miRNA
ssc-miR-342	miRNA
ssc-miR-345-3p	miRNA
ssc-miR-345-5p	miRNA
ssc-miR-34a	miRNA
ssc-miR-34c	miRNA
ssc-miR-361-3p	miRNA
ssc-miR-361-5p	miRNA
ssc-miR-362	miRNA
ssc-miR-363	miRNA
ssc-miR-365-3p	miRNA
ssc-miR-365-5p	miRNA
ssc-miR-369	miRNA
ssc-miR-370	miRNA
ssc-miR-371-5p	miRNA
ssc-miR-374a-3p	miRNA
ssc-miR-374a-5p	miRNA
ssc-miR-374b-3p	miRNA
ssc-miR-374b-5p	miRNA
ssc-miR-376a-3p	miRNA
ssc-miR-376a-5p	miRNA
ssc-miR-376b	miRNA
ssc-miR-376c	miRNA
ssc-miR-378	miRNA
ssc-miR-381-3p	miRNA
ssc-miR-381-5p	miRNA
ssc-miR-382	miRNA
ssc-miR-383	miRNA
ssc-miR-411	miRNA
ssc-miR-421-3p	miRNA
ssc-miR-421-5p	miRNA
ssc-miR-423-3p	miRNA
ssc-miR-423-5p	miRNA
ssc-miR-424-3p	miRNA
ssc-miR-424-5p	miRNA
ssc-miR-425-5p	miRNA
ssc-miR-429	miRNA
ssc-miR-432-3p	miRNA
ssc-miR-432-5p	miRNA
ssc-miR-4331-3p	miRNA
ssc-miR-4331-5p	miRNA
ssc-miR-4332	miRNA
ssc-miR-4334-3p	miRNA
ssc-miR-4334-5p	miRNA
ssc-miR-4335	miRNA
ssc-miR-4337	miRNA
ssc-miR-4338	miRNA
ssc-miR-4339	miRNA
ssc-miR-450a	miRNA
ssc-miR-450b-3p	miRNA
ssc-miR-450b-5p	miRNA
ssc-miR-450c-3p	miRNA
ssc-miR-450c-5p	miRNA
ssc-miR-451	miRNA
ssc-miR-452	miRNA
ssc-miR-454	miRNA
ssc-miR-455-3p	miRNA
ssc-miR-455-5p	miRNA
ssc-miR-484	miRNA
ssc-miR-486	miRNA
ssc-miR-487b	miRNA
ssc-miR-489	miRNA
ssc-miR-490	miRNA
ssc-miR-490-3p	miRNA
ssc-miR-490-5p	miRNA
ssc-miR-491	miRNA
ssc-miR-493-3p	miRNA
ssc-miR-493-5p	miRNA
ssc-miR-494	miRNA
ssc-miR-497	miRNA
ssc-miR-499-3p	miRNA
ssc-miR-499-5p	miRNA
ssc-miR-500-3p	miRNA
ssc-miR-500-5p	miRNA
ssc-miR-503	miRNA
ssc-miR-504	miRNA
ssc-miR-505	miRNA
ssc-miR-532-3p	miRNA
ssc-miR-532-5p	miRNA
ssc-miR-542-3p	miRNA
ssc-miR-542-5p	miRNA
ssc-miR-545-3p	miRNA
ssc-miR-545-5p	miRNA
ssc-miR-551a	miRNA
ssc-miR-574-3p	miRNA
ssc-miR-574-5p	miRNA
ssc-miR-582-5p	miRNA
ssc-miR-615	miRNA
ssc-miR-628-3p	miRNA
ssc-miR-628-5p	miRNA
ssc-miR-6516	miRNA
ssc-miR-652	miRNA
ssc-miR-6529	miRNA
ssc-miR-660	miRNA
ssc-miR-664-3p	miRNA
ssc-miR-664-5p	miRNA
ssc-miR-670	miRNA
ssc-miR-671-3p	miRNA
ssc-miR-671-5p	miRNA
ssc-miR-676-3p	miRNA
ssc-miR-676-5p	miRNA
ssc-miR-6782-3p	miRNA
ssc-miR-708-3p	miRNA
ssc-miR-708-5p	miRNA
ssc-miR-7134-3p	miRNA
ssc-miR-7134-5p	miRNA
ssc-miR-7135-3p	miRNA
ssc-miR-7135-5p	miRNA
ssc-miR-7136-3p	miRNA
ssc-miR-7136-5p	miRNA
ssc-miR-7137-3p	miRNA
ssc-miR-7137-5p	miRNA
ssc-miR-7138-3p	miRNA
ssc-miR-7138-5p	miRNA
ssc-miR-7139-3p	miRNA
ssc-miR-7139-5p	miRNA
ssc-miR-7140-3p	miRNA
ssc-miR-7140-5p	miRNA
ssc-miR-7141-3p	miRNA
ssc-miR-7142-3p	miRNA
ssc-miR-7142-5p	miRNA
ssc-miR-7143-3p	miRNA
ssc-miR-7143-5p	miRNA
ssc-miR-7144-3p	miRNA
ssc-miR-7144-5p	miRNA
ssc-miR-7-3p	miRNA
ssc-miR-744	miRNA
ssc-miR-758	miRNA
ssc-miR-7-5p	miRNA
ssc-miR-769-3p	miRNA
ssc-miR-769-5p	miRNA
ssc-miR-7857-3p	miRNA
ssc-miR-802	miRNA
ssc-miR-874	miRNA
ssc-miR-885-3p	miRNA
ssc-miR-885-5p	miRNA
ssc-miR-9	miRNA
ssc-miR-9-1	miRNA
ssc-miR-9-2	miRNA
ssc-miR-92a	miRNA
ssc-miR-92b-3p	miRNA
ssc-miR-92b-5p	miRNA
ssc-miR-935	miRNA
ssc-miR-95	miRNA
ssc-miR-96-5p	miRNA
ssc-miR-9785-5p	miRNA
ssc-miR-9786-3p	miRNA
ssc-miR-9787-3p	miRNA
ssc-miR-9788-3p	miRNA
ssc-miR-9789-3p	miRNA
ssc-miR-9790-3p	miRNA
ssc-miR-9791-3p	miRNA
ssc-miR-9792-5p	miRNA
ssc-miR-9793-5p	miRNA
ssc-miR-9794-3p	miRNA
ssc-miR-9795-3p	miRNA
ssc-miR-9796-3p	miRNA
ssc-miR-9797-3p	miRNA
ssc-miR-9798-3p	miRNA
ssc-miR-98	miRNA
ssc-miR-9800-3p	miRNA
ssc-miR-9801-5p	miRNA
ssc-miR-9802-3p	miRNA
ssc-miR-9803-5p	miRNA
ssc-miR-9804-5p	miRNA
ssc-miR-9805-3p	miRNA
ssc-miR-9806-5p	miRNA
ssc-miR-9807-5p	miRNA
ssc-miR-9808-3p	miRNA
ssc-miR-9809-3p	miRNA
ssc-miR-9810-3p	miRNA
ssc-miR-9811-5p	miRNA
ssc-miR-9812-3p	miRNA
ssc-miR-9813-5p	miRNA
ssc-miR-9814-3p	miRNA
ssc-miR-9815-3p	miRNA
ssc-miR-9816-3p	miRNA
ssc-miR-9817-5p	miRNA
ssc-miR-9818-3p	miRNA
ssc-miR-9819-5p	miRNA
ssc-miR-9820-5p	miRNA
ssc-miR-9821-5p	miRNA
ssc-miR-9822-3p	miRNA
ssc-miR-9823-5p	miRNA
ssc-miR-9824-5p	miRNA
ssc-miR-9825-5p	miRNA
ssc-miR-9826-5p	miRNA
ssc-miR-9827-5p	miRNA
ssc-miR-9828-3p	miRNA
ssc-miR-9829-5p	miRNA
ssc-miR-9830-5p	miRNA
ssc-miR-9831-3p	miRNA
ssc-miR-9832-3p	miRNA
ssc-miR-9833-5p	miRNA
ssc-miR-9834-5p	miRNA
ssc-miR-9835-3p	miRNA
ssc-miR-9836-3p	miRNA
ssc-miR-9837-5p	miRNA
ssc-miR-9838-5p	miRNA
ssc-miR-9839-5p	miRNA
ssc-miR-9840-3p	miRNA
ssc-miR-9841-3p	miRNA
ssc-miR-9842-5p	miRNA
ssc-miR-9843-3p	miRNA
ssc-miR-9844-3p	miRNA
ssc-miR-9846-3p	miRNA
ssc-miR-9847-3p	miRNA
ssc-miR-9848-3p	miRNA
ssc-miR-9849-5p	miRNA
ssc-miR-9850-5p	miRNA
ssc-miR-9851-3p	miRNA
ssc-miR-9852-3p	miRNA
ssc-miR-9853-5p	miRNA
ssc-miR-9854-5p	miRNA
ssc-miR-9855-5p	miRNA
ssc-miR-9857-5p	miRNA
ssc-miR-9858-5p	miRNA
ssc-miR-9859-3p	miRNA
ssc-miR-9861-5p	miRNA
ssc-miR-9862-3p	miRNA
ssc-miR-99a-3p	miRNA
ssc-miR-99a-5p	miRNA
ssc-miR-99b	miRNA
MSTRG.12104	mRNA
MSTRG.13198	mRNA
MSTRG.1648	mRNA
MSTRG.17526	mRNA
MSTRG.18350	mRNA
MSTRG.18351	mRNA
MSTRG.18360	mRNA
MSTRG.18473	mRNA
MSTRG.18529	mRNA
MSTRG.18532	mRNA
MSTRG.18552	mRNA
MSTRG.358	mRNA
MSTRG.9871	mRNA
MSTRG.9873	mRNA
ncbi_100034246	mRNA
ncbi_100037286	mRNA
ncbi_100038004	mRNA
ncbi_100049696	mRNA
ncbi_100113360	mRNA
ncbi_100125343	mRNA
ncbi_100126238	mRNA
ncbi_100126284	mRNA
ncbi_100126851	mRNA
ncbi_100127131	mRNA
ncbi_100127171	mRNA
ncbi_100152038	mRNA
ncbi_100152499	mRNA
ncbi_100152573	mRNA
ncbi_100152849	mRNA
ncbi_100152997	mRNA
ncbi_100153250	mRNA
ncbi_100153503	mRNA
ncbi_100153585	mRNA
ncbi_100153822	mRNA
ncbi_100153902	mRNA
ncbi_100154565	mRNA
ncbi_100154609	mRNA
ncbi_100155269	mRNA
ncbi_100155625	mRNA
ncbi_100155756	mRNA
ncbi_100156017	mRNA
ncbi_100156830	mRNA
ncbi_100157211	mRNA
ncbi_100157235	mRNA
ncbi_100158140	mRNA
ncbi_100158244	mRNA
ncbi_100170115	mRNA
ncbi_100271932	mRNA
ncbi_100512348	mRNA
ncbi_100513130	mRNA
ncbi_100513514	mRNA
ncbi_100513927	mRNA
ncbi_100514063	mRNA
ncbi_100514068	mRNA
ncbi_100514564	mRNA
ncbi_100514958	mRNA
ncbi_100515106	mRNA
ncbi_100515346	mRNA
ncbi_100515438	mRNA
ncbi_100515872	mRNA
ncbi_100515967	mRNA
ncbi_100518325	mRNA
ncbi_100518817	mRNA
ncbi_100518963	mRNA
ncbi_100520144	mRNA
ncbi_100520449	mRNA
ncbi_100520726	mRNA
ncbi_100521003	mRNA
ncbi_100521143	mRNA
ncbi_100521185	mRNA
ncbi_100521274	mRNA
ncbi_100521670	mRNA
ncbi_100522076	mRNA
ncbi_100522452	mRNA
ncbi_100523318	mRNA
ncbi_100524076	mRNA
ncbi_100524949	mRNA
ncbi_100525209	mRNA
ncbi_100526026	mRNA
ncbi_100620559	mRNA
ncbi_100621265	mRNA
ncbi_100622364	mRNA
ncbi_100624069	mRNA
ncbi_100624700	mRNA
ncbi_100625830	mRNA
ncbi_100626199	mRNA
ncbi_100626247	mRNA
ncbi_100626975	mRNA
ncbi_100628052	mRNA
ncbi_100736831	mRNA
ncbi_100737727	mRNA
ncbi_100737768	mRNA
ncbi_100739016	mRNA
ncbi_100739109	mRNA
ncbi_102159223	mRNA
ncbi_102159655	mRNA
ncbi_102159686	mRNA
ncbi_102160266	mRNA
ncbi_102160467	mRNA
ncbi_102164419	mRNA
ncbi_102164536	mRNA
ncbi_106504183	mRNA
ncbi_106504436	mRNA
ncbi_110255205	mRNA
ncbi_110258060	mRNA
ncbi_110261049	mRNA
ncbi_396593	mRNA
ncbi_396639	mRNA
ncbi_396677	mRNA
ncbi_396764	mRNA
ncbi_396810	mRNA
ncbi_396827	mRNA
ncbi_396880	mRNA
ncbi_396906	mRNA
ncbi_396915	mRNA
ncbi_396982	mRNA
ncbi_397009	mRNA
ncbi_397064	mRNA
ncbi_397086	mRNA
ncbi_397122	mRNA
ncbi_397168	mRNA
ncbi_397213	mRNA
ncbi_397284	mRNA
ncbi_399527	mRNA
ncbi_449524	mRNA
ncbi_606745	mRNA
ncbi_613130	mRNA

## Sheet: 7.2
Supplement 7.2 Co-expression network of hypoxic related DEmRNAs and DEmiRNAs
id	type
bantam-y	miRNA
let-7-x	miRNA
let-7-y	miRNA
let-7-z	miRNA
lin-4-x	miRNA
miR-10001-x	miRNA
miR-10002-x	miRNA
miR-10014-x	miRNA
miR-10018-x	miRNA
miR-10021-x	miRNA
miR-10023-x	miRNA
miR-10070-y	miRNA
miR-100-y	miRNA
miR-10116-x	miRNA
miR-10173-x	miRNA
miR-10174-x	miRNA
miR-10174-y	miRNA
miR-10181-x	miRNA
miR-10185-x	miRNA
miR-101-x	miRNA
miR-101-y	miRNA
miR-10240-x	miRNA
miR-10285-x	miRNA
miR-10316-x	miRNA
miR-10360-x	miRNA
miR-10382-y	miRNA
miR-10383-y	miRNA
miR-10384-x	miRNA
miR-10386-x	miRNA
miR-10387-x	miRNA
miR-10388-x	miRNA
miR-10390-x	miRNA
miR-10391-y	miRNA
miR-10392-y	miRNA
miR-10394-x	miRNA
miR-10395-y	miRNA
miR-103-x	miRNA
miR-103-y	miRNA
miR-10400-x	miRNA
miR-10527-x	miRNA
miR-105-x	miRNA
miR-106-x	miRNA
miR-106-y	miRNA
miR-107-x	miRNA
miR-107-y	miRNA
miR-10848-y	miRNA
miR-10890-y	miRNA
miR-10926-x	miRNA
miR-10955-y	miRNA
miR-10-x	miRNA
miR-10-y	miRNA
miR-11202-x	miRNA
miR-11619-x	miRNA
miR-1180-y	miRNA
miR-1182-y	miRNA
miR-1187-y	miRNA
miR-1188-x	miRNA
miR-11905-y	miRNA
miR-1193-y	miRNA
miR-11971-y	miRNA
miR-11972-x	miRNA
miR-11975-x	miRNA
miR-11976-y	miRNA
miR-11977-y	miRNA
miR-1197-y	miRNA
miR-11980-x	miRNA
miR-11985-y	miRNA
miR-11987-x	miRNA
miR-11-x	miRNA
miR-12004-x	miRNA
miR-12021-y	miRNA
miR-12023-x	miRNA
miR-12034-y	miRNA
miR-12059-y	miRNA
miR-12072-x	miRNA
miR-12086-y	miRNA
miR-12212-x	miRNA
miR-12237-y	miRNA
miR-12245-y	miRNA
miR-1224-x	miRNA
miR-12273-x	miRNA
miR-12275-y	miRNA
miR-12283-y	miRNA
miR-12295-x	miRNA
miR-122-x	miRNA
miR-122-y	miRNA
miR-1236-x	miRNA
miR-12386-x	miRNA
miR-12392-y	miRNA
miR-1240-y	miRNA
miR-1246-x	miRNA
miR-1247-x	miRNA
miR-1247-y	miRNA
miR-1248-x	miRNA
miR-1249-x	miRNA
miR-1249-y	miRNA
miR-124-x	miRNA
miR-124-y	miRNA
miR-1251-x	miRNA
miR-1252-x	miRNA
miR-125-x	miRNA
miR-125-y	miRNA
miR-1260-x	miRNA
miR-1264-y	miRNA
miR-1268-x	miRNA
miR-126-x	miRNA
miR-1271-x	miRNA
miR-1271-y	miRNA
miR-1277-x	miRNA
miR-1277-y	miRNA
miR-127-x	miRNA
miR-127-y	miRNA
miR-1281-y	miRNA
miR-1285-y	miRNA
miR-1288-y	miRNA
miR-1289-y	miRNA
miR-128-x	miRNA
miR-128-y	miRNA
miR-1291-x	miRNA
miR-1296-x	miRNA
miR-1298-x	miRNA
miR-1298-y	miRNA
miR-129-x	miRNA
miR-129-y	miRNA
miR-1304-y	miRNA
miR-1306-x	miRNA
miR-1306-y	miRNA
miR-1307-x	miRNA
miR-1307-y	miRNA
miR-130-x	miRNA
miR-130-y	miRNA
miR-1329-x	miRNA
miR-1329-y	miRNA
miR-132-x	miRNA
miR-132-y	miRNA
miR-133-x	miRNA
miR-133-y	miRNA
miR-133-z	miRNA
miR-1343-x	miRNA
miR-1343-y	miRNA
miR-1346-y	miRNA
miR-134-x	miRNA
miR-135-x	miRNA
miR-135-y	miRNA
miR-1360-x	miRNA
miR-136-y	miRNA
miR-1376-y	miRNA
miR-137-x	miRNA
miR-1386-x	miRNA
miR-1388-x	miRNA
miR-1388-y	miRNA
miR-138-x	miRNA
miR-138-y	miRNA
miR-139-x	miRNA
miR-139-y	miRNA
miR-13-x	miRNA
miR-1408-y	miRNA
miR-140-x	miRNA
miR-140-y	miRNA
miR-141-x	miRNA
miR-141-y	miRNA
miR-142-x	miRNA
miR-142-y	miRNA
miR-1434-x	miRNA
miR-143-x	miRNA
miR-143-y	miRNA
miR-144-x	miRNA
miR-144-y	miRNA
miR-1456-x	miRNA
miR-145-x	miRNA
miR-145-y	miRNA
miR-1468-x	miRNA
miR-1468-y	miRNA
miR-146-x	miRNA
miR-146-y	miRNA
miR-147-x	miRNA
miR-147-y	miRNA
miR-148-x	miRNA
miR-148-y	miRNA
miR-149-x	miRNA
miR-149-y	miRNA
miR-150-x	miRNA
miR-151-x	miRNA
miR-151-y	miRNA
miR-152-x	miRNA
miR-152-y	miRNA
miR-153-y	miRNA
miR-1543-y	miRNA
miR-154-x	miRNA
miR-154-y	miRNA
miR-1557-y	miRNA
miR-155-x	miRNA
miR-1584-y	miRNA
miR-15-x	miRNA
miR-15-y	miRNA
miR-1609-x	miRNA
miR-1623-x	miRNA
miR-1624-y	miRNA
miR-1658-x	miRNA
miR-1663-x	miRNA
miR-1677-y	miRNA
miR-1699-y	miRNA
miR-16-x	miRNA
miR-16-y	miRNA
miR-1703-x	miRNA
miR-1717-x	miRNA
miR-1748-y	miRNA
miR-1763-y	miRNA
miR-17-x	miRNA
miR-17-y	miRNA
miR-1814-x	miRNA
miR-181-x	miRNA
miR-181-y	miRNA
miR-182-x	miRNA
miR-182-y	miRNA
miR-1835-x	miRNA
miR-1839-x	miRNA
miR-1839-y	miRNA
miR-183-x	miRNA
miR-183-y	miRNA
miR-1842-x	miRNA
miR-1842-y	miRNA
miR-1843-x	miRNA
miR-1843-y	miRNA
miR-184-y	miRNA
miR-185-x	miRNA
miR-185-y	miRNA
miR-186-x	miRNA
miR-186-y	miRNA
miR-187-x	miRNA
miR-187-y	miRNA
miR-188-x	miRNA
miR-188-y	miRNA
miR-1895-y	miRNA
miR-18-x	miRNA
miR-18-y	miRNA
miR-1905-y	miRNA
miR-190-x	miRNA
miR-190-y	miRNA
miR-1910-x	miRNA
miR-1912-y	miRNA
miR-191-x	miRNA
miR-191-y	miRNA
miR-192-x	miRNA
miR-193-x	miRNA
miR-193-y	miRNA
miR-1949-y	miRNA
miR-194-x	miRNA
miR-194-y	miRNA
miR-195-x	miRNA
miR-1960-x	miRNA
miR-196-x	miRNA
miR-196-z	miRNA
miR-1973-y	miRNA
miR-197-y	miRNA
miR-1981-x	miRNA
miR-1983-y	miRNA
miR-199-x	miRNA
miR-199-y	miRNA
miR-19-x	miRNA
miR-19-y	miRNA
miR-19-z	miRNA
miR-1-x	miRNA
miR-1-y	miRNA
miR-1-z	miRNA
miR-200-x	miRNA
miR-200-y	miRNA
miR-200-z	miRNA
miR-2018-y	miRNA
miR-203-x	miRNA
miR-203-y	miRNA
miR-2043-x	miRNA
miR-204-x	miRNA
miR-204-y	miRNA
miR-205-x	miRNA
miR-205-y	miRNA
miR-206-y	miRNA
miR-208-x	miRNA
miR-208-y	miRNA
miR-20-x	miRNA
miR-20-y	miRNA
miR-210-x	miRNA
miR-210-y	miRNA
miR-210-z	miRNA
miR-2115-x	miRNA
miR-211-x	miRNA
miR-212-x	miRNA
miR-212-y	miRNA
miR-2137-y	miRNA
miR-214-x	miRNA
miR-214-y	miRNA
miR-215-x	miRNA
miR-215-y	miRNA
miR-216-x	miRNA
miR-216-y	miRNA
miR-217-x	miRNA
miR-218-x	miRNA
miR-218-y	miRNA
miR-219-x	miRNA
miR-219-y	miRNA
miR-21-x	miRNA
miR-21-y	miRNA
miR-221-x	miRNA
miR-221-y	miRNA
miR-221-z	miRNA
miR-222-x	miRNA
miR-222-y	miRNA
miR-223-x	miRNA
miR-223-y	miRNA
miR-224-x	miRNA
miR-224-y	miRNA
miR-2253-y	miRNA
miR-2285-y	miRNA
miR-2288-y	miRNA
miR-22-x	miRNA
miR-22-y	miRNA
miR-2310-x	miRNA
miR-2320-x	miRNA
miR-2320-y	miRNA
miR-2341-x	miRNA
miR-235-y	miRNA
miR-2366-y	miRNA
miR-2369-y	miRNA
miR-236-y	miRNA
miR-23-x	miRNA
miR-23-y	miRNA
miR-2404-x	miRNA
miR-2411-x	miRNA
miR-2422-x	miRNA
miR-2424-y	miRNA
miR-2447-x	miRNA
miR-2461-x	miRNA
miR-2465-x	miRNA
miR-2478-y	miRNA
miR-2483-x	miRNA
miR-2483-y	miRNA
miR-2493-x	miRNA
miR-2498-x	miRNA
miR-24-x	miRNA
miR-24-y	miRNA
miR-25-x	miRNA
miR-25-y	miRNA
miR-263-x	miRNA
miR-2683-y	miRNA
miR-26-x	miRNA
miR-26-y	miRNA
miR-275-y	miRNA
miR-2763-x	miRNA
miR-276-y	miRNA
miR-2779-x	miRNA
miR-2779-y	miRNA
miR-2779-z	miRNA
miR-279-y	miRNA
miR-27-x	miRNA
miR-27-y	miRNA
miR-285-y	miRNA
miR-2887-x	miRNA
miR-2890-y	miRNA
miR-28-x	miRNA
miR-28-y	miRNA
miR-28-z	miRNA
miR-2904-x	miRNA
miR-2954-x	miRNA
miR-2966-y	miRNA
miR-2968-y	miRNA
miR-296-x	miRNA
miR-296-y	miRNA
miR-2978-x	miRNA
miR-298-x	miRNA
miR-298-y	miRNA
miR-299-x	miRNA
miR-299-y	miRNA
miR-29-x	miRNA
miR-29-y	miRNA
miR-2-y	miRNA
miR-300-y	miRNA
miR-301-x	miRNA
miR-301-y	miRNA
miR-302-x	miRNA
miR-302-y	miRNA
miR-3059-x	miRNA
miR-3064-x	miRNA
miR-3064-y	miRNA
miR-3065-x	miRNA
miR-3065-y	miRNA
miR-3069-y	miRNA
miR-3074-x	miRNA
miR-3084-y	miRNA
miR-3085-y	miRNA
miR-3099-y	miRNA
miR-30-x	miRNA
miR-30-y	miRNA
miR-3102-x	miRNA
miR-3102-y	miRNA
miR-3109-x	miRNA
miR-310-y	miRNA
miR-311-y	miRNA
miR-3120-x	miRNA
miR-3120-y	miRNA
miR-313-y	miRNA
miR-3154-y	miRNA
miR-3157-x	miRNA
miR-3178-x	miRNA
miR-3195-x	miRNA
miR-31-x	miRNA
miR-31-y	miRNA
miR-3200-x	miRNA
miR-320-x	miRNA
miR-320-y	miRNA
miR-322-x	miRNA
miR-322-y	miRNA
miR-323-x	miRNA
miR-323-y	miRNA
miR-324-x	miRNA
miR-324-y	miRNA
miR-325-x	miRNA
miR-325-y	miRNA
miR-326-x	miRNA
miR-326-y	miRNA
miR-328-y	miRNA
miR-329-x	miRNA
miR-329-y	miRNA
miR-32-x	miRNA
miR-32-y	miRNA
miR-330-x	miRNA
miR-330-y	miRNA
miR-331-x	miRNA
miR-331-y	miRNA
miR-335-x	miRNA
miR-335-y	miRNA
miR-337-x	miRNA
miR-338-x	miRNA
miR-338-y	miRNA
miR-339-x	miRNA
miR-339-y	miRNA
miR-33-x	miRNA
miR-33-y	miRNA
miR-340-x	miRNA
miR-340-y	miRNA
miR-341-y	miRNA
miR-342-y	miRNA
miR-344-x	miRNA
miR-344-y	miRNA
miR-345-x	miRNA
miR-345-y	miRNA
miR-346-x	miRNA
miR-34-x	miRNA
miR-34-y	miRNA
miR-351-x	miRNA
miR-351-y	miRNA
miR-3529-x	miRNA
miR-352-y	miRNA
miR-3532-x	miRNA
miR-3533-y	miRNA
miR-3535-x	miRNA
miR-3548-y	miRNA
miR-3553-y	miRNA
miR-3559-y	miRNA
miR-3570-x	miRNA
miR-3577-y	miRNA
miR-3586-x	miRNA
miR-3586-y	miRNA
miR-3605-x	miRNA
miR-3613-x	miRNA
miR-3613-y	miRNA
miR-3615-y	miRNA
miR-361-x	miRNA
miR-361-y	miRNA
miR-362-x	miRNA
miR-362-y	miRNA
miR-363-x	miRNA
miR-363-y	miRNA
miR-3654-y	miRNA
miR-365-x	miRNA
miR-365-y	miRNA
miR-3660-y	miRNA
miR-369-y	miRNA
miR-370-x	miRNA
miR-370-y	miRNA
miR-371-x	miRNA
miR-371-y	miRNA
miR-3724-y	miRNA
miR-3745-y	miRNA
miR-374-x	miRNA
miR-374-y	miRNA
miR-375-y	miRNA
miR-376-x	miRNA
miR-376-y	miRNA
miR-3776-x	miRNA
miR-377-x	miRNA
miR-377-y	miRNA
miR-378-x	miRNA
miR-378-y	miRNA
miR-378-z	miRNA
miR-379-x	miRNA
miR-379-y	miRNA
miR-380-x	miRNA
miR-380-y	miRNA
miR-381-y	miRNA
miR-382-x	miRNA
miR-382-y	miRNA
miR-383-x	miRNA
miR-384-x	miRNA
miR-384-y	miRNA
miR-3885-x	miRNA
miR-3897-y	miRNA
miR-3917-y	miRNA
miR-3923-y	miRNA
miR-3955-x	miRNA
miR-3956-y	miRNA
miR-3957-x	miRNA
miR-3957-y	miRNA
miR-3958-y	miRNA
miR-3959-x	miRNA
miR-3959-y	miRNA
miR-3962-y	miRNA
miR-3963-x	miRNA
miR-3964-y	miRNA
miR-3965-y	miRNA
miR-3968-y	miRNA
miR-3969-x	miRNA
miR-3970-x	miRNA
miR-3971-y	miRNA
miR-409-x	miRNA
miR-409-y	miRNA
miR-410-y	miRNA
miR-411-x	miRNA
miR-411-y	miRNA
miR-412-x	miRNA
miR-412-z	miRNA
miR-421-y	miRNA
miR-422-x	miRNA
miR-423-x	miRNA
miR-423-y	miRNA
miR-424-x	miRNA
miR-424-y	miRNA
miR-4259-y	miRNA
miR-425-x	miRNA
miR-425-y	miRNA
miR-4286-x	miRNA
miR-4286-y	miRNA
miR-4286-z	miRNA
miR-429-x	miRNA
miR-429-y	miRNA
miR-4301-x	miRNA
miR-4317-x	miRNA
miR-431-x	miRNA
miR-431-y	miRNA
miR-4324-y	miRNA
miR-4328-y	miRNA
miR-432-x	miRNA
miR-4331-x	miRNA
miR-4331-y	miRNA
miR-4332-y	miRNA
miR-4334-y	miRNA
miR-4338-x	miRNA
miR-433-x	miRNA
miR-433-y	miRNA
miR-434-x	miRNA
miR-434-y	miRNA
miR-43-y	miRNA
miR-4442-y	miRNA
miR-4443-x	miRNA
miR-4449-y	miRNA
miR-4454-x	miRNA
miR-4478-x	miRNA
miR-448-y	miRNA
miR-4492-y	miRNA
miR-4497-x	miRNA
miR-449-x	miRNA
miR-449-y	miRNA
miR-44-y	miRNA
miR-4507-y	miRNA
miR-4508-x	miRNA
miR-450-x	miRNA
miR-450-y	miRNA
miR-4510-x	miRNA
miR-451-x	miRNA
miR-451-y	miRNA
miR-452-x	miRNA
miR-454-x	miRNA
miR-454-y	miRNA
miR-455-x	miRNA
miR-455-y	miRNA
miR-457-x	miRNA
miR-45-y	miRNA
miR-4623-x	miRNA
miR-4624-x	miRNA
miR-462-x	miRNA
miR-4634-x	miRNA
miR-4640-x	miRNA
miR-4657-x	miRNA
miR-4660-x	miRNA
miR-466-x	miRNA
miR-466-y	miRNA
miR-4683-y	miRNA
miR-4688-y	miRNA
miR-4695-x	miRNA
miR-4738-y	miRNA
miR-4753-x	miRNA
miR-4763-y	miRNA
miR-4770-y	miRNA
miR-4772-y	miRNA
miR-4787-x	miRNA
miR-4791-x	miRNA
miR-483-y	miRNA
miR-484-x	miRNA
miR-484-z	miRNA
miR-485-x	miRNA
miR-485-y	miRNA
miR-486-x	miRNA
miR-486-y	miRNA
miR-4877-y	miRNA
miR-488-x	miRNA
miR-488-y	miRNA
miR-490-x	miRNA
miR-490-y	miRNA
miR-491-x	miRNA
miR-491-y	miRNA
miR-493-y	miRNA
miR-494-y	miRNA
miR-495-y	miRNA
miR-4968-y	miRNA
miR-496-y	miRNA
miR-497-x	miRNA
miR-497-y	miRNA
miR-499-x	miRNA
miR-499-y	miRNA
miR-5001-x	miRNA
miR-5007-x	miRNA
miR-500-x	miRNA
miR-500-y	miRNA
miR-501-y	miRNA
miR-502-y	miRNA
miR-503-x	miRNA
miR-504-x	miRNA
miR-504-y	miRNA
miR-505-x	miRNA
miR-505-y	miRNA
miR-506-x	miRNA
miR-506-y	miRNA
miR-507-y	miRNA
miR-508-y	miRNA
miR-5099-y	miRNA
miR-509-x	miRNA
miR-509-y	miRNA
miR-50-x	miRNA
miR-5100-y	miRNA
miR-5107-x	miRNA
miR-5108-y	miRNA
miR-5112-x	miRNA
miR-5119-y	miRNA
miR-5126-y	miRNA
miR-5130-x	miRNA
miR-5134-x	miRNA
miR-513-x	miRNA
miR-514-y	miRNA
miR-516-x	miRNA
miR-518-x	miRNA
miR-5193-y	miRNA
miR-532-x	miRNA
miR-532-y	miRNA
miR-539-y	miRNA
miR-5400-y	miRNA
miR-5402-y	miRNA
miR-540-y	miRNA
miR-541-x	miRNA
miR-541-y	miRNA
miR-542-x	miRNA
miR-542-y	miRNA
miR-543-x	miRNA
miR-543-y	miRNA
miR-544-x	miRNA
miR-544-y	miRNA
miR-545-x	miRNA
miR-545-y	miRNA
miR-548-x	miRNA
miR-551-x	miRNA
miR-551-y	miRNA
miR-558-y	miRNA
miR-5595-y	miRNA
miR-55-y	miRNA
miR-5606-x	miRNA
miR-5607-x	miRNA
miR-561-x	miRNA
miR-5627-y	miRNA
miR-56-y	miRNA
miR-574-x	miRNA
miR-574-y	miRNA
miR-582-x	miRNA
miR-582-y	miRNA
miR-5885-y	miRNA
miR-5899-y	miRNA
miR-589-x	miRNA
miR-590-x	miRNA
miR-590-y	miRNA
miR-592-x	miRNA
miR-5960-x	miRNA
miR-598-y	miRNA
miR-5991-y	miRNA
miR-599-x	miRNA
miR-599-y	miRNA
miR-605-y	miRNA
miR-6086-x	miRNA
miR-6089-y	miRNA
miR-6094-y	miRNA
miR-6125-y	miRNA
miR-6129-x	miRNA
miR-6131-y	miRNA
miR-6134-y	miRNA
miR-615-y	miRNA
miR-616-y	miRNA
miR-6236-y	miRNA
miR-6238-y	miRNA
miR-6240-x	miRNA
miR-628-x	miRNA
miR-628-y	miRNA
miR-629-x	miRNA
miR-6315-x	miRNA
miR-632-y	miRNA
miR-6331-x	miRNA
miR-6341-x	miRNA
miR-6347-x	miRNA
miR-6368-y	miRNA
miR-6391-y	miRNA
miR-6395-x	miRNA
miR-63-y	miRNA
miR-6402-y	miRNA
miR-6406-x	miRNA
miR-6412-y	miRNA
miR-6489-x	miRNA
miR-6497-x	miRNA
miR-6509-y	miRNA
miR-650-x	miRNA
miR-6516-x	miRNA
miR-6516-y	miRNA
miR-6519-y	miRNA
miR-6528-x	miRNA
miR-6529-x	miRNA
miR-6529-y	miRNA
miR-652-x	miRNA
miR-652-y	miRNA
miR-6538-x	miRNA
miR-653-x	miRNA
miR-6540-x	miRNA
miR-655-y	miRNA
miR-656-y	miRNA
miR-6584-x	miRNA
miR-6596-x	miRNA
miR-6604-x	miRNA
miR-660-x	miRNA
miR-6645-x	miRNA
miR-664-x	miRNA
miR-664-y	miRNA
miR-6651-x	miRNA
miR-6659-y	miRNA
miR-665-y	miRNA
miR-6661-x	miRNA
miR-666-x	miRNA
miR-666-y	miRNA
miR-667-x	miRNA
miR-667-y	miRNA
miR-668-y	miRNA
miR-6698-y	miRNA
miR-670-x	miRNA
miR-6711-x	miRNA
miR-6715-x	miRNA
miR-6715-y	miRNA
miR-671-x	miRNA
miR-671-y	miRNA
miR-6720-y	miRNA
miR-6729-x	miRNA
miR-672-x	miRNA
miR-672-y	miRNA
miR-6735-x	miRNA
miR-673-x	miRNA
miR-673-y	miRNA
miR-6742-x	miRNA
miR-674-x	miRNA
miR-674-y	miRNA
miR-6760-x	miRNA
miR-676-y	miRNA
miR-677-x	miRNA
miR-677-y	miRNA
miR-6782-y	miRNA
miR-6803-x	miRNA
miR-6821-x	miRNA
miR-6823-y	miRNA
miR-6827-y	miRNA
miR-6849-x	miRNA
miR-6860-y	miRNA
miR-6861-x	miRNA
miR-6865-x	miRNA
miR-6875-y	miRNA
miR-6876-x	miRNA
miR-6877-y	miRNA
miR-6894-y	miRNA
miR-6911-x	miRNA
miR-6937-x	miRNA
miR-6949-x	miRNA
miR-6966-y	miRNA
miR-6975-x	miRNA
miR-6978-y	miRNA
miR-7009-y	miRNA
miR-7025-y	miRNA
miR-702-y	miRNA
miR-703-x	miRNA
miR-7052-x	miRNA
miR-7054-x	miRNA
miR-7086-x	miRNA
miR-708-x	miRNA
miR-709-y	miRNA
miR-7118-x	miRNA
miR-711-y	miRNA
miR-7134-x	miRNA
miR-7134-y	miRNA
miR-7135-x	miRNA
miR-7135-y	miRNA
miR-7136-x	miRNA
miR-7136-y	miRNA
miR-7137-x	miRNA
miR-7137-y	miRNA
miR-7138-x	miRNA
miR-7138-y	miRNA
miR-7139-x	miRNA
miR-7140-x	miRNA
miR-7140-y	miRNA
miR-7141-x	miRNA
miR-7141-y	miRNA
miR-7142-x	miRNA
miR-7142-y	miRNA
miR-7144-y	miRNA
miR-7155-x	miRNA
miR-71-x	miRNA
miR-7244-x	miRNA
miR-7274-y	miRNA
miR-72-x	miRNA
miR-7356-x	miRNA
miR-735-y	miRNA
miR-7407-y	miRNA
miR-7408-x	miRNA
miR-744-x	miRNA
miR-744-y	miRNA
miR-7477-x	miRNA
miR-750-x	miRNA
miR-750-y	miRNA
miR-7550-x	miRNA
miR-7551-y	miRNA
miR-7555-x	miRNA
miR-758-y	miRNA
miR-760-x	miRNA
miR-760-y	miRNA
miR-7610-x	miRNA
miR-763-x	miRNA
miR-764-y	miRNA
miR-7654-y	miRNA
miR-7658-x	miRNA
miR-765-y	miRNA
miR-7665-x	miRNA
miR-766-y	miRNA
miR-769-x	miRNA
miR-769-y	miRNA
miR-7704-x	miRNA
miR-7705-x	miRNA
miR-770-x	miRNA
miR-770-y	miRNA
miR-7845-x	miRNA
miR-7847-y	miRNA
miR-7857-y	miRNA
miR-7865-x	miRNA
miR-7911-x	miRNA
miR-7933-y	miRNA
miR-7974-y	miRNA
miR-7977-x	miRNA
miR-79-x	miRNA
miR-79-y	miRNA
miR-7-x	miRNA
miR-7-y	miRNA
miR-8094-x	miRNA
miR-8101-x	miRNA
miR-8102-y	miRNA
miR-8109-x	miRNA
miR-8112-y	miRNA
miR-8117-y	miRNA
miR-81-y	miRNA
miR-8216-y	miRNA
miR-8232-y	miRNA
miR-8243-x	miRNA
miR-8353-x	miRNA
miR-83-y	miRNA
miR-8423-x	miRNA
miR-8485-y	miRNA
miR-84-x	miRNA
miR-8528-x	miRNA
miR-8549-x	miRNA
miR-86-x	miRNA
miR-872-x	miRNA
miR-872-y	miRNA
miR-873-x	miRNA
miR-873-y	miRNA
miR-874-x	miRNA
miR-874-y	miRNA
miR-875-y	miRNA
miR-876-x	miRNA
miR-876-y	miRNA
miR-877-x	miRNA
miR-877-y	miRNA
miR-879-x	miRNA
miR-87-y	miRNA
miR-8858-y	miRNA
miR-885-x	miRNA
miR-885-y	miRNA
miR-8873-y	miRNA
miR-8874-x	miRNA
miR-8903-x	miRNA
miR-8970-y	miRNA
miR-8986-y	miRNA
miR-8989-x	miRNA
miR-8-x	miRNA
miR-8-y	miRNA
miR-9080-y	miRNA
miR-9167-x	miRNA
miR-9182-x	miRNA
miR-9186-x	miRNA
miR-9226-x	miRNA
miR-9226-y	miRNA
miR-9229-z	miRNA
miR-9234-x	miRNA
miR-9243-y	miRNA
miR-9259-x	miRNA
miR-9261-y	miRNA
miR-9270-x	miRNA
miR-9277-y	miRNA
miR-9298-x	miRNA
miR-9298-y	miRNA
miR-92-x	miRNA
miR-92-y	miRNA
miR-9312-y	miRNA
miR-9334-y	miRNA
miR-935-y	miRNA
miR-93-x	miRNA
miR-93-y	miRNA
miR-940-y	miRNA
miR-941-y	miRNA
miR-943-y	miRNA
miR-9454-x	miRNA
miR-9594-x	miRNA
miR-95-y	miRNA
miR-9609-y	miRNA
miR-9626-y	miRNA
miR-96-x	miRNA
miR-971-x	miRNA
miR-973-y	miRNA
miR-9785-x	miRNA
miR-9788-y	miRNA
miR-9810-y	miRNA
miR-9820-x	miRNA
miR-9841-y	miRNA
miR-9843-y	miRNA
miR-9851-x	miRNA
miR-9851-y	miRNA
miR-9852-y	miRNA
miR-9858-x	miRNA
miR-9860-x	miRNA
miR-98-x	miRNA
miR-98-y	miRNA
miR-9933-y	miRNA
miR-9938-x	miRNA
miR-993-x	miRNA
miR-993-y	miRNA
miR-9966-x	miRNA
miR-9983-y	miRNA
miR-9985-x	miRNA
miR-998-y	miRNA
miR-9993-y	miRNA
miR-9995-y	miRNA
miR-99-y	miRNA
miR-9-x	miRNA
miR-9-y	miRNA
miR-9-z	miRNA
novel-m0001-3p	miRNA
novel-m0002-3p	miRNA
novel-m0003-3p	miRNA
novel-m0004-5p	miRNA
novel-m0005-3p	miRNA
novel-m0005-5p	miRNA
novel-m0006-3p	miRNA
novel-m0007-5p	miRNA
novel-m0008-5p	miRNA
novel-m0009-5p	miRNA
novel-m0010-3p	miRNA
novel-m0011-5p	miRNA
novel-m0013-3p	miRNA
novel-m0014-3p	miRNA
novel-m0015-5p	miRNA
novel-m0016-3p	miRNA
novel-m0016-5p	miRNA
novel-m0017-3p	miRNA
novel-m0018-5p	miRNA
novel-m0019-3p	miRNA
novel-m0020-3p	miRNA
novel-m0021-5p	miRNA
novel-m0022-3p	miRNA
novel-m0023-3p	miRNA
novel-m0024-3p	miRNA
novel-m0025-3p	miRNA
novel-m0026-3p	miRNA
novel-m0027-3p	miRNA
novel-m0027-5p	miRNA
novel-m0028-3p	miRNA
novel-m0029-3p	miRNA
novel-m0030-3p	miRNA
novel-m0031-3p	miRNA
novel-m0031-5p	miRNA
novel-m0032-5p	miRNA
novel-m0033-5p	miRNA
novel-m0034-3p	miRNA
novel-m0035-3p	miRNA
novel-m0036-5p	miRNA
novel-m0037-3p	miRNA
novel-m0038-3p	miRNA
novel-m0039-3p	miRNA
novel-m0040-5p	miRNA
novel-m0041-5p	miRNA
novel-m0042-3p	miRNA
novel-m0043-3p	miRNA
novel-m0044-3p	miRNA
novel-m0044-5p	miRNA
novel-m0045-3p	miRNA
novel-m0046-3p	miRNA
novel-m0047-3p	miRNA
novel-m0048-5p	miRNA
novel-m0049-5p	miRNA
novel-m0050-3p	miRNA
novel-m0050-5p	miRNA
novel-m0051-3p	miRNA
novel-m0052-3p	miRNA
novel-m0053-5p	miRNA
novel-m0054-3p	miRNA
novel-m0055-5p	miRNA
novel-m0056-5p	miRNA
novel-m0057-5p	miRNA
novel-m0058-3p	miRNA
novel-m0059-3p	miRNA
novel-m0059-5p	miRNA
novel-m0060-3p	miRNA
novel-m0061-3p	miRNA
novel-m0062-3p	miRNA
novel-m0063-3p	miRNA
novel-m0064-5p	miRNA
novel-m0065-3p	miRNA
novel-m0066-5p	miRNA
novel-m0067-5p	miRNA
novel-m0068-3p	miRNA
novel-m0069-3p	miRNA
novel-m0070-3p	miRNA
novel-m0071-3p	miRNA
novel-m0072-3p	miRNA
novel-m0073-3p	miRNA
novel-m0074-3p	miRNA
novel-m0075-3p	miRNA
novel-m0076-5p	miRNA
novel-m0077-3p	miRNA
novel-m0078-5p	miRNA
novel-m0079-3p	miRNA
novel-m0080-5p	miRNA
novel-m0081-5p	miRNA
novel-m0082-3p	miRNA
novel-m0083-3p	miRNA
novel-m0084-5p	miRNA
novel-m0085-3p	miRNA
novel-m0086-3p	miRNA
novel-m0087-3p	miRNA
novel-m0088-3p	miRNA
novel-m0089-3p	miRNA
novel-m0090-3p	miRNA
novel-m0091-3p	miRNA
novel-m0092-3p	miRNA
novel-m0093-3p	miRNA
novel-m0094-3p	miRNA
novel-m0095-3p	miRNA
novel-m0096-5p	miRNA
novel-m0097-3p	miRNA
novel-m0098-5p	miRNA
novel-m0099-5p	miRNA
novel-m0100-3p	miRNA
novel-m0101-3p	miRNA
novel-m0102-3p	miRNA
novel-m0103-3p	miRNA
novel-m0104-5p	miRNA
novel-m0105-5p	miRNA
novel-m0106-3p	miRNA
novel-m0107-3p	miRNA
novel-m0108-3p	miRNA
novel-m0109-3p	miRNA
novel-m0110-3p	miRNA
novel-m0111-5p	miRNA
novel-m0112-5p	miRNA
novel-m0113-5p	miRNA
novel-m0114-3p	miRNA
novel-m0114-5p	miRNA
novel-m0115-5p	miRNA
novel-m0116-3p	miRNA
novel-m0117-3p	miRNA
novel-m0118-3p	miRNA
novel-m0119-3p	miRNA
novel-m0120-5p	miRNA
novel-m0121-3p	miRNA
novel-m0121-5p	miRNA
novel-m0122-5p	miRNA
novel-m0123-5p	miRNA
novel-m0124-5p	miRNA
novel-m0125-3p	miRNA
novel-m0125-5p	miRNA
novel-m0126-3p	miRNA
novel-m0127-3p	miRNA
novel-m0127-5p	miRNA
novel-m0128-5p	miRNA
novel-m0129-3p	miRNA
novel-m0130-5p	miRNA
novel-m0131-5p	miRNA
novel-m0132-5p	miRNA
novel-m0133-5p	miRNA
novel-m0134-5p	miRNA
novel-m0135-5p	miRNA
novel-m0136-5p	miRNA
novel-m0137-3p	miRNA
novel-m0138-3p	miRNA
novel-m0139-3p	miRNA
novel-m0140-5p	miRNA
novel-m0141-5p	miRNA
novel-m0142-5p	miRNA
novel-m0143-5p	miRNA
novel-m0144-3p	miRNA
novel-m0145-3p	miRNA
novel-m0146-5p	miRNA
novel-m0147-5p	miRNA
novel-m0148-3p	miRNA
novel-m0149-3p	miRNA
novel-m0150-3p	miRNA
novel-m0150-5p	miRNA
novel-m0151-5p	miRNA
novel-m0152-3p	miRNA
novel-m0153-3p	miRNA
novel-m0154-3p	miRNA
novel-m0155-3p	miRNA
novel-m0156-3p	miRNA
novel-m0157-3p	miRNA
novel-m0158-5p	miRNA
novel-m0159-5p	miRNA
novel-m0160-3p	miRNA
novel-m0161-5p	miRNA
novel-m0162-3p	miRNA
novel-m0163-3p	miRNA
novel-m0164-5p	miRNA
novel-m0165-3p	miRNA
novel-m0166-5p	miRNA
novel-m0167-5p	miRNA
novel-m0168-3p	miRNA
novel-m0169-3p	miRNA
novel-m0170-3p	miRNA
novel-m0171-3p	miRNA
novel-m0172-3p	miRNA
novel-m0173-3p	miRNA
novel-m0174-3p	miRNA
novel-m0175-3p	miRNA
novel-m0176-3p	miRNA
novel-m0177-3p	miRNA
novel-m0177-5p	miRNA
novel-m0178-5p	miRNA
novel-m0179-5p	miRNA
novel-m0180-3p	miRNA
novel-m0182-5p	miRNA
novel-m0183-3p	miRNA
novel-m0184-3p	miRNA
novel-m0185-3p	miRNA
novel-m0186-5p	miRNA
novel-m0187-3p	miRNA
novel-m0188-5p	miRNA
novel-m0189-3p	miRNA
novel-m0190-5p	miRNA
novel-m0191-3p	miRNA
novel-m0192-5p	miRNA
novel-m0193-3p	miRNA
novel-m0193-5p	miRNA
novel-m0194-3p	miRNA
novel-m0195-3p	miRNA
novel-m0196-5p	miRNA
novel-m0197-5p	miRNA
novel-m0198-3p	miRNA
novel-m0199-3p	miRNA
novel-m0200-5p	miRNA
novel-m0201-3p	miRNA
novel-m0202-3p	miRNA
novel-m0203-3p	miRNA
novel-m0204-5p	miRNA
novel-m0205-3p	miRNA
novel-m0206-3p	miRNA
novel-m0207-5p	miRNA
novel-m0208-3p	miRNA
novel-m0209-5p	miRNA
novel-m0210-3p	miRNA
novel-m0210-5p	miRNA
novel-m0211-3p	miRNA
novel-m0212-3p	miRNA
novel-m0213-3p	miRNA
novel-m0214-5p	miRNA
novel-m0215-5p	miRNA
novel-m0216-3p	miRNA
novel-m0217-5p	miRNA
novel-m0218-5p	miRNA
novel-m0219-3p	miRNA
novel-m0220-3p	miRNA
novel-m0221-3p	miRNA
novel-m0222-3p	miRNA
novel-m0223-5p	miRNA
novel-m0224-5p	miRNA
novel-m0225-3p	miRNA
novel-m0226-3p	miRNA
novel-m0227-3p	miRNA
novel-m0228-5p	miRNA
novel-m0229-5p	miRNA
novel-m0230-5p	miRNA
novel-m0231-3p	miRNA
novel-m0232-3p	miRNA
novel-m0232-5p	miRNA
novel-m0233-5p	miRNA
novel-m0234-3p	miRNA
novel-m0235-3p	miRNA
novel-m0236-5p	miRNA
novel-m0237-3p	miRNA
novel-m0237-5p	miRNA
novel-m0238-5p	miRNA
novel-m0239-5p	miRNA
novel-m0240-5p	miRNA
novel-m0241-5p	miRNA
novel-m0242-3p	miRNA
novel-m0243-3p	miRNA
novel-m0243-5p	miRNA
novel-m0244-5p	miRNA
novel-m0245-5p	miRNA
novel-m0246-3p	miRNA
novel-m0246-5p	miRNA
novel-m0247-5p	miRNA
novel-m0248-3p	miRNA
novel-m0249-5p	miRNA
novel-m0250-5p	miRNA
novel-m0251-3p	miRNA
novel-m0252-5p	miRNA
novel-m0253-3p	miRNA
novel-m0254-5p	miRNA
ssc-let-7a	miRNA
ssc-let-7c	miRNA
ssc-let-7d-5p	miRNA
ssc-let-7e	miRNA
ssc-let-7f-3p	miRNA
ssc-let-7f-5p	miRNA
ssc-let-7g	miRNA
ssc-let-7i-3p	miRNA
ssc-let-7i-5p	miRNA
ssc-miR-1	miRNA
ssc-miR-101	miRNA
ssc-miR-103	miRNA
ssc-miR-10382	miRNA
ssc-miR-10383	miRNA
ssc-miR-10384	miRNA
ssc-miR-10386	miRNA
ssc-miR-10387	miRNA
ssc-miR-10388	miRNA
ssc-miR-10389	miRNA
ssc-miR-10390	miRNA
ssc-miR-10391	miRNA
ssc-miR-105-1	miRNA
ssc-miR-105-2	miRNA
ssc-miR-106a	miRNA
ssc-miR-107	miRNA
ssc-miR-10a-3p	miRNA
ssc-miR-10a-5p	miRNA
ssc-miR-10b	miRNA
ssc-miR-122-3p	miRNA
ssc-miR-1224	miRNA
ssc-miR-122-5p	miRNA
ssc-miR-1249	miRNA
ssc-miR-124a	miRNA
ssc-miR-125a	miRNA
ssc-miR-125b	miRNA
ssc-miR-126-5p	miRNA
ssc-miR-127	miRNA
ssc-miR-1271-3p	miRNA
ssc-miR-1271-5p	miRNA
ssc-miR-1277	miRNA
ssc-miR-128	miRNA
ssc-miR-1285	miRNA
ssc-miR-1296-3p	miRNA
ssc-miR-1296-5p	miRNA
ssc-miR-129a-3p	miRNA
ssc-miR-129a-5p	miRNA
ssc-miR-129b	miRNA
ssc-miR-1306-5p	miRNA
ssc-miR-1307	miRNA
ssc-miR-130a	miRNA
ssc-miR-130b-3p	miRNA
ssc-miR-130b-5p	miRNA
ssc-miR-132	miRNA
ssc-miR-133a-3p	miRNA
ssc-miR-133a-5p	miRNA
ssc-miR-133b	miRNA
ssc-miR-1343	miRNA
ssc-miR-135	miRNA
ssc-miR-136-3p	miRNA
ssc-miR-136-5p	miRNA
ssc-miR-137	miRNA
ssc-miR-138	miRNA
ssc-miR-1388	miRNA
ssc-miR-139-3p	miRNA
ssc-miR-139-5p	miRNA
ssc-miR-140-3p	miRNA
ssc-miR-140-5p	miRNA
ssc-miR-141	miRNA
ssc-miR-142-3p	miRNA
ssc-miR-142-5p	miRNA
ssc-miR-143-3p	miRNA
ssc-miR-143-5p	miRNA
ssc-miR-144	miRNA
ssc-miR-145-3p	miRNA
ssc-miR-145-5p	miRNA
ssc-miR-1468	miRNA
ssc-miR-146a-3p	miRNA
ssc-miR-146a-5p	miRNA
ssc-miR-146b	miRNA
ssc-miR-148a-3p	miRNA
ssc-miR-148a-5p	miRNA
ssc-miR-148b-3p	miRNA
ssc-miR-148b-5p	miRNA
ssc-miR-149	miRNA
ssc-miR-150	miRNA
ssc-miR-151-3p	miRNA
ssc-miR-151-5p	miRNA
ssc-miR-152	miRNA
ssc-miR-153	miRNA
ssc-miR-155-3p	miRNA
ssc-miR-155-5p	miRNA
ssc-miR-15a	miRNA
ssc-miR-15b	miRNA
ssc-miR-16	miRNA
ssc-miR-17-3p	miRNA
ssc-miR-17-5p	miRNA
ssc-miR-181a	miRNA
ssc-miR-181b	miRNA
ssc-miR-181c	miRNA
ssc-miR-181d-3p	miRNA
ssc-miR-181d-5p	miRNA
ssc-miR-182	miRNA
ssc-miR-183	miRNA
ssc-miR-1839-3p	miRNA
ssc-miR-1839-5p	miRNA
ssc-miR-184	miRNA
ssc-miR-1842	miRNA
ssc-miR-185	miRNA
ssc-miR-186-3p	miRNA
ssc-miR-186-5p	miRNA
ssc-miR-187	miRNA
ssc-miR-18a	miRNA
ssc-miR-18b	miRNA
ssc-miR-190a	miRNA
ssc-miR-190b	miRNA
ssc-miR-191	miRNA
ssc-miR-192	miRNA
ssc-miR-193a-3p	miRNA
ssc-miR-193a-5p	miRNA
ssc-miR-194a-3p	miRNA
ssc-miR-194a-5p	miRNA
ssc-miR-194b-3p	miRNA
ssc-miR-194b-5p	miRNA
ssc-miR-195	miRNA
ssc-miR-196a	miRNA
ssc-miR-196b-3p	miRNA
ssc-miR-196b-5p	miRNA
ssc-miR-199a-3p	miRNA
ssc-miR-199a-5p	miRNA
ssc-miR-199b-3p	miRNA
ssc-miR-199b-5p	miRNA
ssc-miR-19a	miRNA
ssc-miR-19b	miRNA
ssc-miR-200b	miRNA
ssc-miR-202-3p	miRNA
ssc-miR-202-5p	miRNA
ssc-miR-204	miRNA
ssc-miR-205	miRNA
ssc-miR-206	miRNA
ssc-miR-208b	miRNA
ssc-miR-20a-3p	miRNA
ssc-miR-20a-5p	miRNA
ssc-miR-20b	miRNA
ssc-miR-210	miRNA
ssc-miR-212	miRNA
ssc-miR-21-3p	miRNA
ssc-miR-214-3p	miRNA
ssc-miR-214-5p	miRNA
ssc-miR-215	miRNA
ssc-miR-21-5p	miRNA
ssc-miR-216	miRNA
ssc-miR-217	miRNA
ssc-miR-218	miRNA
ssc-miR-218-3p	miRNA
ssc-miR-218-5p	miRNA
ssc-miR-218b	miRNA
ssc-miR-219a	miRNA
ssc-miR-219b-3p	miRNA
ssc-miR-221-3p	miRNA
ssc-miR-221-5p	miRNA
ssc-miR-222	miRNA
ssc-miR-223	miRNA
ssc-miR-22-3p	miRNA
ssc-miR-224	miRNA
ssc-miR-22-5p	miRNA
ssc-miR-2320-3p	miRNA
ssc-miR-2320-5p	miRNA
ssc-miR-2366	miRNA
ssc-miR-23a	miRNA
ssc-miR-23b	miRNA
ssc-miR-2411	miRNA
ssc-miR-24-1-5p	miRNA
ssc-miR-24-2-5p	miRNA
ssc-miR-24-3p	miRNA
ssc-miR-2483	miRNA
ssc-miR-26a	miRNA
ssc-miR-26b-3p	miRNA
ssc-miR-26b-5p	miRNA
ssc-miR-27a	miRNA
ssc-miR-27b-3p	miRNA
ssc-miR-27b-5p	miRNA
ssc-miR-28-3p	miRNA
ssc-miR-28-5p	miRNA
ssc-miR-296-3p	miRNA
ssc-miR-296-5p	miRNA
ssc-miR-299	miRNA
ssc-miR-29a-3p	miRNA
ssc-miR-29a-5p	miRNA
ssc-miR-29b	miRNA
ssc-miR-29c	miRNA
ssc-miR-301	miRNA
ssc-miR-30a-3p	miRNA
ssc-miR-30a-5p	miRNA
ssc-miR-30b-3p	miRNA
ssc-miR-30b-5p	miRNA
ssc-miR-30c-1-3p	miRNA
ssc-miR-30c-3p	miRNA
ssc-miR-30c-5p	miRNA
ssc-miR-30d	miRNA
ssc-miR-30e-3p	miRNA
ssc-miR-30e-5p	miRNA
ssc-miR-31	miRNA
ssc-miR-32	miRNA
ssc-miR-320	miRNA
ssc-miR-323	miRNA
ssc-miR-324	miRNA
ssc-miR-325	miRNA
ssc-miR-326	miRNA
ssc-miR-328	miRNA
ssc-miR-330	miRNA
ssc-miR-331-3p	miRNA
ssc-miR-331-5p	miRNA
ssc-miR-335	miRNA
ssc-miR-338	miRNA
ssc-miR-339	miRNA
ssc-miR-339-3p	miRNA
ssc-miR-339-5p	miRNA
ssc-miR-33b-3p	miRNA
ssc-miR-33b-5p	miRNA
ssc-miR-340	miRNA
ssc-miR-342	miRNA
ssc-miR-345-3p	miRNA
ssc-miR-345-5p	miRNA
ssc-miR-34a	miRNA
ssc-miR-34c	miRNA
ssc-miR-3613	miRNA
ssc-miR-361-3p	miRNA
ssc-miR-361-5p	miRNA
ssc-miR-362	miRNA
ssc-miR-363	miRNA
ssc-miR-365-3p	miRNA
ssc-miR-365-5p	miRNA
ssc-miR-369	miRNA
ssc-miR-370	miRNA
ssc-miR-371-5p	miRNA
ssc-miR-374a-3p	miRNA
ssc-miR-374a-5p	miRNA
ssc-miR-374b-3p	miRNA
ssc-miR-374b-5p	miRNA
ssc-miR-375	miRNA
ssc-miR-376a-3p	miRNA
ssc-miR-376a-5p	miRNA
ssc-miR-376b	miRNA
ssc-miR-376c	miRNA
ssc-miR-378	miRNA
ssc-miR-378b-3p	miRNA
ssc-miR-381-3p	miRNA
ssc-miR-381-5p	miRNA
ssc-miR-382	miRNA
ssc-miR-383	miRNA
ssc-miR-411	miRNA
ssc-miR-421-3p	miRNA
ssc-miR-421-5p	miRNA
ssc-miR-423-3p	miRNA
ssc-miR-423-5p	miRNA
ssc-miR-424-3p	miRNA
ssc-miR-424-5p	miRNA
ssc-miR-425-3p	miRNA
ssc-miR-425-5p	miRNA
ssc-miR-429	miRNA
ssc-miR-432-3p	miRNA
ssc-miR-432-5p	miRNA
ssc-miR-4331-3p	miRNA
ssc-miR-4331-5p	miRNA
ssc-miR-4332	miRNA
ssc-miR-4334-3p	miRNA
ssc-miR-4334-5p	miRNA
ssc-miR-4335	miRNA
ssc-miR-4337	miRNA
ssc-miR-4338	miRNA
ssc-miR-4339	miRNA
ssc-miR-450a	miRNA
ssc-miR-450b-3p	miRNA
ssc-miR-450b-5p	miRNA
ssc-miR-450c-3p	miRNA
ssc-miR-450c-5p	miRNA
ssc-miR-451	miRNA
ssc-miR-452	miRNA
ssc-miR-454	miRNA
ssc-miR-455-3p	miRNA
ssc-miR-455-5p	miRNA
ssc-miR-484	miRNA
ssc-miR-486	miRNA
ssc-miR-487b	miRNA
ssc-miR-489	miRNA
ssc-miR-490	miRNA
ssc-miR-490-3p	miRNA
ssc-miR-490-5p	miRNA
ssc-miR-491	miRNA
ssc-miR-493-3p	miRNA
ssc-miR-493-5p	miRNA
ssc-miR-494	miRNA
ssc-miR-497	miRNA
ssc-miR-499-3p	miRNA
ssc-miR-499-5p	miRNA
ssc-miR-500-3p	miRNA
ssc-miR-500-5p	miRNA
ssc-miR-503	miRNA
ssc-miR-504	miRNA
ssc-miR-505	miRNA
ssc-miR-532-3p	miRNA
ssc-miR-532-5p	miRNA
ssc-miR-542-3p	miRNA
ssc-miR-542-5p	miRNA
ssc-miR-545-3p	miRNA
ssc-miR-545-5p	miRNA
ssc-miR-551a	miRNA
ssc-miR-574-3p	miRNA
ssc-miR-574-5p	miRNA
ssc-miR-582-3p	miRNA
ssc-miR-582-5p	miRNA
ssc-miR-615	miRNA
ssc-miR-628-3p	miRNA
ssc-miR-628-5p	miRNA
ssc-miR-6516	miRNA
ssc-miR-652	miRNA
ssc-miR-6529	miRNA
ssc-miR-660	miRNA
ssc-miR-664-3p	miRNA
ssc-miR-664-5p	miRNA
ssc-miR-670	miRNA
ssc-miR-671-3p	miRNA
ssc-miR-671-5p	miRNA
ssc-miR-676-3p	miRNA
ssc-miR-676-5p	miRNA
ssc-miR-6782-3p	miRNA
ssc-miR-708-3p	miRNA
ssc-miR-708-5p	miRNA
ssc-miR-7134-3p	miRNA
ssc-miR-7134-5p	miRNA
ssc-miR-7135-3p	miRNA
ssc-miR-7135-5p	miRNA
ssc-miR-7136-3p	miRNA
ssc-miR-7136-5p	miRNA
ssc-miR-7137-3p	miRNA
ssc-miR-7137-5p	miRNA
ssc-miR-7138-3p	miRNA
ssc-miR-7138-5p	miRNA
ssc-miR-7139-3p	miRNA
ssc-miR-7139-5p	miRNA
ssc-miR-7140-3p	miRNA
ssc-miR-7140-5p	miRNA
ssc-miR-7141-3p	miRNA
ssc-miR-7141-5p	miRNA
ssc-miR-7142-3p	miRNA
ssc-miR-7142-5p	miRNA
ssc-miR-7143-3p	miRNA
ssc-miR-7143-5p	miRNA
ssc-miR-7144-3p	miRNA
ssc-miR-7144-5p	miRNA
ssc-miR-7-3p	miRNA
ssc-miR-744	miRNA
ssc-miR-758	miRNA
ssc-miR-7-5p	miRNA
ssc-miR-769-3p	miRNA
ssc-miR-769-5p	miRNA
ssc-miR-7857-3p	miRNA
ssc-miR-802	miRNA
ssc-miR-874	miRNA
ssc-miR-885-3p	miRNA
ssc-miR-885-5p	miRNA
ssc-miR-9	miRNA
ssc-miR-9-1	miRNA
ssc-miR-9-2	miRNA
ssc-miR-92a	miRNA
ssc-miR-92b-3p	miRNA
ssc-miR-92b-5p	miRNA
ssc-miR-935	miRNA
ssc-miR-95	miRNA
ssc-miR-96-5p	miRNA
ssc-miR-9784-5p	miRNA
ssc-miR-9785-5p	miRNA
ssc-miR-9786-3p	miRNA
ssc-miR-9787-3p	miRNA
ssc-miR-9788-3p	miRNA
ssc-miR-9789-3p	miRNA
ssc-miR-9790-3p	miRNA
ssc-miR-9791-3p	miRNA
ssc-miR-9792-5p	miRNA
ssc-miR-9793-5p	miRNA
ssc-miR-9794-3p	miRNA
ssc-miR-9795-3p	miRNA
ssc-miR-9796-3p	miRNA
ssc-miR-9797-3p	miRNA
ssc-miR-9798-3p	miRNA
ssc-miR-9799-3p	miRNA
ssc-miR-98	miRNA
ssc-miR-9800-3p	miRNA
ssc-miR-9801-5p	miRNA
ssc-miR-9802-3p	miRNA
ssc-miR-9803-5p	miRNA
ssc-miR-9804-5p	miRNA
ssc-miR-9805-3p	miRNA
ssc-miR-9806-5p	miRNA
ssc-miR-9807-5p	miRNA
ssc-miR-9808-3p	miRNA
ssc-miR-9809-3p	miRNA
ssc-miR-9811-5p	miRNA
ssc-miR-9812-3p	miRNA
ssc-miR-9813-5p	miRNA
ssc-miR-9814-3p	miRNA
ssc-miR-9815-3p	miRNA
ssc-miR-9816-3p	miRNA
ssc-miR-9817-5p	miRNA
ssc-miR-9818-3p	miRNA
ssc-miR-9819-5p	miRNA
ssc-miR-9820-5p	miRNA
ssc-miR-9821-5p	miRNA
ssc-miR-9822-3p	miRNA
ssc-miR-9823-5p	miRNA
ssc-miR-9824-5p	miRNA
ssc-miR-9825-5p	miRNA
ssc-miR-9826-5p	miRNA
ssc-miR-9827-5p	miRNA
ssc-miR-9828-3p	miRNA
ssc-miR-9829-5p	miRNA
ssc-miR-9830-5p	miRNA
ssc-miR-9831-3p	miRNA
ssc-miR-9832-3p	miRNA
ssc-miR-9833-5p	miRNA
ssc-miR-9834-5p	miRNA
ssc-miR-9835-3p	miRNA
ssc-miR-9836-3p	miRNA
ssc-miR-9837-5p	miRNA
ssc-miR-9838-5p	miRNA
ssc-miR-9839-5p	miRNA
ssc-miR-9840-3p	miRNA
ssc-miR-9841-3p	miRNA
ssc-miR-9842-5p	miRNA
ssc-miR-9843-3p	miRNA
ssc-miR-9844-3p	miRNA
ssc-miR-9845-5p	miRNA
ssc-miR-9846-3p	miRNA
ssc-miR-9847-3p	miRNA
ssc-miR-9848-3p	miRNA
ssc-miR-9849-5p	miRNA
ssc-miR-9850-5p	miRNA
ssc-miR-9851-3p	miRNA
ssc-miR-9852-3p	miRNA
ssc-miR-9853-5p	miRNA
ssc-miR-9854-5p	miRNA
ssc-miR-9855-5p	miRNA
ssc-miR-9856-3p	miRNA
ssc-miR-9857-5p	miRNA
ssc-miR-9858-5p	miRNA
ssc-miR-9859-3p	miRNA
ssc-miR-9860-5p	miRNA
ssc-miR-9861-5p	miRNA
ssc-miR-9862-3p	miRNA
ssc-miR-99a-3p	miRNA
ncbi_100038004	mRNA
ncbi_100038011	mRNA
ncbi_100048931	mRNA
ncbi_100049688	mRNA
ncbi_100113360	mRNA
ncbi_100125345	mRNA
ncbi_100125552	mRNA
ncbi_100126279	mRNA
ncbi_100126282	mRNA
ncbi_100127160	mRNA
ncbi_100141305	mRNA
ncbi_100141403	mRNA
ncbi_100144476	mRNA
ncbi_100144506	mRNA
ncbi_100144625	mRNA
ncbi_100152205	mRNA
ncbi_100152368	mRNA
ncbi_100152468	mRNA
ncbi_100152510	mRNA
ncbi_100152567	mRNA
ncbi_100152612	mRNA
ncbi_100152711	mRNA
ncbi_100152851	mRNA
ncbi_100152950	mRNA
ncbi_100153007	mRNA
ncbi_100153013	mRNA
ncbi_100153033	mRNA
ncbi_100153257	mRNA
ncbi_100153442	mRNA
ncbi_100153454	mRNA
ncbi_100153486	mRNA
ncbi_100153630	mRNA
ncbi_100153809	mRNA
ncbi_100153822	mRNA
ncbi_100153933	mRNA
ncbi_100154251	mRNA
ncbi_100154319	mRNA
ncbi_100154395	mRNA
ncbi_100154589	mRNA
ncbi_100154609	mRNA
ncbi_100154905	mRNA
ncbi_100155181	mRNA
ncbi_100155449	mRNA
ncbi_100155710	mRNA
ncbi_100155888	mRNA
ncbi_100156123	mRNA
ncbi_100156146	mRNA
ncbi_100156280	mRNA
ncbi_100156354	mRNA
ncbi_100156398	mRNA
ncbi_100156780	mRNA
ncbi_100157120	mRNA
ncbi_100157139	mRNA
ncbi_100157209	mRNA
ncbi_100157211	mRNA
ncbi_100157221	mRNA
ncbi_100157298	mRNA
ncbi_100157532	mRNA
ncbi_100157952	mRNA
ncbi_100158243	mRNA
ncbi_100192434	mRNA
ncbi_100505410	mRNA
ncbi_100511294	mRNA
ncbi_100511393	mRNA
ncbi_100511507	mRNA
ncbi_100511742	mRNA
ncbi_100512013	mRNA
ncbi_100512046	mRNA
ncbi_100512495	mRNA
ncbi_100512633	mRNA
ncbi_100512728	mRNA
ncbi_100513463	mRNA
ncbi_100513670	mRNA
ncbi_100513936	mRNA
ncbi_100513970	mRNA
ncbi_100514248	mRNA
ncbi_100514255	mRNA
ncbi_100514374	mRNA
ncbi_100514873	mRNA
ncbi_100515419	mRNA
ncbi_100515440	mRNA
ncbi_100515506	mRNA
ncbi_100515635	mRNA
ncbi_100515978	mRNA
ncbi_100516223	mRNA
ncbi_100516289	mRNA
ncbi_100516296	mRNA
ncbi_100516298	mRNA
ncbi_100516954	mRNA
ncbi_100517015	mRNA
ncbi_100517374	mRNA
ncbi_100517994	mRNA
ncbi_100518051	mRNA
ncbi_100518427	mRNA
ncbi_100518636	mRNA
ncbi_100518723	mRNA
ncbi_100518817	mRNA
ncbi_100519111	mRNA
ncbi_100519209	mRNA
ncbi_100519708	mRNA
ncbi_100519950	mRNA
ncbi_100520041	mRNA
ncbi_100520318	mRNA
ncbi_100520726	mRNA
ncbi_100521309	mRNA
ncbi_100521555	mRNA
ncbi_100522031	mRNA
ncbi_100522387	mRNA
ncbi_100522415	mRNA
ncbi_100522554	mRNA
ncbi_100522557	mRNA
ncbi_100522769	mRNA
ncbi_100522830	mRNA
ncbi_100522839	mRNA
ncbi_100523209	mRNA
ncbi_100523777	mRNA
ncbi_100523904	mRNA
ncbi_100524265	mRNA
ncbi_100524417	mRNA
ncbi_100524478	mRNA
ncbi_100525175	mRNA
ncbi_100620123	mRNA
ncbi_100620339	mRNA
ncbi_100620951	mRNA
ncbi_100620970	mRNA
ncbi_100621002	mRNA
ncbi_100621070	mRNA
ncbi_100621483	mRNA
ncbi_100621574	mRNA
ncbi_100621611	mRNA
ncbi_100621722	mRNA
ncbi_100622126	mRNA
ncbi_100622156	mRNA
ncbi_100622217	mRNA
ncbi_100622884	mRNA
ncbi_100624019	mRNA
ncbi_100624843	mRNA
ncbi_100624847	mRNA
ncbi_100624969	mRNA
ncbi_100625006	mRNA
ncbi_100625138	mRNA
ncbi_100625171	mRNA
ncbi_100625739	mRNA
ncbi_100625876	mRNA
ncbi_100625969	mRNA
ncbi_100626400	mRNA
ncbi_100627056	mRNA
ncbi_100627341	mRNA
ncbi_100627707	mRNA
ncbi_100627971	mRNA
ncbi_100628318	mRNA
ncbi_100736645	mRNA
ncbi_100736738	mRNA
ncbi_100737965	mRNA
ncbi_100738048	mRNA
ncbi_100738251	mRNA
ncbi_100738351	mRNA
ncbi_100738589	mRNA
ncbi_100738733	mRNA
ncbi_100738910	mRNA
ncbi_100739768	mRNA
ncbi_102157525	mRNA
ncbi_102159047	mRNA
ncbi_102161415	mRNA
ncbi_102164100	mRNA
ncbi_102164419	mRNA
ncbi_106504153	mRNA
ncbi_110255179	mRNA
ncbi_110257485	mRNA
ncbi_110257486	mRNA
ncbi_110259225	mRNA
ncbi_110259543	mRNA
ncbi_110260403	mRNA
ncbi_110260578	mRNA
ncbi_110260971	mRNA
ncbi_110261225	mRNA
ncbi_396601	mRNA
ncbi_396696	mRNA
ncbi_396718	mRNA
ncbi_396741	mRNA
ncbi_396836	mRNA
ncbi_396839	mRNA
ncbi_396840	mRNA
ncbi_396862	mRNA
ncbi_396893	mRNA
ncbi_396915	mRNA
ncbi_396925	mRNA
ncbi_396976	mRNA
ncbi_396983	mRNA
ncbi_397030	mRNA
ncbi_397031	mRNA
ncbi_397064	mRNA
ncbi_397086	mRNA
ncbi_397087	mRNA
ncbi_397094	mRNA
ncbi_397148	mRNA
ncbi_397165	mRNA
ncbi_397175	mRNA
ncbi_397182	mRNA
ncbi_397191	mRNA
ncbi_397195	mRNA
ncbi_397209	mRNA
ncbi_397221	mRNA
ncbi_397251	mRNA
ncbi_397303	mRNA
ncbi_397311	mRNA
ncbi_397323	mRNA
ncbi_397328	mRNA
ncbi_397336	mRNA
ncbi_397379	mRNA
ncbi_397391	mRNA
ncbi_397400	mRNA
ncbi_397402	mRNA
ncbi_397422	mRNA
ncbi_397435	mRNA
ncbi_397463	mRNA
ncbi_397471	mRNA
ncbi_397528	mRNA
ncbi_397548	mRNA
ncbi_397591	mRNA
ncbi_397623	mRNA
ncbi_397626	mRNA
ncbi_397639	mRNA
ncbi_399500	mRNA
ncbi_399538	mRNA
ncbi_406870	mRNA
ncbi_407245	mRNA
ncbi_414372	mRNA
ncbi_414373	mRNA
ncbi_414756	mRNA
ncbi_414904	mRNA
ncbi_445512	mRNA
ncbi_445526	mRNA
ncbi_448855	mRNA
ncbi_448980	mRNA
ncbi_492313	mRNA
ncbi_493185	mRNA
ncbi_503546	mRNA
ncbi_553951	mRNA
ncbi_574063	mRNA
ncbi_595123	mRNA
ncbi_613130	mRNA
ncbi_613131	mRNA
ncbi_641349	mRNA
ncbi_641354	mRNA
ncbi_654831	mRNA
ncbi_664652	mRNA
ncbi_733590	mRNA
ncbi_733600	mRNA
ncbi_733621	mRNA
ncbi_733639	mRNA
ncbi_733691	mRNA
ncbi_733702	mRNA
ncbi_780431	mRNA
